# Supplementary material for: Germline pathogenic variants of 11 breast cancer genes in 7,051 Japanese patients and 11,241 controls
Source: Nat Commun. 2018 Oct 4;9:4083. doi: 10.1038/s41467-018-06581-8 (PMC6172276; doi:10.1038/s41467-018-06581-8)
Supplement: Supplementary file 4 — Supplementary Data 1 [file 41467_2018_6581_MOESM4_ESM.xlsx]

## Sheet: SD1
Supplementary Data 1: A list of all 1,781 variants and its clinical significance in women
Chr	Pos	Ref	Alt	SNP name	Gene	Effect	HGVS.c	All HGVS.c	HGVS.p	All HGVS.p	Carrier frequency in 7,051 cases	Carrier frequency in 11,241 controls	P value	OR	(95% CI)	Final clinical significance
8	90949268	A	G	rs147494981	NBN	synonymous_variant	c.2220T>C	c.2220T>C	p.Ala740Ala	p.Ala740Ala	0.00667	0.00418	0.0454424	1.53087	(1.0-2.3)	Benign
8	90949275	G	GA	.	NBN	frameshift_variant	c.2212dupT	c.2212dupT	p.Ser738fs	p.Ser738fs	0.00014	0	0.385469	Inf	(0.0-Inf)	Pathogenic
8	90949282	C	A	rs756831345	NBN	stop_gained	c.2206G>T	c.2206G>T	p.Glu736*	p.Glu736*	0.00028	0.00089	0.146026	0.318762	(0.0-1.5)	Uncertain significance
8	90955501	A	G	.	NBN	missense_variant	c.2164T>C	c.2164T>C	p.Trp722Arg	p.Trp722Arg	0	9e-05	1	0	(0.0-62.1)	Uncertain significance
8	90955513	C	T	.	NBN	missense_variant	c.2152G>A	c.2152G>A	p.Glu718Lys	p.Glu718Lys	0	9e-05	1	0	(0.0-62.1)	Uncertain significance
8	90958496	C	T	.	NBN	missense_variant	c.1942G>A	c.1942G>A	p.Glu648Lys	p.Glu648Lys	0	9e-05	1	0	(0.0-62.1)	Uncertain significance
8	90960076	T	C	.	NBN	synonymous_variant	c.1890A>G	c.1890A>G	p.Ser630Ser	p.Ser630Ser	0.00014	0	0.385469	Inf	(0.0-Inf)	Uncertain significance
8	90965508	G	T	rs192236678	NBN	missense_variant	c.1809C>A	c.1809C>A	p.Phe603Leu	p.Phe603Leu	0.00709	0.00552	0.24523	1.26619	(0.9-1.9)	Benign
8	90965528	T	C	rs864622167	NBN	missense_variant	c.1789A>G	c.1789A>G	p.Ile597Val	p.Ile597Val	0	9e-05	1	0	(0.0-62.1)	Uncertain significance
8	90965562	T	C	.	NBN	synonymous_variant	c.1755A>G	c.1755A>G	p.Glu585Glu	p.Glu585Glu	0	9e-05	1	0	(0.0-62.1)	Uncertain significance
8	90965585	C	G	.	NBN	missense_variant	c.1732G>C	c.1732G>C	p.Val578Leu	p.Val578Leu	0	9e-05	1	0	(0.0-62.1)	Uncertain significance
8	90965619	T	G	.	NBN	missense_variant	c.1698A>C	c.1698A>C	p.Leu566Phe	p.Leu566Phe	0.00014	0	0.385469	Inf	(0.0-Inf)	Uncertain significance
8	90965627	C	T	rs72550742	NBN	missense_variant	c.1690G>A	c.1690G>A	p.Glu564Lys	p.Glu564Lys	0.02425	0.02455	1	0.995628	(0.8-1.2)	Benign
8	90965726	T	C	rs587782330	NBN	missense_variant	c.1591A>G	c.1591A>G	p.Ile531Val	p.Ile531Val	0.00014	0	0.385469	Inf	(0.0-Inf)	Uncertain significance
8	90965731	T	C	.	NBN	missense_variant	c.1586A>G	c.1586A>G	p.Lys529Arg	p.Lys529Arg	0.00014	0	0.385469	Inf	(0.0-Inf)	Uncertain significance
8	90965793	T	TA	.	NBN	frameshift_variant	c.1523dupT	c.1523dupT	p.Ser509fs	p.Ser509fs	0	0.00018	0.526222	0	(0.0-8.5)	Pathogenic
8	90965801	G	C	.	NBN	missense_variant	c.1516C>G	c.1516C>G	p.Gln506Glu	p.Gln506Glu	0	9e-05	1	0	(0.0-62.1)	Uncertain significance
8	90965862	C	T	rs772864909	NBN	synonymous_variant	c.1455G>A	c.1455G>A	p.Thr485Thr	p.Thr485Thr	0.00028	9e-05	0.563268	3.18869	(0.2-187.9)	Benign
8	90967547	G	T	rs587780774	NBN	missense_variant	c.1361C>A	c.1361C>A	p.Ser454Tyr	p.Ser454Tyr	0.00014	0	0.385469	Inf	(0.0-Inf)	Uncertain significance
8	90967598	G	A	.	NBN	missense_variant	c.1310C>T	c.1310C>T	p.Pro437Leu	p.Pro437Leu	0.00014	0	0.385469	Inf	(0.0-Inf)	Uncertain significance
8	90967600	C	T	.	NBN	synonymous_variant	c.1308G>A	c.1308G>A	p.Leu436Leu	p.Leu436Leu	0	9e-05	1	0	(0.0-62.1)	Uncertain significance
8	90967602	A	G	rs375885975	NBN	synonymous_variant	c.1306T>C	c.1306T>C	p.Leu436Leu	p.Leu436Leu	0	9e-05	1	0	(0.0-62.1)	Benign
8	90967622	T	C	rs370121348	NBN	missense_variant	c.1286A>G	c.1286A>G	p.Tyr429Cys	p.Tyr429Cys	0	9e-05	1	0	(0.0-62.1)	Uncertain significance
8	90967649	G	A	.	NBN	missense_variant	c.1259C>T	c.1259C>T	p.Thr420Ile	p.Thr420Ile	0.00028	0	0.14858	Inf	(0.3-Inf)	Uncertain significance
8	90967690	G	A	.	NBN	synonymous_variant	c.1218C>T	c.1218C>T	p.Ser406Ser	p.Ser406Ser	0.00014	0	0.385469	Inf	(0.0-Inf)	Uncertain significance
8	90967701	C	T	.	NBN	missense_variant	c.1207G>A	c.1207G>A	p.Val403Ile	p.Val403Ile	0.00014	0	0.385469	Inf	(0.0-Inf)	Benign
8	90967704	T	C	rs201373377	NBN	missense_variant	c.1204A>G	c.1204A>G	p.Thr402Ala	p.Thr402Ala	0.00028	0.00018	0.642156	1.59425	(0.1-22.0)	Benign
8	90967711	A	G	rs709816	NBN	synonymous_variant	c.1197T>C	c.1197T>C	p.Asp399Asp	p.Asp399Asp	0.48596	0.49666	0.203909	1.03076	(1.0-1.1)	Benign
8	90967726	T	C	.	NBN	synonymous_variant	c.1182A>G	c.1182A>G	p.Arg394Arg	p.Arg394Arg	0.00043	0.00071	0.547029	0.597764	(0.1-2.5)	Uncertain significance
8	90967765	T	C	.	NBN	synonymous_variant	c.1143A>G	c.1143A>G	p.Pro381Pro	p.Pro381Pro	0.00028	0	0.148814	Inf	(0.3-Inf)	Uncertain significance
8	90970977	G	A	.	NBN	missense_variant	c.1100C>T	c.1100C>T	p.Thr367Ile	p.Thr367Ile	0	9e-05	1	0	(0.0-62.1)	Uncertain significance
8	90970988	G	A	rs121908974	NBN	synonymous_variant	c.1089C>T	c.1089C>T	p.Tyr363Tyr	p.Tyr363Tyr	0.00014	0	0.385469	Inf	(0.0-Inf)	Uncertain significance
8	90970994	T	C	rs761042468	NBN	synonymous_variant	c.1083A>G	c.1083A>G	p.Thr361Thr	p.Thr361Thr	0	9e-05	1	0	(0.0-62.1)	Uncertain significance
8	90971012	G	A	.	NBN	synonymous_variant	c.1065C>T	c.1065C>T	p.Ser355Ser	p.Ser355Ser	0.00057	0.00053	1	1.06284	(0.2-4.5)	Benign
8	90971041	C	T	rs200297914	NBN	missense_variant	c.1036G>A	c.1036G>A	p.Val346Met	p.Val346Met	0.00142	0.00151	1	0.940643	(0.4-2.2)	Benign
8	90971042	G	A	rs146605798	NBN	synonymous_variant	c.1035C>T	c.1035C>T	p.Gly345Gly	p.Gly345Gly	0.00442	0.00401	0.723641	1.10187	(0.7-1.8)	Benign
8	90971054	G	C	rs756023239	NBN	missense_variant	c.1023C>G	c.1023C>G	p.Ser341Arg	p.Ser341Arg	0	9e-05	1	0	(0.0-62.3)	Uncertain significance
8	90976731	C	G	.	NBN	missense_variant	c.901G>C	c.901G>C	p.Gly301Arg	p.Gly301Arg	0	0.00018	0.526222	0	(0.0-8.5)	Uncertain significance
8	90982641	G	A	.	NBN	missense_variant	c.847C>T	c.847C>T	p.Pro283Ser	p.Pro283Ser	0.00014	0	0.385469	Inf	(0.0-Inf)	Uncertain significance
8	90982685	G	A	rs535602436	NBN	missense_variant	c.803C>T	c.803C>T	p.Thr268Met	p.Thr268Met	0	9e-05	1	0	(0.0-62.1)	Benign
8	90982690	C	T	rs368786672	NBN	synonymous_variant	c.798G>A	c.798G>A	p.Pro266Pro	p.Pro266Pro	0.00014	0	0.385469	Inf	(0.0-Inf)	Uncertain significance
8	90982691	G	A	rs769420	NBN	missense_variant	c.797C>T	c.797C>T	p.Pro266Leu	p.Pro266Leu	0.00043	0.00036	1	1.19571	(0.2-7.1)	Benign
8	90982772	C	T	.	NBN	missense_variant	c.716G>A	c.716G>A	p.Ser239Asn	p.Ser239Asn	0	0.00018	0.526222	0	(0.0-8.5)	Uncertain significance
8	90982784	T	C	rs769519885	NBN	missense_variant&splice_region_variant	c.704A>G	c.704A>G	p.His235Arg	p.His235Arg	0	9e-05	1	0	(0.0-62.1)	Uncertain significance
8	90983400	C	T	.	NBN	splice_donor_variant&intron_variant	c.702+1G>A	c.702+1G>A			0	9e-05	1	0	(0.0-62.1)	Pathogenic
8	90983403	G	C	.	NBN	missense_variant&splice_region_variant	c.700C>G	c.700C>G	p.Gln234Glu	p.Gln234Glu	0	9e-05	1	0	(0.0-62.1)	Uncertain significance
8	90983455	C	T	rs786201883	NBN	synonymous_variant	c.648G>A	c.648G>A	p.Gln216Gln	p.Gln216Gln	0	9e-05	1	0	(0.0-62.1)	Benign
8	90983492	G	C	.	NBN	missense_variant	c.611C>G	c.611C>G	p.Ser204Cys	p.Ser204Cys	0	9e-05	1	0	(0.0-62.1)	Uncertain significance
8	90990479	C	G	rs1805794	NBN	missense_variant	c.553G>C	c.553G>C	p.Glu185Gln	p.Glu185Gln	0.7484	0.74269	0.675126	1.00912	(1.0-1.1)	Benign
8	90990483	T	C	.	NBN	synonymous_variant	c.549A>G	c.549A>G	p.Ala183Ala	p.Ala183Ala	0.00014	0	0.385621	Inf	(0.0-Inf)	Uncertain significance
8	90990521	T	C	rs61754966	NBN	missense_variant	c.511A>G	c.511A>G	p.Ile171Val	p.Ile171Val	0.01007	0.00962	0.93918	1.01901	(0.7-1.4)	Benign
8	90990526	C	T	rs776134250	NBN	missense_variant	c.506G>A	c.506G>A	p.Arg169His	p.Arg169His	0.00014	0	0.385642	Inf	(0.0-Inf)	Uncertain significance
8	90990527	G	A	rs182756889	NBN	missense_variant	c.505C>T	c.505C>T	p.Arg169Cys	p.Arg169Cys	0.00199	0.00214	0.869535	0.892	(0.4-1.8)	Benign
8	90990532	C	A	.	NBN	missense_variant	c.500G>T	c.500G>T	p.Cys167Phe	p.Cys167Phe	0	9e-05	1	0	(0.0-62.1)	Uncertain significance
8	90992962	T	C	.	NBN	splice_region_variant&synonymous_variant	c.480A>G	c.480A>G	p.Lys160Lys	p.Lys160Lys	0.00028	0.00053	0.71886	0.531357	(0.1-3.0)	Uncertain significance
8	90992984	A	G	.	NBN	missense_variant	c.458T>C	c.458T>C	p.Val153Ala	p.Val153Ala	0	9e-05	1	0	(0.0-62.1)	Uncertain significance
8	90992989	G	A	.	NBN	synonymous_variant	c.453C>T	c.453C>T	p.Val151Val	p.Val151Val	0.00014	9e-05	1	1.59421	(0.0-125.0)	Uncertain significance
8	90993097	T	C	.	NBN	synonymous_variant	c.345A>G	c.345A>G	p.Ala115Ala	p.Ala115Ala	0	9e-05	1	0	(0.0-62.1)	Uncertain significance
8	90993102	C	A	.	NBN	missense_variant	c.340G>T	c.340G>T	p.Val114Phe	p.Val114Phe	0	9e-05	1	0	(0.0-62.1)	Uncertain significance
8	90993616	C	T	.	NBN	missense_variant	c.307G>A	c.307G>A	p.Gly103Arg	p.Gly103Arg	0.00014	0	0.385469	Inf	(0.0-Inf)	Uncertain significance
8	90993643	C	G	.	NBN	missense_variant	c.280G>C	c.280G>C	p.Gly94Arg	p.Gly94Arg	0.00014	0	0.385469	Inf	(0.0-Inf)	Uncertain significance
8	90993673	G	T	.	NBN	missense_variant	c.250C>A	c.250C>A	p.Gln84Lys	p.Gln84Lys	0.00014	9e-05	1	1.59421	(0.0-125.0)	Uncertain significance
8	90993680	T	C	rs786203921	NBN	synonymous_variant	c.243A>G	c.243A>G	p.Glu81Glu	p.Glu81Glu	0.00014	0	0.385469	Inf	(0.0-Inf)	Benign
8	90993714	T	G	.	NBN	missense_variant	c.209A>C	c.209A>C	p.Asp70Ala	p.Asp70Ala	0.00014	0	0.385469	Inf	(0.0-Inf)	Uncertain significance
8	90993742	C	T	.	NBN	missense_variant	c.181G>A	c.181G>A	p.Asp61Asn	p.Asp61Asn	0	0.00027	0.289333	0	(0.0-3.9)	Uncertain significance
8	90994970	T	A	.	NBN	missense_variant	c.151A>T	c.151A>T	p.Asn51Tyr	p.Asn51Tyr	0	9e-05	1	0	(0.0-62.1)	Uncertain significance
8	90994983	A	G	.	NBN	synonymous_variant	c.138T>C	c.138T>C	p.Ala46Ala	p.Ala46Ala	0	9e-05	1	0	(0.0-62.1)	Uncertain significance
8	90994988	G	A	rs773865323	NBN	missense_variant	c.133C>T	c.133C>T	p.His45Tyr	p.His45Tyr	0.00014	0	0.385469	Inf	(0.0-Inf)	Uncertain significance
8	90995017	A	G	rs587780773	NBN	missense_variant	c.104T>C	c.104T>C	p.Ile35Thr	p.Ile35Thr	0	0.00062	0.0484546	0	(0.0-1.1)	Uncertain significance
8	90995019	C	T	rs1063045	NBN	synonymous_variant	c.102G>A	c.102G>A	p.Leu34Leu	p.Leu34Leu	0.74716	0.74575	0.731004	1.00763	(1.0-1.1)	Benign
8	90995037	C	A	.	NBN	missense_variant	c.84G>T	c.84G>T	p.Arg28Ser	p.Arg28Ser	0.00014	0	0.385469	Inf	(0.0-Inf)	Uncertain significance
8	90995069	G	A	.	NBN	missense_variant	c.52C>T	c.52C>T	p.Leu18Phe	p.Leu18Phe	0.00014	0	0.385469	Inf	(0.0-Inf)	Uncertain significance
8	90995078	GTTC	G	.	NBN	inframe_deletion&splice_region_variant	c.40_42delGAA	c.40_42delGAA	p.Glu14del	p.Glu14del	0	9e-05	1	0	(0.0-62.1)	Uncertain significance
8	90996758	G	A	.	NBN	missense_variant	c.32C>T	c.32C>T	p.Ala11Val	p.Ala11Val	0.00028	0.00027	1	1.06374	(0.1-9.3)	Uncertain significance
8	90996772	G	C	.	NBN	synonymous_variant	c.18C>G	c.18C>G	p.Pro6Pro	p.Pro6Pro	0.00028	0.0008	0.222053	0.354497	(0.0-1.7)	Uncertain significance
8	90996791	G	A	rs202104448	NBN	5_prime_UTR_premature_start_codon_gain_variant	c.-2C>T	c.-2C>T			0	9e-05	1	0	(0.0-62.1)	Benign
10	89624245	GA	G	.	PTEN	frameshift_variant	c.20delA	c.20delA	p.Glu7fs	p.Glu7fs	0.00014	0	0.385469	Inf	(0.0-Inf)	Pathogenic
10	89624248	A	G	.	PTEN	missense_variant	c.22A>G	c.22A>G	p.Ile8Val	p.Ile8Val	0.00014	0	0.385469	Inf	(0.0-Inf)	Uncertain significance
10	89624286	A	T	.	PTEN	synonymous_variant	c.60A>T	c.60A>T	p.Gly20Gly	p.Gly20Gly	0	0.00018	0.526222	0	(0.0-8.5)	Uncertain significance
10	89624298	C	T	.	PTEN	synonymous_variant	c.72C>T	c.72C>T	p.Asp24Asp	p.Asp24Asp	0	9e-05	1	0	(0.0-62.1)	Uncertain significance
10	89624304	C	T	rs786201280	PTEN	splice_region_variant&synonymous_variant	c.78C>T	c.78C>T	p.Thr26Thr	p.Thr26Thr	0.00014	0	0.385469	Inf	(0.0-Inf)	Uncertain significance
10	89653834	C	T	rs150651961	PTEN	synonymous_variant	c.132C>T	c.132C>T	p.Gly44Gly	p.Gly44Gly	0.00043	0.00018	0.380307	2.39119	(0.3-28.6)	Benign
10	89653835	G	T	.	PTEN	missense_variant	c.133G>T	c.133G>T	p.Val45Leu	p.Val45Leu	0	9e-05	1	0	(0.0-62.1)	Uncertain significance
10	89685308	A	G	.	PTEN	missense_variant	c.203A>G	c.203A>G	p.Tyr68Cys	p.Tyr68Cys	0.00014	0	0.385469	Inf	(0.0-Inf)	Pathogenic
10	89690827	C	T	rs35917308	PTEN	synonymous_variant	c.234C>T	c.234C>T	p.Thr78Thr	p.Thr78Thr	0.00043	0.00018	0.380266	2.39162	(0.3-28.6)	Benign
10	89690828	G	A	rs202004587	PTEN	missense_variant	c.235G>A	c.235G>A	p.Ala79Thr	p.Ala79Thr	0.00014	0	0.385469	Inf	(0.0-Inf)	Uncertain significance
10	89692880	A	G	rs786202740	PTEN	missense_variant	c.364A>G	c.364A>G	p.Ile122Val	p.Ile122Val	0	9e-05	1	0	(0.0-62.1)	Uncertain significance
10	89692887	G	C	.	PTEN	missense_variant	c.371G>C	c.371G>C	p.Cys124Ser	p.Cys124Ser	0.00014	0	0.385469	Inf	(0.0-Inf)	Pathogenic
10	89692904	C	T	rs121909224	PTEN	stop_gained	c.388C>T	c.388C>T	p.Arg130*	p.Arg130*	0.00014	0	0.385469	Inf	(0.0-Inf)	Pathogenic
10	89692980	A	G	.	PTEN	missense_variant	c.464A>G	c.464A>G	p.Tyr155Cys	p.Tyr155Cys	0	9e-05	1	0	(0.0-62.1)	Pathogenic
10	89711873	A	G	rs587781784	PTEN	splice_acceptor_variant&intron_variant	c.493-2A>G	c.493-2A>G			0.00014	0	0.385469	Inf	(0.0-Inf)	Pathogenic
10	89711874	G	C	.	PTEN	splice_acceptor_variant&intron_variant	c.493-1G>C	c.493-1G>C			0.00014	0	0.385469	Inf	(0.0-Inf)	Pathogenic
10	89711905	G	T	.	PTEN	missense_variant	c.523G>T	c.523G>T	p.Val175Leu	p.Val175Leu	0.00014	0	0.385469	Inf	(0.0-Inf)	Uncertain significance
10	89711995	A	G	rs776763121	PTEN	missense_variant	c.613A>G	c.613A>G	p.Met205Val	p.Met205Val	0	9e-05	1	0	(0.0-62.1)	Uncertain significance
10	89712007	G	A	rs765433422	PTEN	missense_variant	c.625G>A	c.625G>A	p.Gly209Arg	p.Gly209Arg	0	0.00036	0.305459	0	(0.0-2.4)	Uncertain significance
10	89717681	G	C	.	PTEN	missense_variant	c.706G>C	c.706G>C	p.Asp236His	p.Asp236His	0	9e-05	1	0	(0.0-62.1)	Uncertain significance
10	89717698	T	C	rs17849090	PTEN	synonymous_variant	c.723T>C	c.723T>C	p.Phe241Phe	p.Phe241Phe	0.00057	0.00071	0.776875	0.797085	(0.2-3.0)	Benign
10	89717713	G	A	rs774364894	PTEN	synonymous_variant	c.738G>A	c.738G>A	p.Pro246Pro	p.Pro246Pro	0.00014	0	0.385469	Inf	(0.0-Inf)	Benign
10	89717725	T	A	.	PTEN	stop_gained	c.750T>A	c.750T>A	p.Cys250*	p.Cys250*	0.00014	0	0.385469	Inf	(0.0-Inf)	Pathogenic
10	89720678	AC	A	.	PTEN	frameshift_variant	c.830delC	c.830delC	p.Thr277fs	p.Thr277fs	0.00014	0	0.385356	Inf	(0.0-Inf)	Pathogenic
10	89720698	A	G	.	PTEN	synonymous_variant	c.849A>G	c.849A>G	p.Pro283Pro	p.Pro283Pro	0.00014	0	0.3852	Inf	(0.0-Inf)	Uncertain significance
10	89720708	T	C	.	PTEN	missense_variant	c.859T>C	c.859T>C	p.Ser287Pro	p.Ser287Pro	0.00028	0.00027	1	1.06283	(0.1-9.3)	Uncertain significance
10	89720769	A	G	.	PTEN	missense_variant	c.920A>G	c.920A>G	p.Glu307Gly	p.Glu307Gly	0	0.00062	0.0484546	0	(0.0-1.1)	Uncertain significance
10	89720789	G	A	.	PTEN	missense_variant	c.940G>A	c.940G>A	p.Glu314Lys	p.Glu314Lys	0	9e-05	1	0	(0.0-62.1)	Uncertain significance
10	89720797	A	G	rs775997892	PTEN	synonymous_variant	c.948A>G	c.948A>G	p.Leu316Leu	p.Leu316Leu	0.00014	0.00027	1	0.53139	(0.0-6.6)	Uncertain significance
10	89720803	T	TA	rs786204892	PTEN	frameshift_variant	c.955dupA	c.955dupA	p.Thr319fs	p.Thr319fs	0.00014	0	0.385469	Inf	(0.0-Inf)	Pathogenic
10	89720821	T	C	.	PTEN	synonymous_variant	c.972T>C	c.972T>C	p.Asp324Asp	p.Asp324Asp	0	9e-05	1	0	(0.0-62.1)	Uncertain significance
10	89720850	AC	A	.	PTEN	frameshift_variant	c.1003delC	c.1003delC	p.Arg335fs	p.Arg335fs	0.00014	0	0.385469	Inf	(0.0-Inf)	Pathogenic
10	89720852	C	T	rs121909231	PTEN	stop_gained	c.1003C>T	c.1003C>T	p.Arg335*	p.Arg335*	0.00014	0	0.385469	Inf	(0.0-Inf)	Pathogenic
10	89725091	G	A	.	PTEN	synonymous_variant	c.1074G>A	c.1074G>A	p.Glu358Glu	p.Glu358Glu	0.00014	0	0.385469	Inf	(0.0-Inf)	Uncertain significance
10	89725130	C	G	.	PTEN	missense_variant	c.1113C>G	c.1113C>G	p.Asp371Glu	p.Asp371Glu	0.00014	0	0.385469	Inf	(0.0-Inf)	Uncertain significance
10	89725203	C	G	.	PTEN	missense_variant	c.1186C>G	c.1186C>G	p.Gln396Glu	p.Gln396Glu	0	0.00018	0.526222	0	(0.0-8.5)	Uncertain significance
11	108098364	C	A	.	ATM	missense_variant	c.13C>A	c.13C>A	p.Leu5Ile	p.Leu5Ile	0	9e-05	1	0	(0.0-62.1)	Uncertain significance
11	108098373	C	T	.	ATM	synonymous_variant	c.22C>T	c.22C>T	p.Leu8Leu	p.Leu8Leu	0	9e-05	1	0	(0.0-62.1)	Uncertain significance
11	108098388	C	T	rs141586345	ATM	missense_variant	c.37C>T	c.37C>T	p.Arg13Cys	p.Arg13Cys	0	0.00018	0.526222	0	(0.0-8.5)	Uncertain significance
11	108098403	G	C	.	ATM	missense_variant	c.52G>C	c.52G>C	p.Asp18His	p.Asp18His	0	9e-05	1	0	(0.0-62.1)	Uncertain significance
11	108098424	G	A	rs786204088	ATM	splice_donor_variant&intron_variant	c.72+1G>A	c.72+1G>A			0.00014	0	0.385469	Inf	(0.0-Inf)	Pathogenic
11	108098524	C	T	rs148061139	ATM	missense_variant	c.94C>T	c.94C>T	p.Arg32Cys	p.Arg32Cys	0.00014	0	0.385444	Inf	(0.0-Inf)	Uncertain significance
11	108098537	A	G	.	ATM	missense_variant	c.107A>G	c.107A>G	p.Asp36Gly	p.Asp36Gly	0.00028	0.00018	0.642135	1.59442	(0.1-22.0)	Uncertain significance
11	108098554	C	T	.	ATM	missense_variant	c.124C>T	c.124C>T	p.His42Tyr	p.His42Tyr	0	9e-05	1	0	(0.0-62.1)	Uncertain significance
11	108098555	A	G	rs201773026	ATM	missense_variant	c.125A>G	c.125A>G	p.His42Arg	p.His42Arg	0.00284	0.00231	0.544965	1.22664	(0.6-2.3)	Benign
11	108098564	G	A	rs762382111	ATM	missense_variant	c.134G>A	c.134G>A	p.Arg45Gln	p.Arg45Gln	0.00071	0.00027	0.27435	2.65759	(0.5-17.1)	Uncertain significance
11	108099951	G	A	.	ATM	missense_variant	c.232G>A	c.232G>A	p.Ala78Thr	p.Ala78Thr	0	0.00018	0.526222	0	(0.0-8.5)	Uncertain significance
11	108099977	A	G	rs777434093	ATM	synonymous_variant	c.258A>G	c.258A>G	p.Thr86Thr	p.Thr86Thr	0.00028	0.00044	0.714075	0.637653	(0.1-3.9)	Uncertain significance
11	108099994	A	C	rs200151849	ATM	missense_variant	c.275A>C	c.275A>C	p.Lys92Thr	p.Lys92Thr	0.00071	0.00071	1	0.9964	(0.3-3.5)	Benign
11	108100015	G	A	.	ATM	missense_variant	c.296G>A	c.296G>A	p.Ser99Asn	p.Ser99Asn	0.00014	9e-05	1	1.59421	(0.0-125.0)	Uncertain significance
11	108100036	A	T	.	ATM	missense_variant	c.317A>T	c.317A>T	p.Lys106Ile	p.Lys106Ile	0	9e-05	1	0	(0.0-62.1)	Uncertain significance
11	108100042	C	G	rs766951228	ATM	missense_variant	c.323C>G	c.323C>G	p.Ala108Gly	p.Ala108Gly	0.00028	0.00027	1	1.06283	(0.1-9.3)	Uncertain significance
11	108106403	C	T	.	ATM	missense_variant	c.338C>T	c.338C>T	p.Pro113Leu	p.Pro113Leu	0.00014	0	0.385469	Inf	(0.0-Inf)	Uncertain significance
11	108106429	A	C	.	ATM	missense_variant	c.364A>C	c.364A>C	p.Asn122His	p.Asn122His	0.00014	0	0.385469	Inf	(0.0-Inf)	Uncertain significance
11	108106476	C	T	rs756160533	ATM	synonymous_variant	c.411C>T	c.411C>T	p.Tyr137Tyr	p.Tyr137Tyr	0.00085	0.00107	0.641173	0.735698	(0.2-2.1)	Benign
11	108106503	C	G	.	ATM	synonymous_variant	c.438C>G	c.438C>G	p.Leu146Leu	p.Leu146Leu	0.00014	0	0.385469	Inf	(0.0-Inf)	Uncertain significance
11	108106510	A	G	.	ATM	missense_variant	c.445A>G	c.445A>G	p.Ile149Val	p.Ile149Val	0	9e-05	1	0	(0.0-62.1)	Uncertain significance
11	108114688	T	C	.	ATM	missense_variant	c.505T>C	c.505T>C	p.Ser169Pro	p.Ser169Pro	0.00014	0	0.385457	Inf	(0.0-Inf)	Uncertain significance
11	108114756	T	C	.	ATM	synonymous_variant	c.573T>C	c.573T>C	p.Ile191Ile	p.Ile191Ile	0	9e-05	1	0	(0.0-62.1)	Uncertain significance
11	108114768	CA	C	.	ATM	frameshift_variant	c.588delA	c.588delA	p.Gly197fs	p.Gly197fs	0	9e-05	1	0	(0.0-62.1)	Pathogenic
11	108114814	G	T	.	ATM	missense_variant	c.631G>T	c.631G>T	p.Asp211Tyr	p.Asp211Tyr	0	9e-05	1	0	(0.0-62.1)	Uncertain significance
11	108114842	C	T	rs145355104	ATM	missense_variant	c.659C>T	c.659C>T	p.Ala220Val	p.Ala220Val	0.00113	0.00071	0.441813	1.59459	(0.5-4.9)	Benign
11	108115552	G	T	.	ATM	missense_variant	c.700G>T	c.700G>T	p.Ala234Ser	p.Ala234Ser	0	9e-05	1	0	(0.0-62.1)	Uncertain significance
11	108115564	A	G	rs754275014	ATM	missense_variant	c.712A>G	c.712A>G	p.Ile238Val	p.Ile238Val	0.00014	0	0.385469	Inf	(0.0-Inf)	Uncertain significance
11	108115572	C	G	.	ATM	synonymous_variant	c.720C>G	c.720C>G	p.Leu240Leu	p.Leu240Leu	0	9e-05	1	0	(0.0-62.1)	Uncertain significance
11	108115630	C	T	.	ATM	missense_variant	c.778C>T	c.778C>T	p.Pro260Ser	p.Pro260Ser	0	9e-05	1	0	(0.0-62.1)	Uncertain significance
11	108115647	T	A	.	ATM	synonymous_variant	c.795T>A	c.795T>A	p.Ile265Ile	p.Ile265Ile	0.00014	0	0.385469	Inf	(0.0-Inf)	Uncertain significance
11	108115664	T	C	.	ATM	missense_variant	c.812T>C	c.812T>C	p.Leu271Pro	p.Leu271Pro	0	9e-05	1	0	(0.0-62.1)	Uncertain significance
11	108115667	A	G	.	ATM	missense_variant	c.815A>G	c.815A>G	p.Asn272Ser	p.Asn272Ser	0	9e-05	1	0	(0.0-62.1)	Uncertain significance
11	108115728	G	A	rs755860432	ATM	synonymous_variant	c.876G>A	c.876G>A	p.Pro292Pro	p.Pro292Pro	0.00014	0	0.385469	Inf	(0.0-Inf)	Benign
11	108117764	T	C	rs746825207	ATM	synonymous_variant	c.975T>C	c.975T>C	p.His325His	p.His325His	0	9e-05	1	0	(0.0-62.1)	Benign
11	108117781	A	T	.	ATM	missense_variant	c.992A>T	c.992A>T	p.Lys331Met	p.Lys331Met	0.00028	0	0.14858	Inf	(0.3-Inf)	Uncertain significance
11	108117809	C	T	rs546927781	ATM	synonymous_variant	c.1020C>T	c.1020C>T	p.Ala340Ala	p.Ala340Ala	0.00014	0	0.385469	Inf	(0.0-Inf)	Benign
11	108117822	T	C	.	ATM	synonymous_variant	c.1033T>C	c.1033T>C	p.Leu345Leu	p.Leu345Leu	0.00014	0	0.385469	Inf	(0.0-Inf)	Uncertain significance
11	108117835	T	C	.	ATM	missense_variant	c.1046T>C	c.1046T>C	p.Met349Thr	p.Met349Thr	0	9e-05	1	0	(0.0-62.1)	Uncertain significance
11	108117855	G	C	.	ATM	splice_donor_variant&intron_variant	c.1065+1G>C	c.1065+1G>C			0.00014	0	0.385469	Inf	(0.0-Inf)	Pathogenic
11	108119706	C	G	.	ATM	missense_variant	c.1112C>G	c.1112C>G	p.Thr371Ser	p.Thr371Ser	0.00057	9e-05	0.076349	6.37762	(0.6-313.6)	Uncertain significance
11	108119712	C	G	.	ATM	missense_variant	c.1118C>G	c.1118C>G	p.Thr373Arg	p.Thr373Arg	0.00014	0	0.385469	Inf	(0.0-Inf)	Uncertain significance
11	108119769	G	A	.	ATM	missense_variant	c.1175G>A	c.1175G>A	p.Gly392Asp	p.Gly392Asp	0	9e-05	1	0	(0.0-62.1)	Uncertain significance
11	108119802	C	T	rs747563556	ATM	missense_variant	c.1208C>T	c.1208C>T	p.Ser403Leu	p.Ser403Leu	0	0.00018	0.526222	0	(0.0-8.5)	Uncertain significance
11	108119805	A	G	.	ATM	missense_variant	c.1211A>G	c.1211A>G	p.Gln404Arg	p.Gln404Arg	0	9e-05	1	0	(0.0-62.1)	Uncertain significance
11	108119826	C	G	.	ATM	missense_variant	c.1232C>G	c.1232C>G	p.Pro411Arg	p.Pro411Arg	0.00014	0	0.385469	Inf	(0.0-Inf)	Uncertain significance
11	108121455	A	C	.	ATM	synonymous_variant	c.1263A>C	c.1263A>C	p.Ser421Ser	p.Ser421Ser	0.00014	0	0.385435	Inf	(0.0-Inf)	Uncertain significance
11	108121536	TGG	T	.	ATM	frameshift_variant	c.1347_1348delGG	c.1347_1348delGG	p.Glu450fs	p.Glu450fs	0	9e-05	1	0	(0.0-62.1)	Pathogenic
11	108121542	A	T	.	ATM	missense_variant	c.1350A>T	c.1350A>T	p.Glu450Asp	p.Glu450Asp	0	9e-05	1	0	(0.0-62.1)	Uncertain significance
11	108121543	C	T	rs201719927	ATM	missense_variant	c.1351C>T	c.1351C>T	p.Arg451Cys	p.Arg451Cys	0.00014	9e-05	1	1.59421	(0.0-125.0)	Uncertain significance
11	108121544	G	A	rs554805703	ATM	missense_variant	c.1352G>A	c.1352G>A	p.Arg451His	p.Arg451His	0.00043	0.00018	0.380266	2.39162	(0.3-28.6)	Uncertain significance
11	108121548	A	G	.	ATM	synonymous_variant	c.1356A>G	c.1356A>G	p.Thr452Thr	p.Thr452Thr	0	9e-05	1	0	(0.0-62.1)	Uncertain significance
11	108121562	G	A	rs780097986	ATM	missense_variant	c.1370G>A	c.1370G>A	p.Arg457Gln	p.Arg457Gln	0.00028	0	0.14858	Inf	(0.3-Inf)	Uncertain significance
11	108121583	T	C	.	ATM	missense_variant	c.1391T>C	c.1391T>C	p.Leu464Ser	p.Leu464Ser	0.00014	0	0.385469	Inf	(0.0-Inf)	Uncertain significance
11	108121635	A	G	.	ATM	synonymous_variant	c.1443A>G	c.1443A>G	p.Leu481Leu	p.Leu481Leu	0	9e-05	1	0	(0.0-62.1)	Uncertain significance
11	108121656	G	T	rs377597949	ATM	missense_variant	c.1464G>T	c.1464G>T	p.Trp488Cys	p.Trp488Cys	0.00028	0	0.14858	Inf	(0.3-Inf)	Uncertain significance
11	108121661	T	C	.	ATM	missense_variant	c.1469T>C	c.1469T>C	p.Ile490Thr	p.Ile490Thr	0.00043	0.00125	0.0853066	0.341494	(0.1-1.2)	Benign
11	108121675	A	G	rs786201969	ATM	missense_variant	c.1483A>G	c.1483A>G	p.Ile495Val	p.Ile495Val	0.00014	0	0.385469	Inf	(0.0-Inf)	Uncertain significance
11	108121747	G	A	.	ATM	missense_variant	c.1555G>A	c.1555G>A	p.Val519Ile	p.Val519Ile	0.00057	0.00116	0.31846	0.490401	(0.1-1.6)	Uncertain significance
11	108121767	G	A	rs587780613	ATM	synonymous_variant	c.1575G>A	c.1575G>A	p.Lys525Lys	p.Lys525Lys	0	9e-05	1	0	(0.0-62.1)	Uncertain significance
11	108121793	C	A	.	ATM	missense_variant	c.1601C>A	c.1601C>A	p.Pro534His	p.Pro534His	0.00014	0	0.385469	Inf	(0.0-Inf)	Uncertain significance
11	108122598	A	G	.	ATM	missense_variant	c.1642A>G	c.1642A>G	p.Thr548Ala	p.Thr548Ala	0.00014	0	0.385469	Inf	(0.0-Inf)	Uncertain significance
11	108122645	G	C	.	ATM	missense_variant	c.1689G>C	c.1689G>C	p.Met563Ile	p.Met563Ile	0.00014	0	0.385469	Inf	(0.0-Inf)	Uncertain significance
11	108122697	T	G	.	ATM	missense_variant	c.1741T>G	c.1741T>G	p.Leu581Val	p.Leu581Val	0.00227	0.00285	0.55332	0.796912	(0.4-1.5)	Benign
11	108122704	A	G	rs587780614	ATM	missense_variant	c.1748A>G	c.1748A>G	p.Tyr583Cys	p.Tyr583Cys	0	9e-05	1	0	(0.0-62.1)	Uncertain significance
11	108123554	C	T	rs786202928	ATM	missense_variant	c.1813C>T	c.1813C>T	p.His605Tyr	p.His605Tyr	0	9e-05	1	0	(0.0-62.1)	Uncertain significance
11	108123587	A	C	.	ATM	missense_variant	c.1846A>C	c.1846A>C	p.Thr616Pro	p.Thr616Pro	0.00014	0	0.385469	Inf	(0.0-Inf)	Uncertain significance
11	108123590	A	G	.	ATM	missense_variant	c.1849A>G	c.1849A>G	p.Met617Val	p.Met617Val	0	9e-05	1	0	(0.0-62.1)	Uncertain significance
11	108123624	A	G	.	ATM	missense_variant	c.1883A>G	c.1883A>G	p.Gln628Arg	p.Gln628Arg	0	9e-05	1	0	(0.0-62.1)	Uncertain significance
11	108124544	ACAC	A	.	ATM	disruptive_inframe_deletion	c.1908_1910delCCA	c.1908_1910delCCA	p.His636del	p.His636del	0	9e-05	1	0	(0.0-62.1)	Uncertain significance
11	108124595	A	G	rs730881283	ATM	synonymous_variant	c.1953A>G	c.1953A>G	p.Leu651Leu	p.Leu651Leu	0.00099	0.00071	0.59839	1.39511	(0.4-4.4)	Benign
11	108124614	G	A	.	ATM	missense_variant	c.1972G>A	c.1972G>A	p.Asp658Asn	p.Asp658Asn	0	9e-05	1	0	(0.0-62.1)	Uncertain significance
11	108124674	A	G	.	ATM	missense_variant	c.2032A>G	c.2032A>G	p.Ile678Val	p.Ile678Val	0.00014	0	0.385469	Inf	(0.0-Inf)	Uncertain significance
11	108124698	C	A	.	ATM	missense_variant	c.2056C>A	c.2056C>A	p.Leu686Ile	p.Leu686Ile	0.00085	0.00062	0.579846	1.36661	(0.4-4.8)	Uncertain significance
11	108124729	G	C	.	ATM	missense_variant	c.2087G>C	c.2087G>C	p.Gly696Ala	p.Gly696Ala	0.00014	0	0.385469	Inf	(0.0-Inf)	Uncertain significance
11	108124759	C	T	rs779004090	ATM	missense_variant	c.2117C>T	c.2117C>T	p.Ser706Leu	p.Ser706Leu	0.00014	0.00036	0.655142	0.398528	(0.0-4.0)	Uncertain significance
11	108124760	A	G	.	ATM	synonymous_variant	c.2118A>G	c.2118A>G	p.Ser706Ser	p.Ser706Ser	0	9e-05	1	0	(0.0-62.1)	Uncertain significance
11	108124764	G	A	rs183202787	ATM	missense_variant&splice_region_variant	c.2122G>A	c.2122G>A	p.Glu708Lys	p.Glu708Lys	0.00014	0	0.385469	Inf	(0.0-Inf)	Benign
11	108124766	G	C	.	ATM	missense_variant&splice_region_variant	c.2124G>C	c.2124G>C	p.Glu708Asp	p.Glu708Asp	0.00014	0	0.385469	Inf	(0.0-Inf)	Uncertain significance
11	108126944	T	C	rs56252953	ATM	splice_region_variant&synonymous_variant	c.2127T>C	c.2127T>C	p.Ile709Ile	p.Ile709Ile	0.01248	0.01094	0.35676	1.14163	(0.9-1.5)	Benign
11	108126946	C	A	.	ATM	missense_variant	c.2129C>A	c.2129C>A	p.Thr710Lys	p.Thr710Lys	0.00014	9e-05	1	1.59443	(0.0-125.1)	Uncertain significance
11	108126954	GA	G	.	ATM	frameshift_variant	c.2140delA	c.2140delA	p.Thr714fs	p.Thr714fs	0	9e-05	1	0	(0.0-62.1)	Pathogenic
11	108126961	T	C	.	ATM	missense_variant	c.2144T>C	c.2144T>C	p.Leu715Pro	p.Leu715Pro	0.00014	0	0.385469	Inf	(0.0-Inf)	Uncertain significance
11	108126966	C	T	rs147515380	ATM	missense_variant	c.2149C>T	c.2149C>T	p.Arg717Trp	p.Arg717Trp	0	0.00027	0.289356	0	(0.0-3.9)	Uncertain significance
11	108126975	C	T	rs565622131	ATM	missense_variant	c.2158C>T	c.2158C>T	p.Arg720Cys	p.Arg720Cys	0	0.00018	0.526237	0	(0.0-8.5)	Uncertain significance
11	108126976	G	A	rs55830714	ATM	missense_variant	c.2159G>A	c.2159G>A	p.Arg720His	p.Arg720His	0.00142	0.00249	0.135325	0.569156	(0.2-1.2)	Uncertain significance
11	108127011	A	G	.	ATM	missense_variant	c.2194A>G	c.2194A>G	p.Met732Val	p.Met732Val	0.00014	0.00018	1	0.797241	(0.0-15.3)	Uncertain significance
11	108127034	A	C	.	ATM	missense_variant	c.2217A>C	c.2217A>C	p.Glu739Asp	p.Glu739Asp	0.00014	0	0.385435	Inf	(0.0-Inf)	Benign
11	108127037	A	G	rs56353517	ATM	synonymous_variant	c.2220A>G	c.2220A>G	p.Ala740Ala	p.Ala740Ala	0.00014	0	0.385435	Inf	(0.0-Inf)	Benign
11	108127069	T	G	.	ATM	splice_donor_variant&intron_variant	c.2250+2T>G	c.2250+2T>G			0.00014	0	0.385435	Inf	(0.0-Inf)	Pathogenic
11	108128209	C	G	.	ATM	missense_variant&splice_region_variant	c.2252C>G	c.2252C>G	p.Ser751Cys	p.Ser751Cys	0	0.00018	0.526222	0	(0.0-8.5)	Uncertain significance
11	108128276	T	C	.	ATM	synonymous_variant	c.2319T>C	c.2319T>C	p.Ile773Ile	p.Ile773Ile	0.00014	9e-05	1	1.59421	(0.0-125.0)	Uncertain significance
11	108129732	C	T	rs199954262	ATM	missense_variant	c.2396C>T	c.2396C>T	p.Ala799Val	p.Ala799Val	0	0.00018	0.526222	0	(0.0-8.5)	Benign
11	108129784	A	C	.	ATM	synonymous_variant	c.2448A>C	c.2448A>C	p.Ala816Ala	p.Ala816Ala	0.00014	0	0.385469	Inf	(0.0-Inf)	Uncertain significance
11	108129798	G	A	.	ATM	missense_variant	c.2462G>A	c.2462G>A	p.Ser821Asn	p.Ser821Asn	0	9e-05	1	0	(0.0-62.1)	Uncertain significance
11	108137906	C	T	rs776907383	ATM	synonymous_variant	c.2475C>T	c.2475C>T	p.Phe825Phe	p.Phe825Phe	0.00028	0.00018	0.642156	1.59425	(0.1-22.0)	Uncertain significance
11	108137915	G	A	.	ATM	synonymous_variant	c.2484G>A	c.2484G>A	p.Lys828Lys	p.Lys828Lys	0.00014	0	0.385469	Inf	(0.0-Inf)	Uncertain significance
11	108137916	C	A	.	ATM	missense_variant	c.2485C>A	c.2485C>A	p.Pro829Thr	p.Pro829Thr	0	0.00018	0.526222	0	(0.0-8.5)	Uncertain significance
11	108137925	C	T	rs2229022	ATM	missense_variant	c.2494C>T	c.2494C>T	p.Arg832Cys	p.Arg832Cys	0	9e-05	1	0	(0.0-62.1)	Uncertain significance
11	108137926	G	A	rs199875915	ATM	missense_variant	c.2495G>A	c.2495G>A	p.Arg832His	p.Arg832His	0	0.00053	0.0884939	0	(0.0-1.4)	Benign
11	108137934	G	T	rs757151992	ATM	missense_variant	c.2503G>T	c.2503G>T	p.Val835Leu	p.Val835Leu	0.00014	0	0.385469	Inf	(0.0-Inf)	Uncertain significance
11	108137942	A	G	.	ATM	synonymous_variant	c.2511A>G	c.2511A>G	p.Ser837Ser	p.Ser837Ser	0	9e-05	1	0	(0.0-62.1)	Uncertain significance
11	108137984	T	TC	.	ATM	frameshift_variant	c.2554dupC	c.2554dupC	p.Gln852fs	p.Gln852fs	0.00014	9e-05	1	1.59421	(0.0-125.0)	Pathogenic
11	108138009	G	A	rs587779825	ATM	missense_variant	c.2578G>A	c.2578G>A	p.Asp860Asn	p.Asp860Asn	0.00028	0	0.14858	Inf	(0.3-Inf)	Uncertain significance
11	108138041	C	T	rs587780618	ATM	synonymous_variant	c.2610C>T	c.2610C>T	p.Asn870Asn	p.Asn870Asn	0.00014	0	0.385469	Inf	(0.0-Inf)	Benign
11	108138042	G	T	.	ATM	stop_gained	c.2611G>T	c.2611G>T	p.Glu871*	p.Glu871*	0.00014	0	0.385469	Inf	(0.0-Inf)	Pathogenic
11	108138070	G	T	.	ATM	splice_donor_variant&intron_variant	c.2638+1G>T	c.2638+1G>T			0	9e-05	1	0	(0.0-62.1)	Pathogenic
11	108139183	A	G	rs3218687	ATM	synonymous_variant	c.2685A>G	c.2685A>G	p.Leu895Leu	p.Leu895Leu	0	9e-05	1	0	(0.0-62.1)	Benign
11	108139189	C	G	.	ATM	missense_variant	c.2691C>G	c.2691C>G	p.Phe897Leu	p.Phe897Leu	0.00014	0	0.385469	Inf	(0.0-Inf)	Uncertain significance
11	108139266	T	C	.	ATM	missense_variant	c.2768T>C	c.2768T>C	p.Ile923Thr	p.Ile923Thr	0.00014	0	0.38549	Inf	(0.0-Inf)	Uncertain significance
11	108139269	G	A	rs587782298	ATM	missense_variant	c.2771G>A	c.2771G>A	p.Arg924Gln	p.Arg924Gln	0.00113	0.00089	0.633316	1.27541	(0.4-3.6)	Uncertain significance
11	108139300	C	T	.	ATM	synonymous_variant	c.2802C>T	c.2802C>T	p.Ser934Ser	p.Ser934Ser	0	9e-05	1	0	(0.0-62.1)	Uncertain significance
11	108139302	C	G	rs3218708	ATM	missense_variant	c.2804C>G	c.2804C>G	p.Thr935Arg	p.Thr935Arg	0.00979	0.01005	0.878985	0.973344	(0.7-1.3)	Benign
11	108141831	C	A	rs587779828	ATM	missense_variant	c.2879C>A	c.2879C>A	p.Pro960His	p.Pro960His	0.00213	0.00552	0.000394066	0.38506	(0.2-0.7)	Benign
11	108141851	C	T	.	ATM	missense_variant	c.2899C>T	c.2899C>T	p.Leu967Phe	p.Leu967Phe	0	9e-05	1	0	(0.0-62.1)	Uncertain significance
11	108141873	C	T	rs538105098	ATM	missense_variant&splice_region_variant	c.2921C>T	c.2921C>T	p.Ser974Phe	p.Ser974Phe	0.00014	9e-05	1	1.59421	(0.0-125.0)	Uncertain significance
11	108141977	G	A	.	ATM	splice_acceptor_variant&intron_variant	c.2922-1G>A	c.2922-1G>A			0.00014	0	0.385469	Inf	(0.0-Inf)	Pathogenic
11	108142024	A	G	.	ATM	missense_variant	c.2968A>G	c.2968A>G	p.Ile990Val	p.Ile990Val	0	9e-05	1	0	(0.0-62.1)	Uncertain significance
11	108142042	C	T	.	ATM	missense_variant	c.2986C>T	c.2986C>T	p.His996Tyr	p.His996Tyr	0.00014	0	0.385469	Inf	(0.0-Inf)	Uncertain significance
11	108142044	T	C	.	ATM	synonymous_variant	c.2988T>C	c.2988T>C	p.His996His	p.His996His	0.00014	0	0.385469	Inf	(0.0-Inf)	Uncertain significance
11	108142059	A	G	rs765969190	ATM	synonymous_variant	c.3003A>G	c.3003A>G	p.Leu1001Leu	p.Leu1001Leu	0.00043	0.00062	0.750253	0.683186	(0.1-3.0)	Benign
11	108142115	C	T	rs186626274	ATM	missense_variant	c.3059C>T	c.3059C>T	p.Thr1020Ile	p.Thr1020Ile	0.00043	0.00036	1	1.19571	(0.2-7.1)	Uncertain significance
11	108142134	G	T	rs192810283	ATM	splice_donor_variant&intron_variant	c.3077+1G>T	c.3077+1G>T			0	9e-05	1	0	(0.0-62.1)	Uncertain significance
11	108143283	T	C	rs780240314	ATM	synonymous_variant	c.3102T>C	c.3102T>C	p.Tyr1034Tyr	p.Tyr1034Tyr	0	9e-05	1	0	(0.0-62.1)	Benign
11	108143287	T	C	rs747079458	ATM	missense_variant	c.3106T>C	c.3106T>C	p.Phe1036Leu	p.Phe1036Leu	0	9e-05	1	0	(0.0-62.1)	Uncertain significance
11	108143485	A	G	rs79431304	ATM	missense_variant	c.3190A>G	c.3190A>G	p.Met1064Val	p.Met1064Val	0.00014	0	0.385469	Inf	(0.0-Inf)	Uncertain significance
11	108143523	A	G	.	ATM	synonymous_variant	c.3228A>G	c.3228A>G	p.Gln1076Gln	p.Gln1076Gln	0.00014	0	0.385469	Inf	(0.0-Inf)	Uncertain significance
11	108143537	A	G	rs368111672	ATM	missense_variant	c.3242A>G	c.3242A>G	p.Asn1081Ser	p.Asn1081Ser	0.00014	9e-05	1	1.59421	(0.0-125.0)	Benign
11	108143552	G	A	rs769857066	ATM	missense_variant	c.3257G>A	c.3257G>A	p.Arg1086His	p.Arg1086His	0	9e-05	1	0	(0.0-62.1)	Uncertain significance
11	108150266	T	G	rs750932338	ATM	synonymous_variant	c.3333T>G	c.3333T>G	p.Leu1111Leu	p.Leu1111Leu	0.00014	9e-05	1	1.59421	(0.0-125.0)	Uncertain significance
11	108150327	A	T	.	ATM	stop_gained	c.3394A>T	c.3394A>T	p.Arg1132*	p.Arg1132*	0.00014	0	0.385469	Inf	(0.0-Inf)	Pathogenic
11	108151748	T	G	.	ATM	synonymous_variant	c.3429T>G	c.3429T>G	p.Thr1143Thr	p.Thr1143Thr	0	9e-05	1	0	(0.0-62.2)	Uncertain significance
11	108151787	G	A	rs148358896	ATM	synonymous_variant	c.3468G>A	c.3468G>A	p.Thr1156Thr	p.Thr1156Thr	0.00014	0.00018	1	0.797467	(0.0-15.3)	Benign
11	108151795	C	T	.	ATM	missense_variant	c.3476C>T	c.3476C>T	p.Ala1159Val	p.Ala1159Val	0.00014	0	0.385368	Inf	(0.0-Inf)	Uncertain significance
11	108151813	G	A	.	ATM	missense_variant	c.3494G>A	c.3494G>A	p.Ser1165Asn	p.Ser1165Asn	0	9e-05	1	0	(0.0-62.2)	Uncertain significance
11	108151833	G	T	rs779946941	ATM	missense_variant	c.3514G>T	c.3514G>T	p.Ala1172Ser	p.Ala1172Ser	0	9e-05	1	0	(0.0-62.2)	Uncertain significance
11	108153466	A	G	.	ATM	synonymous_variant	c.3606A>G	c.3606A>G	p.Gly1202Gly	p.Gly1202Gly	0.00014	9e-05	1	1.59421	(0.0-125.0)	Uncertain significance
11	108153473	C	T	rs760928285	ATM	missense_variant	c.3613C>T	c.3613C>T	p.Arg1205Cys	p.Arg1205Cys	0.00014	0	0.385469	Inf	(0.0-Inf)	Uncertain significance
11	108153474	G	A	rs769106895	ATM	missense_variant	c.3614G>A	c.3614G>A	p.Arg1205His	p.Arg1205His	0.00043	9e-05	0.162855	4.78332	(0.4-250.8)	Uncertain significance
11	108153518	G	A	.	ATM	missense_variant	c.3658G>A	c.3658G>A	p.Glu1220Lys	p.Glu1220Lys	0.00014	0	0.385469	Inf	(0.0-Inf)	Uncertain significance
11	108153550	C	G	.	ATM	missense_variant	c.3690C>G	c.3690C>G	p.Asn1230Lys	p.Asn1230Lys	0.00014	0	0.385469	Inf	(0.0-Inf)	Uncertain significance
11	108153554	T	C	rs183532834	ATM	missense_variant	c.3694T>C	c.3694T>C	p.Ser1232Pro	p.Ser1232Pro	0	0.00018	0.526222	0	(0.0-8.5)	Uncertain significance
11	108154974	T	C	.	ATM	missense_variant	c.3767T>C	c.3767T>C	p.Ile1256Thr	p.Ile1256Thr	0.00014	0	0.385435	Inf	(0.0-Inf)	Uncertain significance
11	108154985	G	A	rs587782035	ATM	missense_variant	c.3778G>A	c.3778G>A	p.Val1260Met	p.Val1260Met	0.00028	0	0.14858	Inf	(0.3-Inf)	Uncertain significance
11	108155022	CTAA	C	.	ATM	inframe_deletion	c.3817_3819delAAT	c.3817_3819delAAT	p.Asn1273del	p.Asn1273del	0	9e-05	1	0	(0.0-62.1)	Uncertain significance
11	108155056	A	G	.	ATM	synonymous_variant	c.3849A>G	c.3849A>G	p.Leu1283Leu	p.Leu1283Leu	0.00014	9e-05	1	1.59421	(0.0-125.0)	Uncertain significance
11	108155082	T	C	.	ATM	missense_variant	c.3875T>C	c.3875T>C	p.Val1292Ala	p.Val1292Ala	0	9e-05	1	0	(0.0-62.1)	Uncertain significance
11	108155106	A	G	rs183263185	ATM	missense_variant	c.3899A>G	c.3899A>G	p.Tyr1300Cys	p.Tyr1300Cys	0	9e-05	1	0	(0.0-62.1)	Uncertain significance
11	108155132	G	A	rs149711770	ATM	missense_variant	c.3925G>A	c.3925G>A	p.Ala1309Thr	p.Ala1309Thr	0.00014	0	0.385469	Inf	(0.0-Inf)	Uncertain significance
11	108155170	G	A	rs35184530	ATM	missense_variant	c.3963G>A	c.3963G>A	p.Met1321Ile	p.Met1321Ile	0.00028	0.00036	1	0.797113	(0.1-5.6)	Benign
11	108155202	T	C	.	ATM	splice_donor_variant&intron_variant	c.3993+2T>C	c.3993+2T>C			0.00014	0	0.385469	Inf	(0.0-Inf)	Pathogenic
11	108158382	C	T	rs587781785	ATM	missense_variant	c.4049C>T	c.4049C>T	p.Thr1350Met	p.Thr1350Met	0	9e-05	1	0	(0.0-62.1)	Uncertain significance
11	108158413	T	G	.	ATM	missense_variant	c.4080T>G	c.4080T>G	p.Ser1360Arg	p.Ser1360Arg	0.00014	0	0.385402	Inf	(0.0-Inf)	Uncertain significance
11	108158430	G	T	.	ATM	missense_variant	c.4097G>T	c.4097G>T	p.Cys1366Phe	p.Cys1366Phe	0	0.00018	0.526253	0	(0.0-8.5)	Uncertain significance
11	108158434	C	T	rs587780623	ATM	synonymous_variant	c.4101C>T	c.4101C>T	p.Asp1367Asp	p.Asp1367Asp	0.00014	0	0.385402	Inf	(0.0-Inf)	Benign
11	108159732	C	T	rs3092856	ATM	missense_variant	c.4138C>T	c.4138C>T	p.His1380Tyr	p.His1380Tyr	0.07105	0.06886	0.602732	1.03183	(0.9-1.2)	Benign
11	108159754	A	C	.	ATM	missense_variant	c.4160A>C	c.4160A>C	p.Lys1387Thr	p.Lys1387Thr	0	9e-05	1	0	(0.0-62.1)	Uncertain significance
11	108159767	C	G	.	ATM	synonymous_variant	c.4173C>G	c.4173C>G	p.Ala1391Ala	p.Ala1391Ala	0.00014	0	0.385469	Inf	(0.0-Inf)	Uncertain significance
11	108159818	T	C	.	ATM	synonymous_variant	c.4224T>C	c.4224T>C	p.Leu1408Leu	p.Leu1408Leu	0	9e-05	1	0	(0.0-62.1)	Uncertain significance
11	108159822	A	C	.	ATM	missense_variant	c.4228A>C	c.4228A>C	p.Lys1410Gln	p.Lys1410Gln	0.00014	0	0.385469	Inf	(0.0-Inf)	Uncertain significance
11	108160391	T	C	.	ATM	synonymous_variant	c.4299T>C	c.4299T>C	p.Tyr1433Tyr	p.Tyr1433Tyr	0	0.00018	0.526222	0	(0.0-8.5)	Uncertain significance
11	108160408	TTAAAATA	T	.	ATM	frameshift_variant	c.4319_4325delAAATATA	c.4319_4325delAAATATA	p.Lys1440fs	p.Lys1440fs	0.00014	0	0.385469	Inf	(0.0-Inf)	Pathogenic
11	108160424	G	C	rs753570046	ATM	synonymous_variant	c.4332G>C	c.4332G>C	p.Leu1444Leu	p.Leu1444Leu	0.00014	0	0.385469	Inf	(0.0-Inf)	Uncertain significance
11	108160432	G	A	.	ATM	missense_variant	c.4340G>A	c.4340G>A	p.Ser1447Asn	p.Ser1447Asn	0.00014	0	0.385469	Inf	(0.0-Inf)	Uncertain significance
11	108160457	T	A	rs527471560	ATM	missense_variant	c.4365T>A	c.4365T>A	p.Ser1455Arg	p.Ser1455Arg	0.0044	0.00712	0.0242649	0.616935	(0.4-0.9)	Benign
11	108163384	C	G	.	ATM	missense_variant	c.4475C>G	c.4475C>G	p.Ser1492Cys	p.Ser1492Cys	0.00014	0	0.385469	Inf	(0.0-Inf)	Uncertain significance
11	108163487	C	T	rs1800889	ATM	synonymous_variant	c.4578C>T	c.4578C>T	p.Pro1526Pro	p.Pro1526Pro	0	9e-05	1	0	(0.0-62.1)	Benign
11	108164048	C	T	.	ATM	synonymous_variant	c.4620C>T	c.4620C>T	p.Asp1540Asp	p.Asp1540Asp	0.00099	0.00036	0.119837	2.79074	(0.7-13.0)	Uncertain significance
11	108164101	C	T	rs587781712	ATM	missense_variant	c.4673C>T	c.4673C>T	p.Thr1558Met	p.Thr1558Met	0	0.00018	0.526222	0	(0.0-8.5)	Uncertain significance
11	108164109	C	T	.	ATM	missense_variant	c.4681C>T	c.4681C>T	p.Leu1561Phe	p.Leu1561Phe	0	0.00062	0.0484546	0	(0.0-1.1)	Uncertain significance
11	108164134	T	C	.	ATM	missense_variant	c.4706T>C	c.4706T>C	p.Val1569Ala	p.Val1569Ala	0.00014	0	0.385469	Inf	(0.0-Inf)	Uncertain significance
11	108164136	G	A	.	ATM	missense_variant	c.4708G>A	c.4708G>A	p.Val1570Ile	p.Val1570Ile	0.00014	0	0.385469	Inf	(0.0-Inf)	Uncertain significance
11	108164151	C	T	.	ATM	missense_variant	c.4723C>T	c.4723C>T	p.Arg1575Cys	p.Arg1575Cys	0	9e-05	1	0	(0.0-62.1)	Uncertain significance
11	108164152	G	A	rs550552791	ATM	missense_variant	c.4724G>A	c.4724G>A	p.Arg1575His	p.Arg1575His	0.00014	9e-05	1	1.59421	(0.0-125.0)	Uncertain significance
11	108164206	T	A	.	ATM	splice_donor_variant&intron_variant	c.4776+2T>A	c.4776+2T>A			0.00014	0.00018	1	0.797128	(0.0-15.3)	Pathogenic
11	108165674	A	G	.	ATM	synonymous_variant	c.4797A>G	c.4797A>G	p.Ser1599Ser	p.Ser1599Ser	0	9e-05	1	0	(0.0-62.1)	Uncertain significance
11	108165736	A	C	rs681518	ATM	missense_variant	c.4859A>C	c.4859A>C	p.Gln1620Pro	p.Gln1620Pro	0.00014	0	0.385469	Inf	(0.0-Inf)	Uncertain significance
11	108168035	T	C	rs55843558	ATM	missense_variant	c.4931T>C	c.4931T>C	p.Met1644Thr	p.Met1644Thr	0.00071	0	0.00850665	Inf	(1.5-Inf)	Uncertain significance
11	108168053	A	G	rs55870064	ATM	missense_variant	c.4949A>G	c.4949A>G	p.Asn1650Ser	p.Asn1650Ser	0.00865	0.00916	0.748577	0.934713	(0.7-1.3)	Benign
11	108168057	G	C	.	ATM	missense_variant	c.4953G>C	c.4953G>C	p.Leu1651Phe	p.Leu1651Phe	0	9e-05	1	0	(0.0-62.1)	Uncertain significance
11	108168108	A	G	rs768565424	ATM	splice_region_variant&synonymous_variant	c.5004A>G	c.5004A>G	p.Leu1668Leu	p.Leu1668Leu	0.00014	0	0.385469	Inf	(0.0-Inf)	Uncertain significance
11	108170490	C	T	rs587780551	ATM	synonymous_variant	c.5055C>T	c.5055C>T	p.Thr1685Thr	p.Thr1685Thr	0	9e-05	1	0	(0.0-62.2)	Benign
11	108170498	T	C	rs199836342	ATM	missense_variant	c.5063T>C	c.5063T>C	p.Ile1688Thr	p.Ile1688Thr	0.00043	0.00107	0.314508	0.532356	(0.1-1.8)	Benign
11	108170512	G	A	.	ATM	missense_variant	c.5077G>A	c.5077G>A	p.Asp1693Asn	p.Asp1693Asn	0	9e-05	1	0	(0.0-62.2)	Uncertain significance
11	108170514	T	A	.	ATM	missense_variant	c.5079T>A	c.5079T>A	p.Asp1693Glu	p.Asp1693Glu	0.00014	0	0.384995	Inf	(0.0-Inf)	Uncertain significance
11	108170523	T	C	rs786203476	ATM	synonymous_variant	c.5088T>C	c.5088T>C	p.Tyr1696Tyr	p.Tyr1696Tyr	0	0.00027	0.289659	0	(0.0-3.9)	Benign
11	108170543	T	C	rs772376652	ATM	missense_variant	c.5108T>C	c.5108T>C	p.Phe1703Ser	p.Phe1703Ser	0	9e-05	1	0	(0.0-62.1)	Uncertain significance
11	108170567	C	A	.	ATM	missense_variant	c.5132C>A	c.5132C>A	p.Thr1711Asn	p.Thr1711Asn	0.00014	0	0.384995	Inf	(0.0-Inf)	Uncertain significance
11	108170611	T	C	.	ATM	missense_variant&splice_region_variant	c.5176T>C	c.5176T>C	p.Cys1726Arg	p.Cys1726Arg	0.00014	0.00018	1	0.798727	(0.0-15.3)	Uncertain significance
11	108172385	C	T	rs764389018	ATM	stop_gained	c.5188C>T	c.5188C>T	p.Arg1730*	p.Arg1730*	0	9e-05	1	0	(0.0-62.1)	Uncertain significance
11	108172386	G	A	rs373789346	ATM	missense_variant	c.5189G>A	c.5189G>A	p.Arg1730Gln	p.Arg1730Gln	0.00057	9e-05	0.0763341	6.37818	(0.6-313.6)	Uncertain significance
11	108172388	T	A	.	ATM	missense_variant	c.5191T>A	c.5191T>A	p.Ser1731Thr	p.Ser1731Thr	0	9e-05	1	0	(0.0-62.1)	Uncertain significance
11	108172415	A	G	.	ATM	missense_variant	c.5218A>G	c.5218A>G	p.Ile1740Val	p.Ile1740Val	0.00014	0	0.385469	Inf	(0.0-Inf)	Uncertain significance
11	108172463	A	T	.	ATM	missense_variant	c.5266A>T	c.5266A>T	p.Thr1756Ser	p.Thr1756Ser	0	9e-05	1	0	(0.0-62.1)	Uncertain significance
11	108172486	T	C	.	ATM	synonymous_variant	c.5289T>C	c.5289T>C	p.Tyr1763Tyr	p.Tyr1763Tyr	0	9e-05	1	0	(0.0-62.1)	Uncertain significance
11	108173622	G	A	rs730881373	ATM	missense_variant	c.5362G>A	c.5362G>A	p.Gly1788Ser	p.Gly1788Ser	0	9e-05	1	0	(0.0-62.1)	Uncertain significance
11	108173629	A	G	rs746945284	ATM	missense_variant	c.5369A>G	c.5369A>G	p.Asp1790Gly	p.Asp1790Gly	0.00057	0.00053	1	1.06284	(0.2-4.5)	Uncertain significance
11	108173636	A	T	.	ATM	synonymous_variant	c.5376A>T	c.5376A>T	p.Ile1792Ile	p.Ile1792Ile	0	0.00018	0.526222	0	(0.0-8.5)	Uncertain significance
11	108173669	C	T	.	ATM	synonymous_variant	c.5409C>T	c.5409C>T	p.Asp1803Asp	p.Asp1803Asp	0.00028	0.00027	1	1.06283	(0.1-9.3)	Uncertain significance
11	108173690	T	G	.	ATM	synonymous_variant	c.5430T>G	c.5430T>G	p.Thr1810Thr	p.Thr1810Thr	0	9e-05	1	0	(0.0-62.1)	Uncertain significance
11	108173695	C	T	rs199885813	ATM	missense_variant	c.5435C>T	c.5435C>T	p.Ala1812Val	p.Ala1812Val	0.00014	0.00027	1	0.53139	(0.0-6.6)	Uncertain significance
11	108173748	A	G	rs587781622	ATM	missense_variant	c.5488A>G	c.5488A>G	p.Met1830Val	p.Met1830Val	0.00099	0.00027	0.0523799	3.72109	(0.8-22.3)	Uncertain significance
11	108175456	C	G	rs200842502	ATM	missense_variant	c.5551C>G	c.5551C>G	p.Leu1851Val	p.Leu1851Val	0	9e-05	1	0	(0.0-61.9)	Uncertain significance
11	108175462	G	A	rs1801516	ATM	missense_variant	c.5557G>A	c.5557G>A	p.Asp1853Asn	p.Asp1853Asn	0.001	0.00081	0.798282	1.236	(0.4-3.7)	Benign
11	108175539	G	A	rs767070325	ATM	synonymous_variant	c.5634G>A	c.5634G>A	p.Ser1878Ser	p.Ser1878Ser	0.00014	0	0.386246	Inf	(0.0-Inf)	Uncertain significance
11	108175550	G	A	rs587782236	ATM	missense_variant	c.5645G>A	c.5645G>A	p.Arg1882Gln	p.Arg1882Gln	0.00014	0	0.386268	Inf	(0.0-Inf)	Uncertain significance
11	108178641	C	T	rs775036118	ATM	stop_gained	c.5692C>T	c.5692C>T	p.Arg1898*	p.Arg1898*	0.00014	0	0.385469	Inf	(0.0-Inf)	Uncertain significance
11	108178644	T	C	rs373213507	ATM	missense_variant	c.5695T>C	c.5695T>C	p.Cys1899Arg	p.Cys1899Arg	0	9e-05	1	0	(0.0-62.1)	Uncertain significance
11	108180910	A	T	.	ATM	missense_variant	c.5786A>T	c.5786A>T	p.Asn1929Ile	p.Asn1929Ile	0.00014	0	0.385402	Inf	(0.0-Inf)	Uncertain significance
11	108180917	T	C	rs3092910	ATM	synonymous_variant	c.5793T>C	c.5793T>C	p.Ala1931Ala	p.Ala1931Ala	0.00596	0.00427	0.128686	1.39649	(0.9-2.2)	Benign
11	108180981	A	G	.	ATM	missense_variant	c.5857A>G	c.5857A>G	p.Thr1953Ala	p.Thr1953Ala	0	9e-05	1	0	(0.0-62.1)	Uncertain significance
11	108180991	T	A	.	ATM	missense_variant	c.5867T>A	c.5867T>A	p.Leu1956His	p.Leu1956His	0.00142	0.00116	0.670803	1.22648	(0.5-3.0)	Benign
11	108180998	A	G	.	ATM	synonymous_variant	c.5874A>G	c.5874A>G	p.Ala1958Ala	p.Ala1958Ala	0	9e-05	1	0	(0.0-62.1)	Uncertain significance
11	108181012	A	G	.	ATM	missense_variant	c.5888A>G	c.5888A>G	p.Asp1963Gly	p.Asp1963Gly	0	9e-05	1	0	(0.0-62.1)	Uncertain significance
11	108183138	A	G	.	ATM	splice_region_variant&synonymous_variant	c.5919A>G	c.5919A>G	p.Arg1973Arg	p.Arg1973Arg	0.00014	0	0.385469	Inf	(0.0-Inf)	Uncertain significance
11	108183149	T	C	rs780867575	ATM	missense_variant	c.5930T>C	c.5930T>C	p.Phe1977Ser	p.Phe1977Ser	0	9e-05	1	0	(0.0-62.1)	Uncertain significance
11	108183160	A	C	.	ATM	missense_variant	c.5941A>C	c.5941A>C	p.Ser1981Arg	p.Ser1981Arg	0.00014	0	0.385469	Inf	(0.0-Inf)	Uncertain significance
11	108183163	C	T	.	ATM	stop_gained	c.5944C>T	c.5944C>T	p.Gln1982*	p.Gln1982*	0.00014	0	0.385469	Inf	(0.0-Inf)	Pathogenic
11	108183170	C	G	.	ATM	missense_variant	c.5951C>G	c.5951C>G	p.Thr1984Arg	p.Thr1984Arg	0	9e-05	1	0	(0.0-62.1)	Uncertain significance
11	108183208	A	C	.	ATM	missense_variant	c.5989A>C	c.5989A>C	p.Thr1997Pro	p.Thr1997Pro	0.00014	0	0.385469	Inf	(0.0-Inf)	Uncertain significance
11	108186598	T	G	.	ATM	missense_variant	c.6055T>G	c.6055T>G	p.Tyr2019Asp	p.Tyr2019Asp	0.00014	0	0.385469	Inf	(0.0-Inf)	Uncertain significance
11	108186600	T	C	rs777534711	ATM	synonymous_variant	c.6057T>C	c.6057T>C	p.Tyr2019Tyr	p.Tyr2019Tyr	0	0.00027	0.289333	0	(0.0-3.9)	Uncertain significance
11	108186630	C	T	.	ATM	synonymous_variant	c.6087C>T	c.6087C>T	p.Pro2029Pro	p.Pro2029Pro	0	9e-05	1	0	(0.0-62.1)	Uncertain significance
11	108186635	C	T	.	ATM	missense_variant	c.6092C>T	c.6092C>T	p.Thr2031Ile	p.Thr2031Ile	0	9e-05	1	0	(0.0-62.1)	Uncertain significance
11	108186750	T	C	rs3092826	ATM	synonymous_variant	c.6108T>C	c.6108T>C	p.Tyr2036Tyr	p.Tyr2036Tyr	0.00624	0.00596	0.923237	1.01622	(0.7-1.5)	Benign
11	108186756	C	T	rs774993357	ATM	synonymous_variant	c.6114C>T	c.6114C>T	p.His2038His	p.His2038His	0	9e-05	1	0	(0.0-62.1)	Benign
11	108186785	CAT	C	.	ATM	frameshift_variant	c.6146_6147delAT	c.6146_6147delAT	p.Tyr2049fs	p.Tyr2049fs	0.00014	0	0.385574	Inf	(0.0-Inf)	Pathogenic
11	108186795	C	T	.	ATM	synonymous_variant	c.6153C>T	c.6153C>T	p.Leu2051Leu	p.Leu2051Leu	0	9e-05	1	0	(0.0-62.1)	Benign
11	108188136	G	A	rs1800060	ATM	missense_variant	c.6235G>A	c.6235G>A	p.Val2079Ile	p.Val2079Ile	0	9e-05	1	0	(0.0-62.1)	Benign
11	108188204	A	C	.	ATM	missense_variant	c.6303A>C	c.6303A>C	p.Gln2101His	p.Gln2101His	0.00014	0	0.385478	Inf	(0.0-Inf)	Uncertain significance
11	108188218	A	G	.	ATM	missense_variant	c.6317A>G	c.6317A>G	p.Asn2106Ser	p.Asn2106Ser	0	9e-05	1	0	(0.0-62.1)	Uncertain significance
11	108188234	T	C	rs55756349	ATM	synonymous_variant	c.6333T>C	c.6333T>C	p.His2111His	p.His2111His	0.00071	0.00098	0.617309	0.724538	(0.2-2.3)	Benign
11	108190682	AAAG	A	.	ATM	disruptive_inframe_deletion	c.6353_6355delAAG	c.6353_6355delAAG	p.Glu2118del	p.Glu2118del	0.00014	0	0.385427	Inf	(0.0-Inf)	Pathogenic
11	108190716	T	C	.	ATM	missense_variant	c.6383T>C	c.6383T>C	p.Leu2128Ser	p.Leu2128Ser	0	9e-05	1	0	(0.0-62.1)	Uncertain significance
11	108190754	T	C	.	ATM	missense_variant	c.6421T>C	c.6421T>C	p.Ser2141Pro	p.Ser2141Pro	0.00014	0	0.385462	Inf	(0.0-Inf)	Uncertain significance
11	108190779	A	G	.	ATM	missense_variant	c.6446A>G	c.6446A>G	p.Tyr2149Cys	p.Tyr2149Cys	0	0.00018	0.526225	0	(0.0-8.5)	Uncertain significance
11	108192040	G	A	rs140423883	ATM	synonymous_variant	c.6465G>A	c.6465G>A	p.Val2155Val	p.Val2155Val	0.00043	0	0.057268	Inf	(0.7-Inf)	Benign
11	108192057	G	A	rs756626462	ATM	missense_variant	c.6482G>A	c.6482G>A	p.Arg2161His	p.Arg2161His	0	0.00018	0.526222	0	(0.0-8.5)	Uncertain significance
11	108192072	T	C	.	ATM	missense_variant	c.6497T>C	c.6497T>C	p.Val2166Ala	p.Val2166Ala	0.00071	0.00116	0.469434	0.613041	(0.2-1.8)	Uncertain significance
11	108192078	C	T	rs200431631	ATM	missense_variant	c.6503C>T	c.6503C>T	p.Ser2168Leu	p.Ser2168Leu	0.00028	0.0008	0.221969	0.354195	(0.0-1.7)	Uncertain significance
11	108192097	C	T	rs772850740	ATM	synonymous_variant	c.6522C>T	c.6522C>T	p.Ser2174Ser	p.Ser2174Ser	0.00014	0.00036	0.655142	0.398528	(0.0-4.0)	Benign
11	108192103	G	A	.	ATM	synonymous_variant	c.6528G>A	c.6528G>A	p.Leu2176Leu	p.Leu2176Leu	0	9e-05	1	0	(0.0-62.1)	Uncertain significance
11	108196129	C	G	.	ATM	missense_variant	c.6665C>G	c.6665C>G	p.Pro2222Arg	p.Pro2222Arg	0	9e-05	1	0	(0.0-62.1)	Uncertain significance
11	108196137	G	T	.	ATM	missense_variant	c.6673G>T	c.6673G>T	p.Ala2225Ser	p.Ala2225Ser	0.00028	0	0.14858	Inf	(0.3-Inf)	Uncertain significance
11	108196142	A	G	rs772173373	ATM	synonymous_variant	c.6678A>G	c.6678A>G	p.Leu2226Leu	p.Leu2226Leu	0.00014	0.00018	1	0.797128	(0.0-15.3)	Benign
11	108196161	A	C	.	ATM	missense_variant	c.6697A>C	c.6697A>C	p.Ile2233Leu	p.Ile2233Leu	0	9e-05	1	0	(0.0-62.1)	Uncertain significance
11	108196184	C	T	.	ATM	synonymous_variant	c.6720C>T	c.6720C>T	p.Asp2240Asp	p.Asp2240Asp	0	9e-05	1	0	(0.0-62.1)	Uncertain significance
11	108196786	T	G	.	ATM	missense_variant&splice_region_variant	c.6809T>G	c.6809T>G	p.Leu2270Arg	p.Leu2270Arg	0.00014	0	0.385469	Inf	(0.0-Inf)	Uncertain significance
11	108196794	A	T	.	ATM	missense_variant	c.6817A>T	c.6817A>T	p.Arg2273Trp	p.Arg2273Trp	0.00014	0	0.385469	Inf	(0.0-Inf)	Uncertain significance
11	108196911	C	T	.	ATM	missense_variant	c.6934C>T	c.6934C>T	p.Leu2312Phe	p.Leu2312Phe	0.00014	0	0.385469	Inf	(0.0-Inf)	Uncertain significance
11	108196929	A	C	.	ATM	missense_variant	c.6952A>C	c.6952A>C	p.Lys2318Gln	p.Lys2318Gln	0.00085	0.0008	1	1.06285	(0.3-3.3)	Uncertain significance
11	108198408	C	G	.	ATM	missense_variant	c.7012C>G	c.7012C>G	p.Leu2338Val	p.Leu2338Val	0	9e-05	1	0	(0.0-62.1)	Uncertain significance
11	108198411	A	C	rs752531255	ATM	synonymous_variant	c.7015A>C	c.7015A>C	p.Arg2339Arg	p.Arg2339Arg	0.00014	0	0.385469	Inf	(0.0-Inf)	Uncertain significance
11	108198458	G	A	rs143489373	ATM	synonymous_variant	c.7062G>A	c.7062G>A	p.Ala2354Ala	p.Ala2354Ala	0.00071	0.00071	1	0.9964	(0.3-3.5)	Benign
11	108199770	A	T	.	ATM	missense_variant	c.7112A>T	c.7112A>T	p.Tyr2371Phe	p.Tyr2371Phe	0.00014	9e-05	1	1.59421	(0.0-125.0)	Uncertain significance
11	108199859	A	G	.	ATM	missense_variant	c.7201A>G	c.7201A>G	p.Ile2401Val	p.Ile2401Val	0	0.00044	0.163962	0	(0.0-1.7)	Uncertain significance
11	108199910	A	C	.	ATM	missense_variant	c.7252A>C	c.7252A>C	p.Lys2418Gln	p.Lys2418Gln	0.00028	0	0.14858	Inf	(0.3-Inf)	Uncertain significance
11	108199959	C	A	.	ATM	missense_variant	c.7301C>A	c.7301C>A	p.Thr2434Lys	p.Thr2434Lys	0	9e-05	1	0	(0.0-62.1)	Uncertain significance
11	108200946	C	T	rs147604227	ATM	missense_variant	c.7313C>T	c.7313C>T	p.Thr2438Ile	p.Thr2438Ile	0.00043	9e-05	0.162855	4.78332	(0.4-250.8)	Uncertain significance
11	108200961	G	A	rs587782310	ATM	missense_variant	c.7328G>A	c.7328G>A	p.Arg2443Gln	p.Arg2443Gln	0	9e-05	1	0	(0.0-62.1)	Uncertain significance
11	108200965	GC	G	.	ATM	frameshift_variant	c.7333delC	c.7333delC	p.Leu2445fs	p.Leu2445fs	0.00014	0	0.385469	Inf	(0.0-Inf)	Pathogenic
11	108200975	G	A	.	ATM	missense_variant	c.7342G>A	c.7342G>A	p.Asp2448Asn	p.Asp2448Asn	0.00014	0	0.385469	Inf	(0.0-Inf)	Uncertain significance
11	108201015	G	A	rs768461085	ATM	missense_variant	c.7382G>A	c.7382G>A	p.Arg2461His	p.Arg2461His	0.00014	9e-05	1	1.59421	(0.0-125.0)	Uncertain significance
11	108201061	TGGA	T	.	ATM	disruptive_inframe_deletion	c.7430_7432delGAG	c.7430_7432delGAG	p.Gly2477del	p.Gly2477del	0.00014	0	0.385469	Inf	(0.0-Inf)	Pathogenic
11	108201100	C	T	rs767846264	ATM	synonymous_variant	c.7467C>T	c.7467C>T	p.Ser2489Ser	p.Ser2489Ser	0.00057	9e-05	0.0763341	6.37818	(0.6-313.6)	Benign
11	108202168	TAG	T	.	ATM	frameshift_variant	c.7519_7520delGA	c.7519_7520delGA	p.Asp2507fs	p.Asp2507fs	0	0.00027	0.289333	0	(0.0-3.9)	Pathogenic
11	108202221	A	G	rs775621333	ATM	synonymous_variant	c.7566A>G	c.7566A>G	p.Gln2522Gln	p.Gln2522Gln	0.00014	0.00053	0.26125	0.265663	(0.0-2.2)	Uncertain significance
11	108202614	T	C	.	ATM	synonymous_variant	c.7638T>C	c.7638T>C	p.Ser2546Ser	p.Ser2546Ser	0	9e-05	1	0	(0.0-62.1)	Uncertain significance
11	108202626	G	A	.	ATM	missense_variant	c.7650G>A	c.7650G>A	p.Met2550Ile	p.Met2550Ile	0.00014	0	0.385469	Inf	(0.0-Inf)	Uncertain significance
11	108202643	CTTTG	C	.	ATM	frameshift_variant	c.7671_7674delGTTT	c.7671_7674delGTTT	p.Phe2558fs	p.Phe2558fs	0.00014	0	0.385469	Inf	(0.0-Inf)	Pathogenic
11	108203500	G	A	.	ATM	synonymous_variant	c.7800G>A	c.7800G>A	p.Glu2600Glu	p.Glu2600Glu	0.00014	0	0.385469	Inf	(0.0-Inf)	Uncertain significance
11	108203504	G	T	.	ATM	missense_variant	c.7804G>T	c.7804G>T	p.Ala2602Ser	p.Ala2602Ser	0	9e-05	1	0	(0.0-62.1)	Uncertain significance
11	108203507	A	T	.	ATM	missense_variant	c.7807A>T	c.7807A>T	p.Asn2603Tyr	p.Asn2603Tyr	0.00014	9e-05	1	1.59421	(0.0-125.0)	Uncertain significance
11	108203577	CTTATA	C	.	ATM	frameshift_variant	c.7886_7890delTATTA	c.7886_7890delTATTA	p.Ile2629fs	p.Ile2629fs	0.00071	0.00018	0.115935	3.98649	(0.7-41.9)	Pathogenic
11	108203604	C	G	.	ATM	missense_variant	c.7904C>G	c.7904C>G	p.Ala2635Gly	p.Ala2635Gly	0.00099	0.00018	0.0325548	5.58186	(1.1-55.0)	Uncertain significance
11	108204611	A	G	.	ATM	splice_acceptor_variant&intron_variant	c.7928-2A>G	c.7928-2A>G			0	9e-05	1	0	(0.0-62.1)	Pathogenic
11	108204681	A	G	rs745775382	ATM	missense_variant	c.7996A>G	c.7996A>G	p.Thr2666Ala	p.Thr2666Ala	0.00014	0	0.385469	Inf	(0.0-Inf)	Uncertain significance
11	108205805	C	G	rs748016261	ATM	missense_variant	c.8120C>G	c.8120C>G	p.Ser2707Cys	p.Ser2707Cys	0.00028	0.00036	1	0.797113	(0.1-5.6)	Uncertain significance
11	108206649	G	A	rs150603052	ATM	synonymous_variant	c.8229G>A	c.8229G>A	p.Thr2743Thr	p.Thr2743Thr	0.00326	0.00311	0.892958	1.0477	(0.6-1.8)	Benign
11	108206650	G	A	.	ATM	missense_variant	c.8230G>A	c.8230G>A	p.Glu2744Lys	p.Glu2744Lys	0.00014	0	0.385469	Inf	(0.0-Inf)	Uncertain significance
11	108206651	A	C	rs764003317	ATM	missense_variant	c.8231A>C	c.8231A>C	p.Glu2744Ala	p.Glu2744Ala	0.00028	0	0.14858	Inf	(0.3-Inf)	Uncertain significance
11	108206666	A	T	rs779145081	ATM	missense_variant	c.8246A>T	c.8246A>T	p.Lys2749Ile	p.Lys2749Ile	0.00468	0.004	0.419653	1.20502	(0.7-1.9)	Benign
11	108206685	T	C	rs758654836	ATM	synonymous_variant	c.8265T>C	c.8265T>C	p.Tyr2755Tyr	p.Tyr2755Tyr	0	9e-05	1	0	(0.0-62.1)	Benign
11	108213950	T	C	.	ATM	missense_variant&splice_region_variant	c.8270T>C	c.8270T>C	p.Val2757Ala	p.Val2757Ala	0	9e-05	1	0	(0.0-62.1)	Uncertain significance
11	108214029	T	C	.	ATM	synonymous_variant	c.8349T>C	c.8349T>C	p.Asn2783Asn	p.Asn2783Asn	0	9e-05	1	0	(0.0-62.1)	Uncertain significance
11	108214071	T	C	rs566485657	ATM	synonymous_variant	c.8391T>C	c.8391T>C	p.Ser2797Ser	p.Ser2797Ser	0.00014	0	0.385469	Inf	(0.0-Inf)	Benign
11	108214079	A	G	.	ATM	missense_variant	c.8399A>G	c.8399A>G	p.Gln2800Arg	p.Gln2800Arg	0	9e-05	1	0	(0.0-62.1)	Uncertain significance
11	108216476	CA	C	rs587782558	ATM	frameshift_variant	c.8432delA	c.8432delA	p.Lys2811fs	p.Lys2811fs	0	0.00018	0.526222	0	(0.0-8.5)	Pathogenic
11	108216478	A	G	rs538173062	ATM	synonymous_variant	c.8427A>G	c.8427A>G	p.Gln2809Gln	p.Gln2809Gln	0.00099	0.00044	0.233789	2.23253	(0.6-8.9)	Benign
11	108216480	A	C	.	ATM	missense_variant	c.8429A>C	c.8429A>C	p.Lys2810Thr	p.Lys2810Thr	0	9e-05	1	0	(0.0-62.1)	Uncertain significance
11	108216522	G	A	.	ATM	missense_variant	c.8471G>A	c.8471G>A	p.Cys2824Tyr	p.Cys2824Tyr	0.00028	0	0.14858	Inf	(0.3-Inf)	Uncertain significance
11	108216545	C	T	rs587779872	ATM	missense_variant	c.8494C>T	c.8494C>T	p.Arg2832Cys	p.Arg2832Cys	0	9e-05	1	0	(0.0-62.1)	Pathogenic
11	108216550	C	G	.	ATM	stop_gained	c.8499C>G	c.8499C>G	p.Tyr2833*	p.Tyr2833*	0.00014	0	0.385469	Inf	(0.0-Inf)	Pathogenic
11	108216581	A	G	rs756230327	ATM	missense_variant	c.8530A>G	c.8530A>G	p.Ile2844Val	p.Ile2844Val	0.00085	0.00044	0.354799	1.91349	(0.5-7.9)	Uncertain significance
11	108216597	G	A	rs587782202	ATM	missense_variant	c.8546G>A	c.8546G>A	p.Arg2849Gln	p.Arg2849Gln	0	9e-05	1	0	(0.0-62.1)	Uncertain significance
11	108216599	T	C	.	ATM	synonymous_variant	c.8548T>C	c.8548T>C	p.Leu2850Leu	p.Leu2850Leu	0	9e-05	1	0	(0.0-62.1)	Uncertain significance
11	108216635	G	T	.	ATM	missense_variant&splice_region_variant	c.8584G>T	c.8584G>T	p.Val2862Phe	p.Val2862Phe	0.00014	0	0.385469	Inf	(0.0-Inf)	Uncertain significance
11	108224508	A	C	.	ATM	missense_variant	c.8687A>C	c.8687A>C	p.Gln2896Pro	p.Gln2896Pro	0.00014	0	0.385469	Inf	(0.0-Inf)	Uncertain significance
11	108224534	A	C	.	ATM	missense_variant	c.8713A>C	c.8713A>C	p.Thr2905Pro	p.Thr2905Pro	0	9e-05	1	0	(0.0-62.1)	Uncertain significance
11	108224554	C	A	.	ATM	synonymous_variant	c.8733C>A	c.8733C>A	p.Thr2911Thr	p.Thr2911Thr	0.00028	0.00053	0.71886	0.531357	(0.1-3.0)	Benign
11	108224583	C	T	rs730881329	ATM	missense_variant	c.8762C>T	c.8762C>T	p.Thr2921Met	p.Thr2921Met	0.00014	0	0.385469	Inf	(0.0-Inf)	Uncertain significance
11	108225560	G	C	.	ATM	missense_variant	c.8809G>C	c.8809G>C	p.Val2937Leu	p.Val2937Leu	0	9e-05	1	0	(0.0-62.1)	Uncertain significance
11	108225601	GGTAAA	G	.	ATM	splice_region_variant&intron_variant	c.8850+4_8850+8delAAGTA	c.8850+4_8850+8delAAGTA			0.00014	0	0.385469	Inf	(0.0-Inf)	Uncertain significance
11	108235851	T	C	.	ATM	synonymous_variant	c.8893T>C	c.8893T>C	p.Leu2965Leu	p.Leu2965Leu	0.00014	0.00027	0.65514	0.398493	(0.0-4.0)	Uncertain significance
11	108235879	C	T	rs139379666	ATM	missense_variant	c.8921C>T	c.8921C>T	p.Pro2974Leu	p.Pro2974Leu	0.00766	0.00783	0.863852	0.96708	(0.7-1.4)	Benign
11	108235899	C	T	.	ATM	missense_variant	c.8941C>T	c.8941C>T	p.His2981Tyr	p.His2981Tyr	0.00043	0	0.0572774	Inf	(0.7-Inf)	Uncertain significance
11	108236086	C	T	rs587782292	ATM	missense_variant	c.9022C>T	c.9022C>T	p.Arg3008Cys	p.Arg3008Cys	0	9e-05	1	0	(0.0-62.1)	Pathogenic
11	108236090	T	G	.	ATM	missense_variant	c.9026T>G	c.9026T>G	p.Val3009Gly	p.Val3009Gly	0.00014	0	0.385469	Inf	(0.0-Inf)	Uncertain significance
11	108236132	G	A	rs769548726	ATM	missense_variant	c.9068G>A	c.9068G>A	p.Gly3023Asp	p.Gly3023Asp	0.00057	0.00044	0.740847	1.27544	(0.3-5.9)	Uncertain significance
11	108236200	A	G	.	ATM	missense_variant	c.9136A>G	c.9136A>G	p.Ser3046Gly	p.Ser3046Gly	0	0.00036	0.305459	0	(0.0-2.4)	Uncertain significance
11	108236206	C	T	.	ATM	missense_variant	c.9142C>T	c.9142C>T	p.Leu3048Phe	p.Leu3048Phe	0.00057	9e-05	0.0346482	7.97166	(0.9-376.4)	Uncertain significance
13	32893224	A	G	rs772146565	BRCA2	synonymous_variant	c.78A>G	c.78A>G	p.Pro26Pro	p.Pro26Pro	0.00043	0.00018	0.380266	2.39162	(0.3-28.6)	Uncertain significance
13	32893269	CTATAA	C	.	BRCA2	frameshift_variant	c.125_129delATAAT	c.125_129delATAAT	p.Tyr42fs	p.Tyr42fs	0.00014	0	0.385469	Inf	(0.0-Inf)	Pathogenic
13	32893271	A	G	rs4987046	BRCA2	missense_variant	c.125A>G	c.125A>G	p.Tyr42Cys	p.Tyr42Cys	0.00014	9e-05	1	1.59421	(0.0-125.0)	Benign
13	32893320	A	G	.	BRCA2	synonymous_variant	c.174A>G	c.174A>G	p.Glu58Glu	p.Glu58Glu	0.00014	0	0.385469	Inf	(0.0-Inf)	Uncertain significance
13	32893328	T	C	.	BRCA2	missense_variant	c.182T>C	c.182T>C	p.Leu61Pro	p.Leu61Pro	0.00071	0.00107	0.619369	0.664156	(0.2-2.0)	Uncertain significance
13	32893361	A	G	rs276174818	BRCA2	missense_variant	c.215A>G	c.215A>G	p.Asn72Ser	p.Asn72Ser	0	9e-05	1	0	(0.0-62.1)	Uncertain significance
13	32893381	A	G	rs80358502	BRCA2	missense_variant	c.235A>G	c.235A>G	p.Ile79Val	p.Ile79Val	0.00014	0	0.385469	Inf	(0.0-Inf)	Uncertain significance
13	32893396	C	G	.	BRCA2	missense_variant	c.250C>G	c.250C>G	p.Gln84Glu	p.Gln84Glu	0.00071	0.00053	0.75882	1.32862	(0.3-5.2)	Uncertain significance
13	32893412	C	T	rs748609599	BRCA2	missense_variant	c.266C>T	c.266C>T	p.Pro89Leu	p.Pro89Leu	0	9e-05	1	0	(0.0-62.1)	Uncertain significance
13	32893420	C	T	rs80358529	BRCA2	stop_gained	c.274C>T	c.274C>T	p.Gln92*	p.Gln92*	0.00014	0	0.385469	Inf	(0.0-Inf)	Pathogenic
13	32893422	A	G	rs771101539	BRCA2	synonymous_variant	c.276A>G	c.276A>G	p.Gln92Gln	p.Gln92Gln	0	9e-05	1	0	(0.0-62.1)	Uncertain significance
13	32893425	TC	T	.	BRCA2	frameshift_variant	c.281delC	c.281delC	p.Pro94fs	p.Pro94fs	0.00014	0	0.385469	Inf	(0.0-Inf)	Pathogenic
13	32893435	G	T	rs397507646	BRCA2	stop_gained	c.289G>T	c.289G>T	p.Glu97*	p.Glu97*	0.00014	0	0.385469	Inf	(0.0-Inf)	Pathogenic
13	32899248	C	T	rs375125172	BRCA2	missense_variant	c.352C>T	c.352C>T	p.Arg118Cys	p.Arg118Cys	0	9e-05	1	0	(0.0-62.1)	Benign
13	32899254	G	A	.	BRCA2	missense_variant	c.358G>A	c.358G>A	p.Val120Met	p.Val120Met	0.00014	0	0.385567	Inf	(0.0-Inf)	Benign
13	32899279	A	G	rs80358627	BRCA2	missense_variant	c.383A>G	c.383A>G	p.Asp128Gly	p.Asp128Gly	0	0.00018	0.526177	0	(0.0-8.5)	Uncertain significance
13	32899291	G	T	.	BRCA2	missense_variant	c.395G>T	c.395G>T	p.Cys132Phe	p.Cys132Phe	0.00014	0	0.385567	Inf	(0.0-Inf)	Uncertain significance
13	32900251	C	T	rs397507717	BRCA2	stop_gained	c.439C>T	c.439C>T	p.Gln147*	p.Gln147*	0.00014	0	0.385469	Inf	(0.0-Inf)	Pathogenic
13	32900421	T	C	.	BRCA2	splice_donor_variant&intron_variant	c.516+2T>C	c.516+2T>C			0.00014	0	0.385469	Inf	(0.0-Inf)	Pathogenic
13	32900639	C	T	rs41293469	BRCA2	missense_variant	c.520C>T	c.520C>T	p.Arg174Cys	p.Arg174Cys	0	0.00018	0.289333	0	(0.0-3.9)	Pathogenic
13	32900670	T	C	rs80358775	BRCA2	missense_variant	c.551T>C	c.551T>C	p.Leu184Pro	p.Leu184Pro	0.00057	0.00027	0.440584	2.12596	(0.4-14.5)	Benign
13	32900680	G	A	.	BRCA2	synonymous_variant	c.561G>A	c.561G>A	p.Glu187Glu	p.Glu187Glu	0.00028	0	0.14858	Inf	(0.3-Inf)	Uncertain significance
13	32900699	T	G	.	BRCA2	missense_variant	c.580T>G	c.580T>G	p.Trp194Gly	p.Trp194Gly	0	9e-05	1	0	(0.0-62.1)	Uncertain significance
13	32900702	T	C	.	BRCA2	missense_variant	c.583T>C	c.583T>C	p.Ser195Pro	p.Ser195Pro	0	9e-05	1	0	(0.0-62.1)	Uncertain significance
13	32900706	G	T	rs80358818	BRCA2	missense_variant	c.587G>T	c.587G>T	p.Ser196Ile	p.Ser196Ile	0.00028	0.00027	1	1.06283	(0.1-9.3)	Uncertain significance
13	32900742	T	G	rs80358865	BRCA2	missense_variant	c.623T>G	c.623T>G	p.Val208Gly	p.Val208Gly	0.00142	0.0008	0.240742	1.77183	(0.6-4.9)	Uncertain significance
13	32903579	G	A	rs81002820	BRCA2	splice_acceptor_variant&intron_variant	c.632-1G>A	c.632-1G>A			0.00014	0	0.385469	Inf	(0.0-Inf)	Pathogenic
13	32903604	CTG	C	rs768580992	BRCA2	frameshift_variant	c.658_659delGT	c.658_659delGT	p.Val220fs	p.Val220fs	0.00014	0	0.385469	Inf	(0.0-Inf)	Pathogenic
13	32905062	A	G	.	BRCA2	missense_variant	c.688A>G	c.688A>G	p.Lys230Glu	p.Lys230Glu	0.00014	9e-05	1	1.59421	(0.0-125.0)	Uncertain significance
13	32905069	A	G	rs372188754	BRCA2	missense_variant	c.695A>G	c.695A>G	p.Tyr232Cys	p.Tyr232Cys	0.00071	0.00018	0.115935	3.98649	(0.7-41.9)	Uncertain significance
13	32905116	G	A	rs55854959	BRCA2	missense_variant	c.742G>A	c.742G>A	p.Ala248Thr	p.Ala248Thr	0	9e-05	1	0	(0.0-62.1)	Uncertain significance
13	32905117	C	T	.	BRCA2	missense_variant	c.743C>T	c.743C>T	p.Ala248Val	p.Ala248Val	0	9e-05	1	0	(0.0-62.1)	Uncertain significance
13	32905123	TGACA	T	rs80359659	BRCA2	frameshift_variant	c.755_758delACAG	c.755_758delACAG	p.Asp252fs	p.Asp252fs	0.00028	0	0.14858	Inf	(0.3-Inf)	Pathogenic
13	32906415	G	GA	.	BRCA2	frameshift_variant	c.805dupA	c.805dupA	p.Thr269fs	p.Thr269fs	0.00014	0	0.385435	Inf	(0.0-Inf)	Pathogenic
13	32906422	A	G	rs142072914	BRCA2	synonymous_variant	c.807A>G	c.807A>G	p.Thr269Thr	p.Thr269Thr	0.00014	0	0.385435	Inf	(0.0-Inf)	Benign
13	32906480	A	C	rs766173	BRCA2	missense_variant	c.865A>C	c.865A>C	p.Asn289His	p.Asn289His	0.24252	0.24128	0.961789	1.00164	(0.9-1.1)	Benign
13	32906558	T	A	rs79483201	BRCA2	missense_variant	c.943T>A	c.943T>A	p.Cys315Ser	p.Cys315Ser	0.0017	0.00178	1	0.956506	(0.4-2.1)	Benign
13	32906559	G	A	.	BRCA2	missense_variant	c.944G>A	c.944G>A	p.Cys315Tyr	p.Cys315Tyr	0.00014	0	0.385469	Inf	(0.0-Inf)	Uncertain significance
13	32906561	A	G	.	BRCA2	missense_variant	c.946A>G	c.946A>G	p.Arg316Gly	p.Arg316Gly	0	9e-05	1	0	(0.0-62.1)	Uncertain significance
13	32906579	A	C	rs11571640	BRCA2	missense_variant	c.964A>C	c.964A>C	p.Lys322Gln	p.Lys322Gln	0.0251	0.02384	0.69709	1.04	(0.9-1.3)	Benign
13	32906588	A	G	.	BRCA2	missense_variant	c.973A>G	c.973A>G	p.Thr325Ala	p.Thr325Ala	0	9e-05	1	0	(0.0-62.1)	Uncertain significance
13	32906615	C	T	.	BRCA2	missense_variant	c.1000C>T	c.1000C>T	p.His334Tyr	p.His334Tyr	0	9e-05	1	0	(0.0-62.1)	Uncertain significance
13	32906626	C	T	rs41293473	BRCA2	synonymous_variant	c.1011C>T	c.1011C>T	p.Asn337Asn	p.Asn337Asn	0.00028	0.00018	0.642156	1.59425	(0.1-22.0)	Uncertain significance
13	32906648	A	G	rs80358406	BRCA2	missense_variant	c.1033A>G	c.1033A>G	p.Lys345Glu	p.Lys345Glu	0.00014	0	0.385469	Inf	(0.0-Inf)	Uncertain significance
13	32906673	C	T	rs769368098	BRCA2	missense_variant	c.1058C>T	c.1058C>T	p.Ser353Leu	p.Ser353Leu	0	0.00018	0.526222	0	(0.0-8.5)	Uncertain significance
13	32906729	A	C	rs144848	BRCA2	missense_variant	c.1114A>C	c.1114A>C	p.Asn372His	p.Asn372His	0.38496	0.39443	0.0993997	0.957744	(0.9-1.0)	Benign
13	32906833	C	G	rs276174807	BRCA2	synonymous_variant	c.1218C>G	c.1218C>G	p.Ala406Ala	p.Ala406Ala	0	0.0008	0.0153726	0	(0.0-0.8)	Benign
13	32906847	T	C	rs79597821	BRCA2	missense_variant	c.1232T>C	c.1232T>C	p.Ile411Thr	p.Ile411Thr	0.00156	0.00116	0.530553	1.34921	(0.5-3.3)	Benign
13	32906852	C	A	.	BRCA2	missense_variant	c.1237C>A	c.1237C>A	p.Leu413Ile	p.Leu413Ile	0.00014	0	0.385469	Inf	(0.0-Inf)	Uncertain significance
13	32906859	A	G	rs80358417	BRCA2	missense_variant	c.1244A>G	c.1244A>G	p.His415Arg	p.His415Arg	0.00071	0.00053	0.75882	1.32862	(0.3-5.2)	Uncertain significance
13	32906890	A	G	rs34355306	BRCA2	synonymous_variant	c.1275A>G	c.1275A>G	p.Glu425Glu	p.Glu425Glu	0.01432	0.01708	0.148777	0.833126	(0.6-1.1)	Benign
13	32906900	T	C	.	BRCA2	synonymous_variant	c.1285T>C	c.1285T>C	p.Leu429Leu	p.Leu429Leu	0	9e-05	1	0	(0.0-62.1)	Uncertain significance
13	32906910	A	C	.	BRCA2	missense_variant	c.1295A>C	c.1295A>C	p.Glu432Ala	p.Glu432Ala	0.00043	0.00044	1	0.956534	(0.1-4.9)	Uncertain significance
13	32906921	A	G	.	BRCA2	missense_variant	c.1306A>G	c.1306A>G	p.Lys436Glu	p.Lys436Glu	0	9e-05	1	0	(0.0-62.1)	Uncertain significance
13	32906929	T	C	.	BRCA2	synonymous_variant	c.1314T>C	c.1314T>C	p.Asp438Asp	p.Asp438Asp	0.00014	0	0.385469	Inf	(0.0-Inf)	Uncertain significance
13	32906957	C	T	rs80358422	BRCA2	missense_variant	c.1342C>T	c.1342C>T	p.Arg448Cys	p.Arg448Cys	0	9e-05	1	0	(0.0-62.1)	Uncertain significance
13	32906958	G	A	rs80358423	BRCA2	missense_variant	c.1343G>A	c.1343G>A	p.Arg448His	p.Arg448His	0	0.00027	0.289333	0	(0.0-3.9)	Uncertain significance
13	32906977	A	G	rs55919657	BRCA2	synonymous_variant	c.1362A>G	c.1362A>G	p.Lys454Lys	p.Lys454Lys	0.00043	0.00018	0.380266	2.39162	(0.3-28.6)	Benign
13	32906980	A	G	rs1801439	BRCA2	synonymous_variant	c.1365A>G	c.1365A>G	p.Ser455Ser	p.Ser455Ser	0.24252	0.24135	0.974521	1.00135	(0.9-1.1)	Benign
13	32907014	A	T	rs80358427	BRCA2	stop_gained	c.1399A>T	c.1399A>T	p.Lys467*	p.Lys467*	0.00014	0	0.385469	Inf	(0.0-Inf)	Pathogenic
13	32907057	T	C	.	BRCA2	missense_variant	c.1442T>C	c.1442T>C	p.Ile481Thr	p.Ile481Thr	0.00014	0	0.385469	Inf	(0.0-Inf)	Uncertain significance
13	32907095	GT	G	.	BRCA2	frameshift_variant	c.1481delT	c.1481delT	p.Val494fs	p.Val494fs	0.00014	0	0.385469	Inf	(0.0-Inf)	Pathogenic
13	32907102	C	G	.	BRCA2	missense_variant	c.1487C>G	c.1487C>G	p.Ser496Cys	p.Ser496Cys	0	9e-05	1	0	(0.0-62.1)	Uncertain significance
13	32907157	G	A	.	BRCA2	synonymous_variant	c.1542G>A	c.1542G>A	p.Glu514Glu	p.Glu514Glu	0.00014	0	0.385469	Inf	(0.0-Inf)	Uncertain significance
13	32907162	T	C	.	BRCA2	missense_variant	c.1547T>C	c.1547T>C	p.Phe516Ser	p.Phe516Ser	0.00014	9e-05	1	1.59421	(0.0-125.0)	Uncertain significance
13	32907165	A	G	rs80358439	BRCA2	missense_variant	c.1550A>G	c.1550A>G	p.Asn517Ser	p.Asn517Ser	0	9e-05	1	0	(0.0-62.1)	Uncertain significance
13	32907178	A	C	.	BRCA2	synonymous_variant	c.1563A>C	c.1563A>C	p.Ser521Ser	p.Ser521Ser	0	9e-05	1	0	(0.0-62.1)	Uncertain significance
13	32907183	A	G	rs80358443	BRCA2	missense_variant	c.1568A>G	c.1568A>G	p.His523Arg	p.His523Arg	0.00043	0.00044	1	0.956534	(0.1-4.9)	Benign
13	32907187	G	C	.	BRCA2	missense_variant	c.1572G>C	c.1572G>C	p.Met524Ile	p.Met524Ile	0	9e-05	1	0	(0.0-62.1)	Uncertain significance
13	32907200	T	C	.	BRCA2	missense_variant	c.1585T>C	c.1585T>C	p.Phe529Leu	p.Phe529Leu	0	9e-05	1	0	(0.0-62.1)	Uncertain significance
13	32907259	G	A	rs55986646	BRCA2	synonymous_variant	c.1644G>A	c.1644G>A	p.Gln548Gln	p.Gln548Gln	0	0.00018	0.526222	0	(0.0-8.5)	Benign
13	32907262	G	A	rs276174812	BRCA2	synonymous_variant	c.1647G>A	c.1647G>A	p.Lys549Lys	p.Lys549Lys	0	9e-05	1	0	(0.0-62.1)	Benign
13	32907322	G	T	.	BRCA2	missense_variant	c.1707G>T	c.1707G>T	p.Gln569His	p.Gln569His	0	9e-05	1	0	(0.0-62.1)	Uncertain significance
13	32907328	T	C	.	BRCA2	synonymous_variant	c.1713T>C	c.1713T>C	p.Ser571Ser	p.Ser571Ser	0	0.00036	0.305459	0	(0.0-2.4)	Uncertain significance
13	32907359	A	C	rs80358457	BRCA2	missense_variant	c.1744A>C	c.1744A>C	p.Thr582Pro	p.Thr582Pro	0.00922	0.00836	0.567904	1.10287	(0.8-1.5)	Benign
13	32907362	T	C	.	BRCA2	synonymous_variant	c.1747T>C	c.1747T>C	p.Leu583Leu	p.Leu583Leu	0	0.00018	0.526222	0	(0.0-8.5)	Uncertain significance
13	32907375	CAAAT	C	rs80359303	BRCA2	frameshift_variant	c.1763_1766delATAA	c.1763_1766delATAA	p.Asn588fs	p.Asn588fs	0.00014	0	0.385469	Inf	(0.0-Inf)	Pathogenic
13	32907420	GA	G	rs80359307	BRCA2	frameshift_variant	c.1813delA	c.1813delA	p.Ile605fs	p.Ile605fs	0.00255	9e-05	4.23169e-07	28.7299	(4.5-1190.4)	Pathogenic
13	32907443	A	C	.	BRCA2	missense_variant	c.1828A>C	c.1828A>C	p.Lys610Gln	p.Lys610Gln	0	9e-05	1	0	(0.0-62.1)	Uncertain significance
13	32907467	G	T	.	BRCA2	missense_variant	c.1852G>T	c.1852G>T	p.Ala618Ser	p.Ala618Ser	0.00014	0	0.385469	Inf	(0.0-Inf)	Uncertain significance
13	32907479	G	A	.	BRCA2	missense_variant	c.1864G>A	c.1864G>A	p.Ala622Thr	p.Ala622Thr	0.00014	0	0.38549	Inf	(0.0-Inf)	Uncertain significance
13	32907494	G	A	.	BRCA2	missense_variant	c.1879G>A	c.1879G>A	p.Ala627Thr	p.Ala627Thr	0	9e-05	1	0	(0.0-62.1)	Uncertain significance
13	32907504	C	T	rs80358479	BRCA2	missense_variant	c.1889C>T	c.1889C>T	p.Thr630Ile	p.Thr630Ile	0.00113	0.00071	0.441817	1.5945	(0.5-4.9)	Uncertain significance
13	32907520	T	A	.	BRCA2	missense_variant	c.1905T>A	c.1905T>A	p.Asp635Glu	p.Asp635Glu	0	0.00027	0.289333	0	(0.0-3.9)	Uncertain significance
13	32910444	A	G	rs747387987	BRCA2	missense_variant	c.1952A>G	c.1952A>G	p.Asp651Gly	p.Asp651Gly	0	9e-05	1	0	(0.0-62.1)	Uncertain significance
13	32910549	T	G	.	BRCA2	missense_variant	c.2057T>G	c.2057T>G	p.Leu686Arg	p.Leu686Arg	0.00014	0	0.385469	Inf	(0.0-Inf)	Uncertain significance
13	32910619	G	C	rs554040246	BRCA2	synonymous_variant	c.2127G>C	c.2127G>C	p.Leu709Leu	p.Leu709Leu	0.0034	0.00294	0.588084	1.15971	(0.7-2.0)	Benign
13	32910658	A	G	.	BRCA2	synonymous_variant	c.2166A>G	c.2166A>G	p.Lys722Lys	p.Lys722Lys	0	0.00018	0.526222	0	(0.0-8.5)	Uncertain significance
13	32910672	C	CA	.	BRCA2	frameshift_variant	c.2181dupA	c.2181dupA	p.Asp728fs	p.Asp728fs	0.00014	0	0.385469	Inf	(0.0-Inf)	Pathogenic
13	32910678	T	C	rs431825296	BRCA2	missense_variant	c.2186T>C	c.2186T>C	p.Ile729Thr	p.Ile729Thr	0.00014	0	0.385469	Inf	(0.0-Inf)	Benign
13	32910701	G	T	rs80358492	BRCA2	missense_variant	c.2209G>T	c.2209G>T	p.Ala737Ser	p.Ala737Ser	0	9e-05	1	0	(0.0-62.1)	Uncertain significance
13	32910718	A	G	rs748757085	BRCA2	synonymous_variant	c.2226A>G	c.2226A>G	p.Gln742Gln	p.Gln742Gln	0	9e-05	1	0	(0.0-62.1)	Benign
13	32910721	T	C	rs1801499	BRCA2	synonymous_variant	c.2229T>C	c.2229T>C	p.His743His	p.His743His	0.2427	0.24126	0.936365	1.00254	(0.9-1.1)	Benign
13	32910737	A	C	.	BRCA2	missense_variant	c.2245A>C	c.2245A>C	p.Ser749Arg	p.Ser749Arg	0	0.00018	0.526222	0	(0.0-8.5)	Uncertain significance
13	32910752	C	G	.	BRCA2	missense_variant	c.2260C>G	c.2260C>G	p.Gln754Glu	p.Gln754Glu	0	9e-05	1	0	(0.0-62.1)	Uncertain significance
13	32910754	A	G	.	BRCA2	synonymous_variant	c.2262A>G	c.2262A>G	p.Gln754Gln	p.Gln754Gln	0.00014	0	0.385469	Inf	(0.0-Inf)	Uncertain significance
13	32910772	A	C	.	BRCA2	missense_variant	c.2280A>C	c.2280A>C	p.Leu760Phe	p.Leu760Phe	0.00028	0.00027	1	1.06283	(0.1-9.3)	Uncertain significance
13	32910800	A	G	.	BRCA2	missense_variant	c.2308A>G	c.2308A>G	p.Ile770Val	p.Ile770Val	0.00071	0.00044	0.522748	1.59437	(0.4-6.9)	Uncertain significance
13	32910842	A	G	rs11571653	BRCA2	missense_variant	c.2350A>G	c.2350A>G	p.Met784Val	p.Met784Val	0.17317	0.19262	0.000312809	0.87597	(0.8-0.9)	Benign
13	32910888	A	G	.	BRCA2	missense_variant	c.2396A>G	c.2396A>G	p.Lys799Arg	p.Lys799Arg	0.00014	9e-05	1	1.59421	(0.0-125.0)	Uncertain significance
13	32910910	T	G	.	BRCA2	missense_variant	c.2418T>G	c.2418T>G	p.Asp806Glu	p.Asp806Glu	0.00014	0	0.385469	Inf	(0.0-Inf)	Uncertain significance
13	32910948	A	G	.	BRCA2	missense_variant	c.2456A>G	c.2456A>G	p.Gln819Arg	p.Gln819Arg	0.00014	0	0.385469	Inf	(0.0-Inf)	Uncertain significance
13	32910959	G	A	.	BRCA2	missense_variant	c.2467G>A	c.2467G>A	p.Ala823Thr	p.Ala823Thr	0	9e-05	1	0	(0.0-62.1)	Uncertain significance
13	32910974	T	C	.	BRCA2	missense_variant	c.2482T>C	c.2482T>C	p.Tyr828His	p.Tyr828His	0.00028	9e-05	0.563268	3.18869	(0.2-187.9)	Uncertain significance
13	32910982	C	T	rs56331088	BRCA2	synonymous_variant	c.2490C>T	c.2490C>T	p.Asn830Asn	p.Asn830Asn	0.00752	0.0081	0.731651	0.928238	(0.6-1.3)	Benign
13	32910994	G	T	.	BRCA2	missense_variant	c.2502G>T	c.2502G>T	p.Leu834Phe	p.Leu834Phe	0.00014	0	0.385469	Inf	(0.0-Inf)	Uncertain significance
13	32911042	A	G	rs80359785	BRCA2	synonymous_variant	c.2550A>G	c.2550A>G	p.Gln850Gln	p.Gln850Gln	0.00397	0.00427	0.814145	0.929828	(0.6-1.5)	Benign
13	32911074	A	C	.	BRCA2	missense_variant	c.2582A>C	c.2582A>C	p.Gln861Pro	p.Gln861Pro	0.00014	0	0.385469	Inf	(0.0-Inf)	Uncertain significance
13	32911077	A	G	.	BRCA2	missense_variant	c.2585A>G	c.2585A>G	p.Lys862Arg	p.Lys862Arg	0	9e-05	1	0	(0.0-62.1)	Uncertain significance
13	32911164	T	A	.	BRCA2	missense_variant	c.2672T>A	c.2672T>A	p.Val891Asp	p.Val891Asp	0.00028	0.00098	0.0958512	0.289771	(0.0-1.3)	Uncertain significance
13	32911179	A	T	.	BRCA2	missense_variant	c.2687A>T	c.2687A>T	p.Asn896Ile	p.Asn896Ile	0.00014	9e-05	1	1.59421	(0.0-125.0)	Uncertain significance
13	32911211	A	G	.	BRCA2	missense_variant	c.2719A>G	c.2719A>G	p.Lys907Glu	p.Lys907Glu	0	9e-05	1	0	(0.0-62.1)	Uncertain significance
13	32911232	T	C	.	BRCA2	synonymous_variant	c.2740T>C	c.2740T>C	p.Leu914Leu	p.Leu914Leu	0.00028	0	0.14858	Inf	(0.3-Inf)	Uncertain significance
13	32911242	T	C	.	BRCA2	missense_variant	c.2750T>C	c.2750T>C	p.Val917Ala	p.Val917Ala	0	0.00036	0.305459	0	(0.0-2.4)	Uncertain significance
13	32911293	GT	G	.	BRCA2	frameshift_variant	c.2802delT	c.2802delT	p.Asp935fs	p.Asp935fs	0	9e-05	1	0	(0.0-62.1)	Pathogenic
13	32911295	G	A	rs28897716	BRCA2	missense_variant	c.2803G>A	c.2803G>A	p.Asp935Asn	p.Asp935Asn	0	9e-05	1	0	(0.0-62.1)	Benign
13	32911297	TAAAC	T	rs80359351	BRCA2	frameshift_variant	c.2808_2811delACAA	c.2808_2811delACAA	p.Ala938fs	p.Ala938fs	0.00028	0	0.14858	Inf	(0.3-Inf)	Pathogenic
13	32911305	C	T	.	BRCA2	missense_variant	c.2813C>T	c.2813C>T	p.Ala938Val	p.Ala938Val	0	9e-05	1	0	(0.0-62.1)	Uncertain significance
13	32911312	A	G	rs771061558	BRCA2	synonymous_variant	c.2820A>G	c.2820A>G	p.Gln940Gln	p.Gln940Gln	0	9e-05	1	0	(0.0-62.1)	Uncertain significance
13	32911319	A	G	rs397507294	BRCA2	missense_variant	c.2827A>G	c.2827A>G	p.Ile943Val	p.Ile943Val	0	9e-05	1	0	(0.0-62.1)	Uncertain significance
13	32911405	A	C	.	BRCA2	missense_variant	c.2913A>C	c.2913A>C	p.Leu971Phe	p.Leu971Phe	0.00014	0	0.385469	Inf	(0.0-Inf)	Uncertain significance
13	32911416	TCTC	T	rs751328384	BRCA2	disruptive_inframe_deletion	c.2927_2929delCCT	c.2927_2929delCCT	p.Ser976del	p.Ser976del	0	9e-05	1	0	(0.0-62.1)	Uncertain significance
13	32911438	A	G	rs80358541	BRCA2	missense_variant	c.2946A>G	c.2946A>G	p.Ile982Met	p.Ile982Met	0	0.00027	0.289333	0	(0.0-3.9)	Benign
13	32911463	A	G	rs1799944	BRCA2	missense_variant	c.2971A>G	c.2971A>G	p.Asn991Asp	p.Asn991Asp	0.2427	0.24126	0.961786	1.00191	(0.9-1.1)	Benign
13	32911467	A	G	.	BRCA2	missense_variant	c.2975A>G	c.2975A>G	p.Lys992Arg	p.Lys992Arg	0	9e-05	1	0	(0.0-62.1)	Uncertain significance
13	32911557	ATAACAT	A	rs730881605	BRCA2	disruptive_inframe_deletion	c.3069_3074delCATTAA	c.3069_3074delCATTAA	p.Asn1023_Ile1024del	p.Asn1023_Ile1024del	0	9e-05	1	0	(0.0-62.1)	Pathogenic
13	32911593	T	C	rs545974734	BRCA2	missense_variant	c.3101T>C	c.3101T>C	p.Ile1034Thr	p.Ile1034Thr	0.00014	0	0.385469	Inf	(0.0-Inf)	Uncertain significance
13	32911603	A	G	rs786202967	BRCA2	synonymous_variant	c.3111A>G	c.3111A>G	p.Gln1037Gln	p.Gln1037Gln	0.00014	9e-05	1	1.59421	(0.0-125.0)	Benign
13	32911631	A	G	.	BRCA2	missense_variant	c.3139A>G	c.3139A>G	p.Ile1047Val	p.Ile1047Val	0	9e-05	1	0	(0.0-62.1)	Uncertain significance
13	32911676	C	T	.	BRCA2	missense_variant	c.3184C>T	c.3184C>T	p.Pro1062Ser	p.Pro1062Ser	0.00014	0	0.385469	Inf	(0.0-Inf)	Uncertain significance
13	32911683	CAATT	C	rs80359375	BRCA2	frameshift_variant	c.3195_3198delTAAT	c.3195_3198delTAAT	p.Asn1066fs	p.Asn1066fs	0.00014	0	0.385469	Inf	(0.0-Inf)	Pathogenic
13	32911693	TG	T	rs397507658	BRCA2	frameshift_variant	c.3202delG	c.3202delG	p.Val1068fs	p.Val1068fs	0.00014	0	0.385469	Inf	(0.0-Inf)	Pathogenic
13	32911712	A	T	rs145605603	BRCA2	missense_variant	c.3220A>T	c.3220A>T	p.Ser1074Cys	p.Ser1074Cys	0.00057	0.00027	0.440584	2.12596	(0.4-14.5)	Benign
13	32911748	A	G	rs80358571	BRCA2	missense_variant	c.3256A>G	c.3256A>G	p.Ile1086Val	p.Ile1086Val	0.00014	9e-05	1	1.59421	(0.0-125.0)	Uncertain significance
13	32911838	A	C	.	BRCA2	missense_variant	c.3346A>C	c.3346A>C	p.Thr1116Pro	p.Thr1116Pro	0.00014	0	0.385469	Inf	(0.0-Inf)	Uncertain significance
13	32911878	A	T	.	BRCA2	missense_variant	c.3386A>T	c.3386A>T	p.Gln1129Leu	p.Gln1129Leu	0	9e-05	1	0	(0.0-62.1)	Uncertain significance
13	32911882	T	C	.	BRCA2	synonymous_variant	c.3390T>C	c.3390T>C	p.Phe1130Phe	p.Phe1130Phe	0.00014	0	0.385469	Inf	(0.0-Inf)	Uncertain significance
13	32911886	A	G	.	BRCA2	missense_variant	c.3394A>G	c.3394A>G	p.Lys1132Glu	p.Lys1132Glu	0.00014	9e-05	1	1.59443	(0.0-125.1)	Uncertain significance
13	32911887	A	G	rs80358582	BRCA2	missense_variant	c.3395A>G	c.3395A>G	p.Lys1132Arg	p.Lys1132Arg	0.00397	0.00365	1	1.01455	(0.6-1.7)	Benign
13	32911888	A	G	rs1801406	BRCA2	synonymous_variant	c.3396A>G	c.3396A>G	p.Lys1132Lys	p.Lys1132Lys	0.72855	0.71332	0.175257	1.02977	(1.0-1.1)	Benign
13	32911907	A	G	rs747903103	BRCA2	missense_variant	c.3415A>G	c.3415A>G	p.Lys1139Glu	p.Lys1139Glu	0.00014	0	0.385469	Inf	(0.0-Inf)	Uncertain significance
13	32911910	A	G	.	BRCA2	missense_variant	c.3418A>G	c.3418A>G	p.Ser1140Gly	p.Ser1140Gly	0.00014	0	0.385469	Inf	(0.0-Inf)	Uncertain significance
13	32911912	T	A	.	BRCA2	missense_variant	c.3420T>A	c.3420T>A	p.Ser1140Arg	p.Ser1140Arg	0.00014	0.00027	1	0.53139	(0.0-6.6)	Uncertain significance
13	32911954	C	G	rs4986856	BRCA2	synonymous_variant	c.3462C>G	c.3462C>G	p.Thr1154Thr	p.Thr1154Thr	0.00057	0.00053	1	1.06284	(0.2-4.5)	Benign
13	32911969	CAG	C	.	BRCA2	frameshift_variant	c.3481_3482delGA	c.3481_3482delGA	p.Asp1161fs	p.Asp1161fs	0	9e-05	1	0	(0.0-62.1)	Pathogenic
13	32911993	A	G	.	BRCA2	missense_variant	c.3501A>G	c.3501A>G	p.Ile1167Met	p.Ile1167Met	0.00014	0	0.385469	Inf	(0.0-Inf)	Uncertain significance
13	32912047	A	T	.	BRCA2	synonymous_variant	c.3555A>T	c.3555A>T	p.Thr1185Thr	p.Thr1185Thr	0	9e-05	1	0	(0.0-62.1)	Uncertain significance
13	32912091	G	GTT	.	BRCA2	frameshift_variant	c.3600_3601insTT	c.3600_3601insTT	p.Asn1201fs	p.Asn1201fs	0.00014	0	0.385469	Inf	(0.0-Inf)	Pathogenic
13	32912096	A	G	.	BRCA2	missense_variant	c.3604A>G	c.3604A>G	p.Lys1202Glu	p.Lys1202Glu	0	9e-05	1	0	(0.0-62.1)	Uncertain significance
13	32912150	T	C	rs397507312	BRCA2	missense_variant	c.3658T>C	c.3658T>C	p.Tyr1220His	p.Tyr1220His	0.00014	0.00018	1	0.797128	(0.0-15.3)	Uncertain significance
13	32912197	A	G	.	BRCA2	synonymous_variant	c.3705A>G	c.3705A>G	p.Gln1235Gln	p.Gln1235Gln	0.00014	0	0.385469	Inf	(0.0-Inf)	Uncertain significance
13	32912212	G	A	rs773240495	BRCA2	synonymous_variant	c.3720G>A	c.3720G>A	p.Leu1240Leu	p.Leu1240Leu	0.00113	0.00062	0.290601	1.82236	(0.6-5.9)	Benign
13	32912221	T	A	.	BRCA2	missense_variant	c.3729T>A	c.3729T>A	p.Asp1243Glu	p.Asp1243Glu	0.00014	0	0.385469	Inf	(0.0-Inf)	Uncertain significance
13	32912278	A	C	.	BRCA2	synonymous_variant	c.3786A>C	c.3786A>C	p.Ser1262Ser	p.Ser1262Ser	0.00014	9e-05	1	1.59421	(0.0-125.0)	Uncertain significance
13	32912299	T	C	rs543304	BRCA2	synonymous_variant	c.3807T>C	c.3807T>C	p.Val1269Val	p.Val1269Val	0.25163	0.25376	0.510074	0.979019	(0.9-1.0)	Benign
13	32912300	G	A	.	BRCA2	missense_variant	c.3808G>A	c.3808G>A	p.Val1270Ile	p.Val1270Ile	0	9e-05	1	0	(0.0-62.1)	Uncertain significance
13	32912306	A	G	rs80358624	BRCA2	missense_variant	c.3814A>G	c.3814A>G	p.Met1272Val	p.Met1272Val	0.00014	0	0.385469	Inf	(0.0-Inf)	Uncertain significance
13	32912318	GA	G	rs397507689	BRCA2	frameshift_variant	c.3830delA	c.3830delA	p.Asn1277fs	p.Asn1277fs	0.00014	0	0.385469	Inf	(0.0-Inf)	Pathogenic
13	32912345	G	GAAA	.	BRCA2	disruptive_inframe_insertion	c.3858_3860dupAAA	c.3858_3860dupAAA	p.Lys1286dup	p.Lys1286dup	0	9e-05	1	0	(0.0-62.1)	Uncertain significance
13	32912395	T	C	rs199786746	BRCA2	synonymous_variant	c.3903T>C	c.3903T>C	p.Thr1301Thr	p.Thr1301Thr	0.00071	0.00053	0.758822	1.32857	(0.3-5.2)	Uncertain significance
13	32912402	A	G	rs28897723	BRCA2	missense_variant	c.3910A>G	c.3910A>G	p.Thr1304Ala	p.Thr1304Ala	0	9e-05	1	0	(0.0-62.1)	Uncertain significance
13	32912418	T	G	.	BRCA2	missense_variant	c.3926T>G	c.3926T>G	p.Ile1309Ser	p.Ile1309Ser	0	9e-05	1	0	(0.0-62.1)	Uncertain significance
13	32912475	G	A	rs753690365	BRCA2	missense_variant	c.3983G>A	c.3983G>A	p.Ser1328Asn	p.Ser1328Asn	0.00014	0	0.385478	Inf	(0.0-Inf)	Benign
13	32912481	A	G	.	BRCA2	missense_variant	c.3989A>G	c.3989A>G	p.Asn1330Ser	p.Asn1330Ser	0	9e-05	1	0	(0.0-62.1)	Uncertain significance
13	32912511	AT	A	rs397507702	BRCA2	frameshift_variant	c.4021delT	c.4021delT	p.Ser1341fs	p.Ser1341fs	0.00014	0	0.385469	Inf	(0.0-Inf)	Pathogenic
13	32912514	C	A	.	BRCA2	stop_gained	c.4022C>A	c.4022C>A	p.Ser1341*	p.Ser1341*	0.00014	0	0.385469	Inf	(0.0-Inf)	Pathogenic
13	32912553	C	T	rs80358656	BRCA2	missense_variant	c.4061C>T	c.4061C>T	p.Thr1354Met	p.Thr1354Met	0.00043	0.00071	0.547029	0.597764	(0.1-2.5)	Benign
13	32912579	A	G	.	BRCA2	missense_variant	c.4087A>G	c.4087A>G	p.Asn1363Asp	p.Asn1363Asp	0	9e-05	1	0	(0.0-62.1)	Uncertain significance
13	32912596	A	G	.	BRCA2	synonymous_variant	c.4104A>G	c.4104A>G	p.Leu1368Leu	p.Leu1368Leu	0	9e-05	1	0	(0.0-62.1)	Uncertain significance
13	32912610	T	C	rs750581150	BRCA2	missense_variant	c.4118T>C	c.4118T>C	p.Met1373Thr	p.Met1373Thr	0.00014	0	0.385469	Inf	(0.0-Inf)	Uncertain significance
13	32912629	G	T	.	BRCA2	missense_variant	c.4137G>T	c.4137G>T	p.Gln1379His	p.Gln1379His	0	9e-05	1	0	(0.0-62.1)	Uncertain significance
13	32912638	A	T	.	BRCA2	missense_variant	c.4146A>T	c.4146A>T	p.Glu1382Asp	p.Glu1382Asp	0	0.00027	0.289333	0	(0.0-3.9)	Uncertain significance
13	32912655	CTTTT	C	.	BRCA2	frameshift_variant	c.4166_4169delTTTT	c.4166_4169delTTTT	p.Phe1389fs	p.Phe1389fs	0.00014	0	0.385469	Inf	(0.0-Inf)	Pathogenic
13	32912671	G	A	rs770531115	BRCA2	synonymous_variant	c.4179G>A	c.4179G>A	p.Ala1393Ala	p.Ala1393Ala	0	9e-05	1	0	(0.0-62.1)	Benign
13	32912687	T	C	rs730881530	BRCA2	missense_variant	c.4195T>C	c.4195T>C	p.Cys1399Arg	p.Cys1399Arg	0.00043	0.00027	0.68211	1.59429	(0.2-11.9)	Uncertain significance
13	32912698	T	C	.	BRCA2	synonymous_variant	c.4206T>C	c.4206T>C	p.Asn1402Asn	p.Asn1402Asn	0.00014	9e-05	1	1.59421	(0.0-125.0)	Benign
13	32912705	A	G	.	BRCA2	missense_variant	c.4213A>G	c.4213A>G	p.Asn1405Asp	p.Asn1405Asp	0	0.00018	0.526222	0	(0.0-8.5)	Uncertain significance
13	32912733	C	T	rs70953664	BRCA2	missense_variant	c.4241C>T	c.4241C>T	p.Thr1414Met	p.Thr1414Met	0.00028	0.00036	1	0.797113	(0.1-5.6)	Benign
13	32912734	G	A	.	BRCA2	synonymous_variant	c.4242G>A	c.4242G>A	p.Thr1414Thr	p.Thr1414Thr	0	9e-05	1	0	(0.0-62.1)	Benign
13	32912737	G	A	rs786201111	BRCA2	synonymous_variant	c.4245G>A	c.4245G>A	p.Glu1415Glu	p.Glu1415Glu	0.00014	0.00018	1	0.797128	(0.0-15.3)	Benign
13	32912751	ATTTTGAGACTTCTGATACAT	A	.	BRCA2	frameshift_variant	c.4264_4283delGAGACTTCTGATACATTTTT	c.4264_4283delGAGACTTCTGATACATTTTT	p.Glu1422fs	p.Glu1422fs	0.00014	0	0.385469	Inf	(0.0-Inf)	Pathogenic
13	32912757	A	G	.	BRCA2	missense_variant	c.4265A>G	c.4265A>G	p.Glu1422Gly	p.Glu1422Gly	0	9e-05	1	0	(0.0-62.1)	Uncertain significance
13	32912785	A	G	rs786201516	BRCA2	synonymous_variant	c.4293A>G	c.4293A>G	p.Ala1431Ala	p.Ala1431Ala	0	0.00018	0.526222	0	(0.0-8.5)	Benign
13	32912812	A	C	rs769535925	BRCA2	missense_variant	c.4320A>C	c.4320A>C	p.Lys1440Asn	p.Lys1440Asn	0.00014	0.00018	1	0.797128	(0.0-15.3)	Uncertain significance
13	32912830	TG	T	rs80359443	BRCA2	frameshift_variant	c.4339delG	c.4339delG	p.Val1447fs	p.Val1447fs	0.00028	0	0.14858	Inf	(0.3-Inf)	Pathogenic
13	32912857	A	G	.	BRCA2	synonymous_variant	c.4365A>G	c.4365A>G	p.Glu1455Glu	p.Glu1455Glu	0	0.00036	0.305459	0	(0.0-2.4)	Uncertain significance
13	32912859	A	C	.	BRCA2	missense_variant	c.4367A>C	c.4367A>C	p.Glu1456Ala	p.Glu1456Ala	0.00028	9e-05	0.563268	3.18869	(0.2-187.9)	Uncertain significance
13	32912891	C	T	.	BRCA2	missense_variant	c.4399C>T	c.4399C>T	p.His1467Tyr	p.His1467Tyr	0.00014	0	0.385469	Inf	(0.0-Inf)	Uncertain significance
13	32912919	A	G	rs745425169	BRCA2	missense_variant	c.4427A>G	c.4427A>G	p.Asp1476Gly	p.Asp1476Gly	0.00014	9e-05	1	1.59421	(0.0-125.0)	Uncertain significance
13	32913023	G	A	rs376338226	BRCA2	missense_variant	c.4531G>A	c.4531G>A	p.Glu1511Lys	p.Glu1511Lys	0	9e-05	1	0	(0.0-62.1)	Uncertain significance
13	32913026	C	T	rs80358684	BRCA2	missense_variant	c.4534C>T	c.4534C>T	p.Arg1512Cys	p.Arg1512Cys	0.00014	0	0.385469	Inf	(0.0-Inf)	Uncertain significance
13	32913027	G	A	rs80358685	BRCA2	missense_variant	c.4535G>A	c.4535G>A	p.Arg1512His	p.Arg1512His	0	9e-05	1	0	(0.0-62.1)	Uncertain significance
13	32913029	GATGA	G	.	BRCA2	frameshift_variant	c.4539_4542delTGAA	c.4539_4542delTGAA	p.Asp1513fs	p.Asp1513fs	0.00028	0	0.14858	Inf	(0.3-Inf)	Pathogenic
13	32913070	A	G	rs202022822	BRCA2	synonymous_variant	c.4578A>G	c.4578A>G	p.Thr1526Thr	p.Thr1526Thr	0	9e-05	1	0	(0.0-62.1)	Benign
13	32913071	G	C	.	BRCA2	missense_variant	c.4579G>C	c.4579G>C	p.Ala1527Pro	p.Ala1527Pro	0	9e-05	1	0	(0.0-62.1)	Uncertain significance
13	32913077	G	A	rs28897728	BRCA2	missense_variant	c.4585G>A	c.4585G>A	p.Gly1529Arg	p.Gly1529Arg	0.00043	0.00071	0.547029	0.597764	(0.1-2.5)	Benign
13	32913103	A	G	.	BRCA2	synonymous_variant	c.4611A>G	c.4611A>G	p.Glu1537Glu	p.Glu1537Glu	0.00014	0	0.385469	Inf	(0.0-Inf)	Uncertain significance
13	32913138	AAG	A	.	BRCA2	frameshift_variant	c.4649_4650delAG	c.4649_4650delAG	p.Glu1550fs	p.Glu1550fs	0	9e-05	1	0	(0.0-62.1)	Pathogenic
13	32913192	T	C	.	BRCA2	missense_variant	c.4700T>C	c.4700T>C	p.Leu1567Pro	p.Leu1567Pro	0	9e-05	1	0	(0.0-62.1)	Uncertain significance
13	32913220	T	A	.	BRCA2	synonymous_variant	c.4728T>A	c.4728T>A	p.Leu1576Leu	p.Leu1576Leu	0.00014	0	0.385469	Inf	(0.0-Inf)	Uncertain significance
13	32913272	A	G	.	BRCA2	missense_variant	c.4780A>G	c.4780A>G	p.Met1594Val	p.Met1594Val	0.00014	0	0.38549	Inf	(0.0-Inf)	Uncertain significance
13	32913314	G	T	.	BRCA2	stop_gained	c.4822G>T	c.4822G>T	p.Glu1608*	p.Glu1608*	0.00014	0	0.38549	Inf	(0.0-Inf)	Pathogenic
13	32913346	T	A	rs80358708	BRCA2	missense_variant	c.4854T>A	c.4854T>A	p.Asp1618Glu	p.Asp1618Glu	0.00085	0.00116	0.641173	0.735698	(0.2-2.1)	Uncertain significance
13	32913391	CTT	C	.	BRCA2	frameshift_variant	c.4903_4904delTT	c.4903_4904delTT	p.Leu1635fs	p.Leu1635fs	0.00014	0	0.385469	Inf	(0.0-Inf)	Pathogenic
13	32913407	G	A	rs80358716	BRCA2	missense_variant	c.4915G>A	c.4915G>A	p.Val1639Ile	p.Val1639Ile	0.00014	0.00027	1	0.53139	(0.0-6.6)	Uncertain significance
13	32913419	G	A	.	BRCA2	missense_variant	c.4927G>A	c.4927G>A	p.Val1643Ile	p.Val1643Ile	0	9e-05	1	0	(0.0-62.1)	Uncertain significance
13	32913457	C	A	rs80358721	BRCA2	stop_gained	c.4965C>A	c.4965C>A	p.Tyr1655*	p.Tyr1655*	0.00014	0	0.385469	Inf	(0.0-Inf)	Pathogenic
13	32913552	T	C	.	BRCA2	missense_variant	c.5060T>C	c.5060T>C	p.Leu1687Pro	p.Leu1687Pro	0	0.00018	0.526222	0	(0.0-8.5)	Uncertain significance
13	32913591	G	T	.	BRCA2	missense_variant	c.5099G>T	c.5099G>T	p.Gly1700Val	p.Gly1700Val	0	9e-05	1	0	(0.0-62.1)	Uncertain significance
13	32913595	A	G	.	BRCA2	synonymous_variant	c.5103A>G	c.5103A>G	p.Gln1701Gln	p.Gln1701Gln	0.00028	0	0.14858	Inf	(0.3-Inf)	Uncertain significance
13	32913597	CAGAA	C	.	BRCA2	frameshift_variant	c.5110_5113delAGAA	c.5110_5113delAGAA	p.Arg1704fs	p.Arg1704fs	0.00014	0	0.385469	Inf	(0.0-Inf)	Pathogenic
13	32913674	G	A	rs80358744	BRCA2	missense_variant	c.5182G>A	c.5182G>A	p.Asp1728Asn	p.Asp1728Asn	0.00014	0.00027	1	0.53139	(0.0-6.6)	Uncertain significance
13	32913691	C	T	rs28897734	BRCA2	synonymous_variant	c.5199C>T	c.5199C>T	p.Ser1733Ser	p.Ser1733Ser	0.00071	0.00089	0.794731	0.79707	(0.2-2.6)	Benign
13	32913693	A	T	.	BRCA2	missense_variant	c.5201A>T	c.5201A>T	p.Glu1734Val	p.Glu1734Val	0	9e-05	1	0	(0.0-62.1)	Uncertain significance
13	32913718	C	G	.	BRCA2	missense_variant	c.5226C>G	c.5226C>G	p.Asn1742Lys	p.Asn1742Lys	0	9e-05	1	0	(0.0-62.1)	Benign
13	32913763	T	A	.	BRCA2	stop_gained	c.5271T>A	c.5271T>A	p.Tyr1757*	p.Tyr1757*	0.00014	0	0.385469	Inf	(0.0-Inf)	Pathogenic
13	32913774	G	T	.	BRCA2	missense_variant	c.5282G>T	c.5282G>T	p.Gly1761Val	p.Gly1761Val	0	9e-05	1	0	(0.0-62.1)	Uncertain significance
13	32913775	A	T	.	BRCA2	synonymous_variant	c.5283A>T	c.5283A>T	p.Gly1761Gly	p.Gly1761Gly	0.00014	0	0.385469	Inf	(0.0-Inf)	Uncertain significance
13	32913804	G	C	.	BRCA2	missense_variant	c.5312G>C	c.5312G>C	p.Gly1771Ala	p.Gly1771Ala	0.00014	0	0.385469	Inf	(0.0-Inf)	Uncertain significance
13	32913809	G	C	.	BRCA2	missense_variant	c.5317G>C	c.5317G>C	p.Glu1773Gln	p.Glu1773Gln	0.00014	0	0.385469	Inf	(0.0-Inf)	Uncertain significance
13	32913870	A	G	rs80358759	BRCA2	missense_variant	c.5378A>G	c.5378A>G	p.Asn1793Ser	p.Asn1793Ser	0	9e-05	1	0	(0.0-62.1)	Uncertain significance
13	32913901	T	C	.	BRCA2	synonymous_variant	c.5409T>C	c.5409T>C	p.Thr1803Thr	p.Thr1803Thr	0	9e-05	1	0	(0.0-62.1)	Uncertain significance
13	32913920	G	A	rs80358766	BRCA2	missense_variant	c.5428G>A	c.5428G>A	p.Val1810Ile	p.Val1810Ile	0	9e-05	1	0	(0.0-62.1)	Uncertain significance
13	32913966	C	T	rs397507352	BRCA2	missense_variant	c.5474C>T	c.5474C>T	p.Ala1825Val	p.Ala1825Val	0	9e-05	1	0	(0.0-62.1)	Benign
13	32913970	CATTAA	C	rs80359516	BRCA2	frameshift_variant	c.5482_5486delAAATT	c.5482_5486delAAATT	p.Lys1828fs	p.Lys1828fs	0.00028	0	0.14858	Inf	(0.3-Inf)	Pathogenic
13	32913976	A	G	.	BRCA2	synonymous_variant	c.5484A>G	c.5484A>G	p.Lys1828Lys	p.Lys1828Lys	0	9e-05	1	0	(0.0-62.1)	Uncertain significance
13	32913982	C	G	.	BRCA2	synonymous_variant	c.5490C>G	c.5490C>G	p.Ser1830Ser	p.Ser1830Ser	0	9e-05	1	0	(0.0-62.1)	Uncertain significance
13	32913987	C	A	rs138489917	BRCA2	missense_variant	c.5495C>A	c.5495C>A	p.Ser1832Tyr	p.Ser1832Tyr	0.00014	0	0.385469	Inf	(0.0-Inf)	Uncertain significance
13	32914007	G	A	rs776630512	BRCA2	missense_variant	c.5515G>A	c.5515G>A	p.Val1839Ile	p.Val1839Ile	0.00014	0	0.385469	Inf	(0.0-Inf)	Uncertain significance
13	32914046	G	A	rs80358777	BRCA2	missense_variant	c.5554G>A	c.5554G>A	p.Val1852Ile	p.Val1852Ile	0.00028	0.00071	0.334773	0.398485	(0.0-2.0)	Uncertain significance
13	32914048	TTG	T	rs397507787	BRCA2	frameshift_variant	c.5560_5561delGT	c.5560_5561delGT	p.Val1854fs	p.Val1854fs	0.00014	0	0.385469	Inf	(0.0-Inf)	Pathogenic
13	32914065	CAATT	C	rs770318608	BRCA2	frameshift_variant	c.5576_5579delTTAA	c.5576_5579delTTAA	p.Ile1859fs	p.Ile1859fs	0.00383	9e-05	1.14999e-10	43.1525	(7.1-1750.7)	Pathogenic
13	32914120	AAAC	A	rs771028475	BRCA2	inframe_deletion	c.5632_5634delAAC	c.5632_5634delAAC	p.Asn1878del	p.Asn1878del	0	9e-05	1	0	(0.0-62.1)	Uncertain significance
13	32914137	C	A	rs80358785	BRCA2	stop_gained	c.5645C>A	c.5645C>A	p.Ser1882*	p.Ser1882*	0.00071	0.00018	0.115935	3.98649	(0.7-41.9)	Pathogenic
13	32914152	C	T	rs397507795	BRCA2	missense_variant	c.5660C>T	c.5660C>T	p.Thr1887Met	p.Thr1887Met	0.00043	0	0.057268	Inf	(0.7-Inf)	Uncertain significance
13	32914165	AG	A	.	BRCA2	frameshift_variant	c.5675delG	c.5675delG	p.Gly1892fs	p.Gly1892fs	0.00014	0	0.385469	Inf	(0.0-Inf)	Pathogenic
13	32914166	GGTT	G	.	BRCA2	disruptive_inframe_deletion	c.5678_5680delGTT	c.5678_5680delGTT	p.Cys1893del	p.Cys1893del	0	9e-05	1	0	(0.0-62.1)	Uncertain significance
13	32914174	C	G	rs41293497	BRCA2	stop_gained	c.5682C>G	c.5682C>G	p.Tyr1894*	p.Tyr1894*	0.00028	0	0.14858	Inf	(0.3-Inf)	Pathogenic
13	32914175	G	A	rs146351301	BRCA2	missense_variant	c.5683G>A	c.5683G>A	p.Glu1895Lys	p.Glu1895Lys	0.00043	0.0008	0.39129	0.531324	(0.1-2.1)	Benign
13	32914199	A	G	.	BRCA2	missense_variant	c.5707A>G	c.5707A>G	p.Ile1903Val	p.Ile1903Val	0	9e-05	1	0	(0.0-62.1)	Uncertain significance
13	32914200	T	C	rs149474191	BRCA2	missense_variant	c.5708T>C	c.5708T>C	p.Ile1903Thr	p.Ile1903Thr	0.00057	0.00053	1	1.06284	(0.2-4.5)	Benign
13	32914206	A	G	rs80358796	BRCA2	missense_variant	c.5714A>G	c.5714A>G	p.His1905Arg	p.His1905Arg	0	9e-05	1	0	(0.0-62.1)	Uncertain significance
13	32914209	ACT	A	rs80359530	BRCA2	frameshift_variant	c.5722_5723delCT	c.5722_5723delCT	p.Leu1908fs	p.Leu1908fs	0.00014	9e-05	1	1.59421	(0.0-125.0)	Pathogenic
13	32914233	G	T	.	BRCA2	missense_variant	c.5741G>T	c.5741G>T	p.Ser1914Ile	p.Ser1914Ile	0.00014	0	0.385469	Inf	(0.0-Inf)	Uncertain significance
13	32914245	A	G	rs80358804	BRCA2	missense_variant	c.5753A>G	c.5753A>G	p.His1918Arg	p.His1918Arg	0.00057	0	0.0220721	Inf	(1.1-Inf)	Uncertain significance
13	32914260	ACATT	A	rs80359535	BRCA2	frameshift_variant	c.5771_5774delTTCA	c.5771_5774delTTCA	p.Ile1924fs	p.Ile1924fs	0.00014	0	0.385469	Inf	(0.0-Inf)	Pathogenic
13	32914277	A	G	rs79538375	BRCA2	missense_variant	c.5785A>G	c.5785A>G	p.Ile1929Val	p.Ile1929Val	0.01744	0.01859	0.611622	0.940837	(0.7-1.2)	Benign
13	32914285	A	G	rs371682489	BRCA2	synonymous_variant	c.5793A>G	c.5793A>G	p.Gln1931Gln	p.Gln1931Gln	0.00014	0.00062	0.163756	0.227701	(0.0-1.8)	Benign
13	32914328	T	C	rs80358811	BRCA2	missense_variant	c.5836T>C	c.5836T>C	p.Ser1946Pro	p.Ser1946Pro	0.00014	0	0.385469	Inf	(0.0-Inf)	Uncertain significance
13	32914461	A	C	rs148618542	BRCA2	missense_variant	c.5969A>C	c.5969A>C	p.Asp1990Ala	p.Asp1990Ala	0.00284	0.00276	1	1.0286	(0.6-1.9)	Benign
13	32914464	C	T	rs80358829	BRCA2	missense_variant	c.5972C>T	c.5972C>T	p.Ala1991Val	p.Ala1991Val	0.00014	0	0.385469	Inf	(0.0-Inf)	Uncertain significance
13	32914477	C	T	rs374620036	BRCA2	synonymous_variant	c.5985C>T	c.5985C>T	p.Asn1995Asn	p.Asn1995Asn	0.00014	0	0.385469	Inf	(0.0-Inf)	Uncertain significance
13	32914485	A	C	rs80358835	BRCA2	missense_variant	c.5993A>C	c.5993A>C	p.Gln1998Pro	p.Gln1998Pro	0	0.00018	0.526222	0	(0.0-8.5)	Uncertain significance
13	32914503	AAGAT	A	.	BRCA2	frameshift_variant	c.6014_6017delATAG	c.6014_6017delATAG	p.Asp2005fs	p.Asp2005fs	0.00043	0	0.057268	Inf	(0.7-Inf)	Pathogenic
13	32914521	T	G	rs80358839	BRCA2	missense_variant	c.6029T>G	c.6029T>G	p.Val2010Gly	p.Val2010Gly	0.00071	0.0008	1	0.885633	(0.2-2.9)	Uncertain significance
13	32914536	T	C	.	BRCA2	missense_variant	c.6044T>C	c.6044T>C	p.Leu2015Ser	p.Leu2015Ser	0	0.00018	0.526222	0	(0.0-8.5)	Uncertain significance
13	32914591	A	G	rs80358848	BRCA2	missense_variant	c.6099A>G	c.6099A>G	p.Ile2033Met	p.Ile2033Met	0	9e-05	1	0	(0.0-62.1)	Uncertain significance
13	32914609	A	C	.	BRCA2	missense_variant	c.6117A>C	c.6117A>C	p.Leu2039Phe	p.Leu2039Phe	0	0.00027	0.289333	0	(0.0-3.9)	Uncertain significance
13	32914613	T	C	.	BRCA2	missense_variant	c.6121T>C	c.6121T>C	p.Ser2041Pro	p.Ser2041Pro	0.00071	0.00018	0.115935	3.98649	(0.7-41.9)	Uncertain significance
13	32914623	G	T	rs56191579	BRCA2	missense_variant	c.6131G>T	c.6131G>T	p.Gly2044Val	p.Gly2044Val	0.02652	0.02251	0.0955986	1.17939	(1.0-1.4)	Benign
13	32914630	A	G	.	BRCA2	synonymous_variant	c.6138A>G	c.6138A>G	p.Ser2046Ser	p.Ser2046Ser	0	9e-05	1	0	(0.0-62.1)	Uncertain significance
13	32914632	A	G	rs730881542	BRCA2	missense_variant	c.6140A>G	c.6140A>G	p.Tyr2047Cys	p.Tyr2047Cys	0.00014	0	0.385469	Inf	(0.0-Inf)	Uncertain significance
13	32914640	G	A	rs80358854	BRCA2	missense_variant	c.6148G>A	c.6148G>A	p.Val2050Ile	p.Val2050Ile	0	0.00027	0.289333	0	(0.0-3.9)	Uncertain significance
13	32914648	A	G	.	BRCA2	synonymous_variant	c.6156A>G	c.6156A>G	p.Ser2052Ser	p.Ser2052Ser	0	0.00018	0.526222	0	(0.0-8.5)	Benign
13	32914657	C	G	.	BRCA2	missense_variant	c.6165C>G	c.6165C>G	p.Phe2055Leu	p.Phe2055Leu	0	9e-05	1	0	(0.0-62.1)	Uncertain significance
13	32914664	T	C	.	BRCA2	missense_variant	c.6172T>C	c.6172T>C	p.Phe2058Leu	p.Phe2058Leu	0	0.00018	0.526222	0	(0.0-8.5)	Uncertain significance
13	32914672	A	G	.	BRCA2	synonymous_variant	c.6180A>G	c.6180A>G	p.Thr2060Thr	p.Thr2060Thr	0	9e-05	1	0	(0.0-62.1)	Uncertain significance
13	32914703	A	G	.	BRCA2	missense_variant	c.6211A>G	c.6211A>G	p.Ser2071Gly	p.Ser2071Gly	0.00014	9e-05	1	1.59421	(0.0-125.0)	Uncertain significance
13	32914734	AG	A	.	BRCA2	frameshift_variant	c.6244delG	c.6244delG	p.Glu2082fs	p.Glu2082fs	0.00014	0	0.385469	Inf	(0.0-Inf)	Pathogenic
13	32914736	G	T	.	BRCA2	stop_gained	c.6244G>T	c.6244G>T	p.Glu2082*	p.Glu2082*	0.00014	0	0.385469	Inf	(0.0-Inf)	Pathogenic
13	32914769	C	T	.	BRCA2	missense_variant	c.6277C>T	c.6277C>T	p.His2093Tyr	p.His2093Tyr	0	0.00018	0.526222	0	(0.0-8.5)	Uncertain significance
13	32914782	C	T	rs80358866	BRCA2	missense_variant	c.6290C>T	c.6290C>T	p.Thr2097Met	p.Thr2097Met	0.00014	9e-05	1	1.59421	(0.0-125.0)	Uncertain significance
13	32914790	CA	C	rs397507839	BRCA2	frameshift_variant	c.6302delA	c.6302delA	p.Asn2101fs	p.Asn2101fs	0.00014	0	0.385469	Inf	(0.0-Inf)	Pathogenic
13	32914814	C	T	rs55794205	BRCA2	missense_variant	c.6322C>T	c.6322C>T	p.Arg2108Cys	p.Arg2108Cys	0.00071	0.00062	0.579846	1.36661	(0.4-4.8)	Benign
13	32914817	G	A	rs79456940	BRCA2	missense_variant	c.6325G>A	c.6325G>A	p.Val2109Ile	p.Val2109Ile	0.01291	0.01495	0.250123	0.8574	(0.7-1.1)	Benign
13	32914839	AC	A	.	BRCA2	frameshift_variant	c.6348delC	c.6348delC	p.Cys2117fs	p.Cys2117fs	0.00014	0	0.385469	Inf	(0.0-Inf)	Pathogenic
13	32914841	T	G	.	BRCA2	missense_variant	c.6349T>G	c.6349T>G	p.Cys2117Gly	p.Cys2117Gly	0	9e-05	1	0	(0.0-62.1)	Uncertain significance
13	32914876	A	G	.	BRCA2	synonymous_variant	c.6384A>G	c.6384A>G	p.Lys2128Lys	p.Lys2128Lys	0	9e-05	1	0	(0.0-62.1)	Uncertain significance
13	32914892	A	G	.	BRCA2	missense_variant	c.6400A>G	c.6400A>G	p.Asn2134Asp	p.Asn2134Asp	0	9e-05	1	0	(0.0-62.1)	Uncertain significance
13	32914893	ATAACT	A	rs80359584	BRCA2	frameshift_variant	c.6405_6409delCTTAA	c.6405_6409delCTTAA	p.Asn2135fs	p.Asn2135fs	0.00085	0	0.00327833	Inf	(1.9-Inf)	Pathogenic
13	32914915	T	G	rs780721021	BRCA2	synonymous_variant	c.6423T>G	c.6423T>G	p.Gly2141Gly	p.Gly2141Gly	0.00014	9e-05	1	1.59421	(0.0-125.0)	Uncertain significance
13	32914936	TATTAA	T	rs80359593	BRCA2	frameshift_variant	c.6446_6450delTTAAA	c.6446_6450delTTAAA	p.Ile2149fs	p.Ile2149fs	0.00014	0	0.385469	Inf	(0.0-Inf)	Pathogenic
13	32914951	A	T	.	BRCA2	synonymous_variant	c.6459A>T	c.6459A>T	p.Pro2153Pro	p.Pro2153Pro	0.00014	0	0.385469	Inf	(0.0-Inf)	Uncertain significance
13	32914953	ATC	A	rs80359596	BRCA2	frameshift_variant	c.6468_6469delTC	c.6468_6469delTC	p.Gln2157fs	p.Gln2157fs	0.00014	0	0.385469	Inf	(0.0-Inf)	Pathogenic
13	32914963	AT	A	.	BRCA2	frameshift_variant	c.6474delT	c.6474delT	p.Gln2159fs	p.Gln2159fs	0.00014	0	0.385469	Inf	(0.0-Inf)	Pathogenic
13	32914973	G	A	.	BRCA2	missense_variant	c.6481G>A	c.6481G>A	p.Asp2161Asn	p.Asp2161Asn	0	0.00018	0.526222	0	(0.0-8.5)	Uncertain significance
13	32914995	G	A	rs397507372	BRCA2	missense_variant	c.6503G>A	c.6503G>A	p.Gly2168Glu	p.Gly2168Glu	0	9e-05	1	0	(0.0-62.1)	Uncertain significance
13	32915025	A	G	.	BRCA2	missense_variant	c.6533A>G	c.6533A>G	p.His2178Arg	p.His2178Arg	0	0.00018	0.526222	0	(0.0-8.5)	Uncertain significance
13	32915085	A	T	.	BRCA2	missense_variant	c.6593A>T	c.6593A>T	p.Glu2198Val	p.Glu2198Val	0	9e-05	1	0	(0.0-62.1)	Uncertain significance
13	32915114	AAT	A	rs80359610	BRCA2	frameshift_variant	c.6626_6627delTA	c.6626_6627delTA	p.Ile2209fs	p.Ile2209fs	0.00014	0	0.385469	Inf	(0.0-Inf)	Pathogenic
13	32915129	T	C	rs80358890	BRCA2	missense_variant	c.6637T>C	c.6637T>C	p.Ser2213Pro	p.Ser2213Pro	0.00071	0.00053	0.75882	1.32862	(0.3-5.2)	Benign
13	32915141	A	T	.	BRCA2	stop_gained	c.6649A>T	c.6649A>T	p.Lys2217*	p.Lys2217*	0.00014	0	0.385469	Inf	(0.0-Inf)	Pathogenic
13	32915180	A	C	.	BRCA2	missense_variant	c.6688A>C	c.6688A>C	p.Ile2230Leu	p.Ile2230Leu	0	9e-05	1	0	(0.0-62.1)	Uncertain significance
13	32915188	AG	A	.	BRCA2	frameshift_variant	c.6697delG	c.6697delG	p.Ala2233fs	p.Ala2233fs	0.00014	0	0.385419	Inf	(0.0-Inf)	Pathogenic
13	32915205	A	T	.	BRCA2	missense_variant	c.6713A>T	c.6713A>T	p.Asp2238Val	p.Asp2238Val	0.00014	0	0.385419	Inf	(0.0-Inf)	Uncertain significance
13	32915212	GAC	G	.	BRCA2	frameshift_variant	c.6722_6723delCA	c.6722_6723delCA	p.Thr2241fs	p.Thr2241fs	0.00014	0	0.385419	Inf	(0.0-Inf)	Pathogenic
13	32915230	A	G	rs760272304	BRCA2	synonymous_variant	c.6738A>G	c.6738A>G	p.Pro2246Pro	p.Pro2246Pro	0.00014	0	0.385469	Inf	(0.0-Inf)	Benign
13	32915292	C	G	.	BRCA2	stop_gained	c.6800C>G	c.6800C>G	p.Ser2267*	p.Ser2267*	0.00014	0	0.385377	Inf	(0.0-Inf)	Pathogenic
13	32915300	G	C	.	BRCA2	missense_variant	c.6808G>C	c.6808G>C	p.Gly2270Arg	p.Gly2270Arg	0	9e-05	1	0	(0.0-62.1)	Uncertain significance
13	32915315	G	A	rs587782362	BRCA2	missense_variant	c.6823G>A	c.6823G>A	p.Glu2275Lys	p.Glu2275Lys	0	9e-05	1	0	(0.0-62.1)	Uncertain significance
13	32915326	C	A	.	BRCA2	synonymous_variant	c.6834C>A	c.6834C>A	p.Ile2278Ile	p.Ile2278Ile	0.00014	0	0.385377	Inf	(0.0-Inf)	Uncertain significance
13	32915333	G	A	.	BRCA2	missense_variant&splice_region_variant	c.6841G>A	c.6841G>A	p.Gly2281Arg	p.Gly2281Arg	0	9e-05	1	0	(0.0-62.1)	Uncertain significance
13	32918699	AC	A	rs761744738	BRCA2	frameshift_variant	c.6849delC	c.6849delC	p.Ser2284fs	p.Ser2284fs	0.00014	0	0.385276	Inf	(0.0-Inf)	Pathogenic
13	32918775	A	T	.	BRCA2	stop_gained	c.6922A>T	c.6922A>T	p.Lys2308*	p.Lys2308*	0.00014	9e-05	1	1.59443	(0.0-125.1)	Pathogenic
13	32920978	C	T	rs80358920	BRCA2	stop_gained	c.6952C>T	c.6952C>T	p.Arg2318*	p.Arg2318*	0.0044	0.00018	2.98052e-11	24.7614	(6.3-212.8)	Pathogenic
13	32929001	A	G	.	BRCA2	synonymous_variant	c.7011A>G	c.7011A>G	p.Thr2337Thr	p.Thr2337Thr	0	9e-05	1	0	(0.0-62.1)	Uncertain significance
13	32929011	C	T	rs41293505	BRCA2	missense_variant	c.7021C>T	c.7021C>T	p.Arg2341Cys	p.Arg2341Cys	0.00014	0	0.385469	Inf	(0.0-Inf)	Uncertain significance
13	32929040	C	T	rs587780870	BRCA2	synonymous_variant	c.7050C>T	c.7050C>T	p.Thr2350Thr	p.Thr2350Thr	0.00099	0.00044	0.233789	2.23253	(0.6-8.9)	Benign
13	32929041	G	A	rs80358930	BRCA2	missense_variant	c.7051G>A	c.7051G>A	p.Ala2351Thr	p.Ala2351Thr	0.00057	0.00036	0.494776	1.59433	(0.3-8.6)	Uncertain significance
13	32929042	C	G	rs80358932	BRCA2	missense_variant	c.7052C>G	c.7052C>G	p.Ala2351Gly	p.Ala2351Gly	0.00482	0.00365	0.236325	1.32268	(0.8-2.1)	Benign
13	32929111	A	G	.	BRCA2	missense_variant	c.7121A>G	c.7121A>G	p.Asn2374Ser	p.Asn2374Ser	0.00014	0.00044	0.416247	0.31881	(0.0-2.8)	Uncertain significance
13	32929116	G	A	rs730881552	BRCA2	missense_variant	c.7126G>A	c.7126G>A	p.Ala2376Thr	p.Ala2376Thr	0	9e-05	1	0	(0.0-62.1)	Uncertain significance
13	32929143	G	GT	rs80359639	BRCA2	frameshift_variant	c.7156dupT	c.7156dupT	p.Ser2386fs	p.Ser2386fs	0.00014	0	0.385469	Inf	(0.0-Inf)	Pathogenic
13	32929178	G	A	rs587780871	BRCA2	synonymous_variant	c.7188G>A	c.7188G>A	p.Leu2396Leu	p.Leu2396Leu	0.00269	0.00276	1	0.977085	(0.5-1.8)	Benign
13	32929232	A	G	rs1799955	BRCA2	synonymous_variant	c.7242A>G	c.7242A>G	p.Ser2414Ser	p.Ser2414Ser	0.72571	0.70939	0.171661	1.03004	(1.0-1.1)	Benign
13	32929297	A	T	rs80358955	BRCA2	missense_variant	c.7307A>T	c.7307A>T	p.Asn2436Ile	p.Asn2436Ile	0.00667	0.00649	1	1.0126	(0.7-1.5)	Benign
13	32929299	AT	A	.	BRCA2	frameshift_variant	c.7311delT	c.7311delT	p.Ile2437fs	p.Ile2437fs	0.00014	0	0.385469	Inf	(0.0-Inf)	Pathogenic
13	32929327	A	G	.	BRCA2	missense_variant	c.7337A>G	c.7337A>G	p.Lys2446Arg	p.Lys2446Arg	0.00014	0	0.385469	Inf	(0.0-Inf)	Uncertain significance
13	32929334	G	A	.	BRCA2	synonymous_variant	c.7344G>A	c.7344G>A	p.Lys2448Lys	p.Lys2448Lys	0.00014	0	0.385469	Inf	(0.0-Inf)	Uncertain significance
13	32929353	C	A	.	BRCA2	missense_variant	c.7363C>A	c.7363C>A	p.His2455Asn	p.His2455Asn	0	9e-05	1	0	(0.0-62.1)	Uncertain significance
13	32929388	A	G	rs863224311	BRCA2	synonymous_variant	c.7398A>G	c.7398A>G	p.Val2466Val	p.Val2466Val	0.00014	0	0.385469	Inf	(0.0-Inf)	Benign
13	32929420	C	CT	rs779007406	BRCA2	frameshift_variant&splice_region_variant	c.7433dupT	c.7433dupT	p.Leu2478fs	p.Leu2478fs	0.00014	0	0.385469	Inf	(0.0-Inf)	Uncertain significance
13	32930564	G	T	.	BRCA2	splice_acceptor_variant&intron_variant	c.7436-1G>T	c.7436-1G>T			0.00014	0	0.385469	Inf	(0.0-Inf)	Pathogenic
13	32930598	T	C	rs11571707	BRCA2	missense_variant	c.7469T>C	c.7469T>C	p.Ile2490Thr	p.Ile2490Thr	0.00312	0.00276	0.780208	1.09619	(0.6-1.9)	Benign
13	32930606	A	T	.	BRCA2	missense_variant	c.7477A>T	c.7477A>T	p.Met2493Leu	p.Met2493Leu	0.00014	9e-05	1	1.59421	(0.0-125.0)	Uncertain significance
13	32930633	C	T	rs55716624	BRCA2	missense_variant	c.7504C>T	c.7504C>T	p.Arg2502Cys	p.Arg2502Cys	0	9e-05	1	0	(0.0-62.1)	Uncertain significance
13	32930634	G	A	rs56070345	BRCA2	missense_variant	c.7505G>A	c.7505G>A	p.Arg2502His	p.Arg2502His	0.00014	0	0.385469	Inf	(0.0-Inf)	Benign
13	32930636	G	A	rs587782191	BRCA2	missense_variant	c.7507G>A	c.7507G>A	p.Val2503Ile	p.Val2503Ile	0.00028	0.00053	0.71886	0.531357	(0.1-3.0)	Uncertain significance
13	32930650	A	G	rs759383358	BRCA2	synonymous_variant	c.7521A>G	c.7521A>G	p.Pro2507Pro	p.Pro2507Pro	0.00014	0	0.385469	Inf	(0.0-Inf)	Uncertain significance
13	32930651	G	A	rs80358978	BRCA2	missense_variant	c.7522G>A	c.7522G>A	p.Gly2508Ser	p.Gly2508Ser	0.00071	0.00053	0.75882	1.32862	(0.3-5.2)	Uncertain significance
13	32930668	A	G	.	BRCA2	synonymous_variant	c.7539A>G	c.7539A>G	p.Ala2513Ala	p.Ala2513Ala	0	9e-05	1	0	(0.0-62.1)	Uncertain significance
13	32930687	C	T	rs80358981	BRCA2	stop_gained	c.7558C>T	c.7558C>T	p.Arg2520*	p.Arg2520*	0.00043	0	0.057268	Inf	(0.7-Inf)	Pathogenic
13	32930713	AG	A	.	BRCA2	frameshift_variant	c.7586delG	c.7586delG	p.Gly2529fs	p.Gly2529fs	0.00014	0	0.385469	Inf	(0.0-Inf)	Pathogenic
13	32931917	T	A	.	BRCA2	synonymous_variant	c.7656T>A	c.7656T>A	p.Ile2552Ile	p.Ile2552Ile	0.00028	0	0.14858	Inf	(0.3-Inf)	Uncertain significance
13	32931931	CAG	C	rs80359672	BRCA2	frameshift_variant	c.7673_7674delAG	c.7673_7674delAG	p.Glu2558fs	p.Glu2558fs	0.00014	0	0.385469	Inf	(0.0-Inf)	Pathogenic
13	32931951	A	T	.	BRCA2	missense_variant	c.7690A>T	c.7690A>T	p.Thr2564Ser	p.Thr2564Ser	0	9e-05	1	0	(0.0-62.1)	Uncertain significance
13	32931959	T	C	.	BRCA2	synonymous_variant	c.7698T>C	c.7698T>C	p.Asp2566Asp	p.Asp2566Asp	0.00014	0	0.385469	Inf	(0.0-Inf)	Uncertain significance
13	32931967	G	A	rs587781943	BRCA2	missense_variant	c.7706G>A	c.7706G>A	p.Gly2569Asp	p.Gly2569Asp	0.00014	0	0.385469	Inf	(0.0-Inf)	Uncertain significance
13	32931977	T	C	.	BRCA2	synonymous_variant	c.7716T>C	c.7716T>C	p.Ser2572Ser	p.Ser2572Ser	0.00014	9e-05	1	1.59421	(0.0-125.0)	Uncertain significance
13	32931991	A	G	.	BRCA2	missense_variant	c.7730A>G	c.7730A>G	p.Lys2577Arg	p.Lys2577Arg	0	9e-05	1	0	(0.0-62.1)	Uncertain significance
13	32932019	G	C	.	BRCA2	missense_variant	c.7758G>C	c.7758G>C	p.Trp2586Cys	p.Trp2586Cys	0.00028	0	0.14858	Inf	(0.3-Inf)	Uncertain significance
13	32932039	G	A	.	BRCA2	missense_variant	c.7778G>A	c.7778G>A	p.Gly2593Glu	p.Gly2593Glu	0.00014	0	0.385469	Inf	(0.0-Inf)	Uncertain significance
13	32936701	C	T	.	BRCA2	missense_variant	c.7847C>T	c.7847C>T	p.Ser2616Phe	p.Ser2616Phe	0.00043	0	0.057268	Inf	(0.7-Inf)	Uncertain significance
13	32936786	T	C	.	BRCA2	synonymous_variant	c.7932T>C	c.7932T>C	p.Asn2644Asn	p.Asn2644Asn	0.00014	9e-05	1	1.59421	(0.0-125.0)	Uncertain significance
13	32936805	A	AG	.	BRCA2	frameshift_variant	c.7954dupG	c.7954dupG	p.Val2652fs	p.Val2652fs	0.00014	0	0.385469	Inf	(0.0-Inf)	Pathogenic
13	32936823	A	T	.	BRCA2	stop_gained	c.7969A>T	c.7969A>T	p.Lys2657*	p.Lys2657*	0.00014	0	0.385469	Inf	(0.0-Inf)	Pathogenic
13	32937350	G	A	.	BRCA2	missense_variant	c.8011G>A	c.8011G>A	p.Ala2671Thr	p.Ala2671Thr	0.00014	0.00053	0.26125	0.265663	(0.0-2.2)	Uncertain significance
13	32937362	A	G	rs397507954	BRCA2	missense_variant	c.8023A>G	c.8023A>G	p.Ile2675Val	p.Ile2675Val	0.00043	9e-05	0.162855	4.78332	(0.4-250.8)	Pathogenic
13	32937379	C	G	.	BRCA2	missense_variant	c.8040C>G	c.8040C>G	p.Asp2680Glu	p.Asp2680Glu	0.00028	0.00098	0.095949	0.265611	(0.0-1.2)	Uncertain significance
13	32937398	G	A	.	BRCA2	missense_variant	c.8059G>A	c.8059G>A	p.Val2687Ile	p.Val2687Ile	0.00014	0.00036	0.655142	0.398528	(0.0-4.0)	Uncertain significance
13	32937438	T	C	rs587782365	BRCA2	missense_variant	c.8099T>C	c.8099T>C	p.Ile2700Thr	p.Ile2700Thr	0.00028	9e-05	0.563268	3.18869	(0.2-187.9)	Uncertain significance
13	32937478	C	G	.	BRCA2	synonymous_variant	c.8139C>G	c.8139C>G	p.Thr2713Thr	p.Thr2713Thr	0	9e-05	1	0	(0.0-62.1)	Uncertain significance
13	32937480	A	T	.	BRCA2	missense_variant	c.8141A>T	c.8141A>T	p.Gln2714Leu	p.Gln2714Leu	0.00014	0	0.385469	Inf	(0.0-Inf)	Benign
13	32937504	C	A	.	BRCA2	missense_variant	c.8165C>A	c.8165C>A	p.Thr2722Lys	p.Thr2722Lys	0.00014	0	0.385469	Inf	(0.0-Inf)	Pathogenic
13	32937526	G	T	rs80359065	BRCA2	missense_variant	c.8187G>T	c.8187G>T	p.Lys2729Asn	p.Lys2729Asn	0.03361	0.02847	0.0605192	1.17902	(1.0-1.4)	Benign
13	32937544	C	T	.	BRCA2	synonymous_variant	c.8205C>T	c.8205C>T	p.Pro2735Pro	p.Pro2735Pro	0.00014	0	0.385469	Inf	(0.0-Inf)	Uncertain significance
13	32937586	G	A	rs786202060	BRCA2	synonymous_variant	c.8247G>A	c.8247G>A	p.Gln2749Gln	p.Gln2749Gln	0.00028	0	0.14858	Inf	(0.3-Inf)	Benign
13	32937614	G	A	.	BRCA2	missense_variant	c.8275G>A	c.8275G>A	p.Val2759Met	p.Val2759Met	0.00014	0	0.385469	Inf	(0.0-Inf)	Uncertain significance
13	32937638	C	T	rs587782619	BRCA2	missense_variant	c.8299C>T	c.8299C>T	p.Pro2767Ser	p.Pro2767Ser	0	9e-05	1	0	(0.0-62.1)	Uncertain significance
13	32937650	C	T	.	BRCA2	missense_variant	c.8311C>T	c.8311C>T	p.Pro2771Ser	p.Pro2771Ser	0.00014	0	0.385469	Inf	(0.0-Inf)	Uncertain significance
13	32944556	T	G	.	BRCA2	synonymous_variant	c.8349T>G	c.8349T>G	p.Thr2783Thr	p.Thr2783Thr	0	9e-05	1	0	(0.0-62.1)	Uncertain significance
13	32944567	G	A	rs80359078	BRCA2	missense_variant	c.8360G>A	c.8360G>A	p.Arg2787His	p.Arg2787His	0.00028	0.00018	0.642145	1.59433	(0.1-22.0)	Uncertain significance
13	32944586	A	T	.	BRCA2	synonymous_variant	c.8379A>T	c.8379A>T	p.Gly2793Gly	p.Gly2793Gly	0	9e-05	1	0	(0.0-62.1)	Uncertain significance
13	32944612	C	T	.	BRCA2	missense_variant	c.8405C>T	c.8405C>T	p.Pro2802Leu	p.Pro2802Leu	0.00028	9e-05	0.563265	3.18886	(0.2-187.9)	Uncertain significance
13	32944627	C	T	rs55763607	BRCA2	missense_variant	c.8420C>T	c.8420C>T	p.Ser2807Leu	p.Ser2807Leu	0.00014	9e-05	1	1.59429	(0.0-125.0)	Uncertain significance
13	32944696	T	C	.	BRCA2	splice_donor_variant&intron_variant	c.8487+2T>C	c.8487+2T>C			0.00014	0	0.385457	Inf	(0.0-Inf)	Pathogenic
13	32945109	C	A	rs80359102	BRCA2	stop_gained	c.8504C>A	c.8504C>A	p.Ser2835*	p.Ser2835*	0.00043	9e-05	0.163957	4.7631	(0.4-249.7)	Pathogenic
13	32945110	A	G	rs765655952	BRCA2	synonymous_variant	c.8505A>G	c.8505A>G	p.Ser2835Ser	p.Ser2835Ser	0	9e-05	1	0	(0.0-61.9)	Uncertain significance
13	32945124	T	C	.	BRCA2	missense_variant	c.8519T>C	c.8519T>C	p.Ile2840Thr	p.Ile2840Thr	0.00014	9e-05	1	1.59316	(0.0-125.0)	Uncertain significance
13	32945192	G	GA	.	BRCA2	frameshift_variant	c.8589dupA	c.8589dupA	p.Ala2864fs	p.Ala2864fs	0.00029	9e-05	0.563557	3.17538	(0.2-187.1)	Pathogenic
13	32945234	G	T	rs80359121	BRCA2	stop_gained	c.8629G>T	c.8629G>T	p.Glu2877*	p.Glu2877*	0.00043	0	0.0577166	Inf	(0.7-Inf)	Pathogenic
13	32950829	A	G	.	BRCA2	synonymous_variant	c.8655A>G	c.8655A>G	p.Leu2885Leu	p.Leu2885Leu	0.00014	0	0.385469	Inf	(0.0-Inf)	Uncertain significance
13	32950840	C	T	.	BRCA2	missense_variant	c.8666C>T	c.8666C>T	p.Ala2889Val	p.Ala2889Val	0.00014	0	0.385469	Inf	(0.0-Inf)	Uncertain significance
13	32950872	G	T	.	BRCA2	missense_variant	c.8698G>T	c.8698G>T	p.Asp2900Tyr	p.Asp2900Tyr	0	9e-05	1	0	(0.0-62.1)	Uncertain significance
13	32950909	C	G	.	BRCA2	missense_variant	c.8735C>G	c.8735C>G	p.Ala2912Gly	p.Ala2912Gly	0	9e-05	1	0	(0.0-62.1)	Uncertain significance
13	32950930	T	A	.	BRCA2	splice_donor_variant&intron_variant	c.8754+2T>A	c.8754+2T>A			0.00014	0	0.385469	Inf	(0.0-Inf)	Pathogenic
13	32953590	G	C	.	BRCA2	missense_variant	c.8891G>C	c.8891G>C	p.Arg2964Thr	p.Arg2964Thr	0	0.00018	0.526222	0	(0.0-8.5)	Uncertain significance
13	32953613	T	C	.	BRCA2	synonymous_variant	c.8914T>C	c.8914T>C	p.Leu2972Leu	p.Leu2972Leu	0.00014	0	0.385469	Inf	(0.0-Inf)	Uncertain significance
13	32953632	C	G	rs80359144	BRCA2	stop_gained	c.8933C>G	c.8933C>G	p.Ser2978*	p.Ser2978*	0.00014	0	0.385469	Inf	(0.0-Inf)	Pathogenic
13	32953989	A	C	.	BRCA2	missense_variant	c.9056A>C	c.9056A>C	p.Lys3019Thr	p.Lys3019Thr	0	9e-05	1	0	(0.0-62.1)	Uncertain significance
13	32954009	C	T	rs80359159	BRCA2	stop_gained	c.9076C>T	c.9076C>T	p.Gln3026*	p.Gln3026*	0.00071	0	0.00850665	Inf	(1.5-Inf)	Pathogenic
13	32954022	C	CA	rs397507419	BRCA2	frameshift_variant	c.9097dupA	c.9097dupA	p.Thr3033fs	p.Thr3033fs	0.00043	0	0.057268	Inf	(0.7-Inf)	Pathogenic
13	32954037	A	G	rs80359165	BRCA2	missense_variant	c.9104A>G	c.9104A>G	p.Tyr3035Cys	p.Tyr3035Cys	0	9e-05	1	0	(0.0-62.1)	Uncertain significance
13	32954041	A	G	rs786203037	BRCA2	synonymous_variant	c.9108A>G	c.9108A>G	p.Gln3036Gln	p.Gln3036Gln	0.00014	0	0.385469	Inf	(0.0-Inf)	Benign
13	32954042	C	T	rs397508037	BRCA2	stop_gained	c.9109C>T	c.9109C>T	p.Gln3037*	p.Gln3037*	0.00028	0	0.14858	Inf	(0.3-Inf)	Pathogenic
13	32954050	G	A	rs28897756	BRCA2	splice_region_variant&synonymous_variant	c.9117G>A	c.9117G>A	p.Pro3039Pro	p.Pro3039Pro	0.00071	0	0.00850665	Inf	(1.5-Inf)	Pathogenic
13	32954192	C	T	.	BRCA2	missense_variant	c.9166C>T	c.9166C>T	p.His3056Tyr	p.His3056Tyr	0.00028	0.00027	1	1.06283	(0.1-9.3)	Uncertain significance
13	32954213	C	T	rs80359176	BRCA2	missense_variant	c.9187C>T	c.9187C>T	p.Pro3063Ser	p.Pro3063Ser	0	9e-05	1	0	(0.0-62.1)	Uncertain significance
13	32954246	C	T	rs151275325	BRCA2	synonymous_variant	c.9220C>T	c.9220C>T	p.Leu3074Leu	p.Leu3074Leu	0	9e-05	1	0	(0.0-62.1)	Benign
13	32954250	T	C	.	BRCA2	missense_variant	c.9224T>C	c.9224T>C	p.Ile3075Thr	p.Ile3075Thr	0	9e-05	1	0	(0.0-62.1)	Uncertain significance
13	32954267	G	A	.	BRCA2	missense_variant	c.9241G>A	c.9241G>A	p.Val3081Ile	p.Val3081Ile	0.00028	0.00036	1	0.797113	(0.1-5.6)	Uncertain significance
13	32954272	G	GA	rs80359752	BRCA2	frameshift_variant&splice_region_variant	c.9253dupA	c.9253dupA	p.Thr3085fs	p.Thr3085fs	0.00014	0	0.385469	Inf	(0.0-Inf)	Pathogenic
13	32954274	A	G	.	BRCA2	missense_variant	c.9248A>G	c.9248A>G	p.Lys3083Arg	p.Lys3083Arg	0.00014	0.00018	1	0.797128	(0.0-15.3)	Uncertain significance
13	32968839	C	T	rs587780873	BRCA2	synonymous_variant	c.9270C>T	c.9270C>T	p.Phe3090Phe	p.Phe3090Phe	0	9e-05	1	0	(0.0-62.1)	Uncertain significance
13	32968840	G	A	rs80359194	BRCA2	missense_variant	c.9271G>A	c.9271G>A	p.Val3091Ile	p.Val3091Ile	0	9e-05	1	0	(0.0-62.1)	Uncertain significance
13	32968844	A	G	rs80359195	BRCA2	missense_variant	c.9275A>G	c.9275A>G	p.Tyr3092Cys	p.Tyr3092Cys	0	9e-05	0.526222	0	(0.0-8.5)	Benign
13	32968855	G	A	rs80359199	BRCA2	missense_variant	c.9286G>A	c.9286G>A	p.Glu3096Lys	p.Glu3096Lys	0.00014	0	0.385469	Inf	(0.0-Inf)	Uncertain significance
13	32968951	C	T	rs80359212	BRCA2	stop_gained	c.9382C>T	c.9382C>T	p.Arg3128*	p.Arg3128*	0.00043	9e-05	0.162855	4.78332	(0.4-250.8)	Pathogenic
13	32968954	C	G	rs80359213	BRCA2	missense_variant	c.9385C>G	c.9385C>G	p.Pro3129Ala	p.Pro3129Ala	0	9e-05	1	0	(0.0-62.1)	Uncertain significance
13	32968970	G	A	.	BRCA2	missense_variant	c.9401G>A	c.9401G>A	p.Gly3134Asp	p.Gly3134Asp	0	9e-05	1	0	(0.0-62.1)	Uncertain significance
13	32969018	C	T	rs80359217	BRCA2	missense_variant	c.9449C>T	c.9449C>T	p.Pro3150Leu	p.Pro3150Leu	0	9e-05	1	0	(0.0-62.1)	Uncertain significance
13	32969019	AAAAGAG	A	.	BRCA2	inframe_deletion	c.9451_9456delAAAGAG	c.9451_9456delAAAGAG	p.Lys3151_Glu3152del	p.Lys3151_Glu3152del	0	9e-05	1	0	(0.0-62.1)	Uncertain significance
13	32971086	C	G	.	BRCA2	missense_variant	c.9553C>G	c.9553C>G	p.His3185Asp	p.His3185Asp	0.00014	0	0.385469	Inf	(0.0-Inf)	Uncertain significance
13	32971112	C	T	.	BRCA2	synonymous_variant	c.9579C>T	c.9579C>T	p.Thr3193Thr	p.Thr3193Thr	0	9e-05	1	0	(0.0-62.1)	Uncertain significance
13	32971138	C	T	rs397507432	BRCA2	missense_variant	c.9605C>T	c.9605C>T	p.Pro3202Leu	p.Pro3202Leu	0.00014	0	0.385469	Inf	(0.0-Inf)	Uncertain significance
13	32971139	G	A	rs755890067	BRCA2	synonymous_variant	c.9606G>A	c.9606G>A	p.Pro3202Pro	p.Pro3202Pro	0.00156	0.00133	0.691484	1.16923	(0.5-2.7)	Benign
13	32971161	G	A	.	BRCA2	missense_variant	c.9628G>A	c.9628G>A	p.Gly3210Ser	p.Gly3210Ser	0.00128	0.00071	0.224806	1.79393	(0.6-5.3)	Benign
13	32971182	G	T	.	BRCA2	splice_donor_variant&intron_variant	c.9648+1G>T	c.9648+1G>T			0.00014	0	0.385469	Inf	(0.0-Inf)	Pathogenic
13	32972333	G	C	.	BRCA2	missense_variant	c.9683G>C	c.9683G>C	p.Ser3228Thr	p.Ser3228Thr	0.00014	0	0.385469	Inf	(0.0-Inf)	Uncertain significance
13	32972356	A	G	rs80359239	BRCA2	missense_variant	c.9706A>G	c.9706A>G	p.Lys3236Glu	p.Lys3236Glu	0	9e-05	1	0	(0.0-62.1)	Uncertain significance
13	32972383	T	G	.	BRCA2	missense_variant	c.9733T>G	c.9733T>G	p.Ser3245Ala	p.Ser3245Ala	0.00014	0.00107	0.0134655	0.122564	(0.0-0.8)	Uncertain significance
13	32972415	G	C	.	BRCA2	synonymous_variant	c.9765G>C	c.9765G>C	p.Gly3255Gly	p.Gly3255Gly	0	9e-05	1	0	(0.0-62.1)	Uncertain significance
13	32972525	C	T	rs56121817	BRCA2	missense_variant	c.9875C>T	c.9875C>T	p.Pro3292Leu	p.Pro3292Leu	0.00028	0.00018	0.642156	1.59425	(0.1-22.0)	Uncertain significance
13	32972526	G	A	rs369047997	BRCA2	synonymous_variant	c.9876G>A	c.9876G>A	p.Pro3292Pro	p.Pro3292Pro	0.00028	0.00027	1	1.06283	(0.1-9.3)	Benign
13	32972535	G	A	.	BRCA2	synonymous_variant	c.9885G>A	c.9885G>A	p.Gln3295Gln	p.Gln3295Gln	0.00014	0	0.385469	Inf	(0.0-Inf)	Uncertain significance
13	32972548	C	T	rs770868371	BRCA2	missense_variant	c.9898C>T	c.9898C>T	p.Pro3300Ser	p.Pro3300Ser	0	9e-05	1	0	(0.0-62.1)	Uncertain significance
13	32972639	AAAT	A	.	BRCA2	disruptive_inframe_deletion	c.9990_9992delAAT	c.9990_9992delAAT	p.Glu3330_Ile3331delinsAsp	p.Glu3330_Ile3331delinsAsp	0	9e-05	1	0	(0.0-62.1)	Uncertain significance
13	32972644	T	C	.	BRCA2	missense_variant	c.9994T>C	c.9994T>C	p.Ser3332Pro	p.Ser3332Pro	0	9e-05	1	0	(0.0-62.1)	Uncertain significance
13	32972763	T	C	rs779075029	BRCA2	synonymous_variant	c.10113T>C	c.10113T>C	p.Thr3371Thr	p.Thr3371Thr	0.00014	0	0.385469	Inf	(0.0-Inf)	Uncertain significance
13	32972781	A	C	.	BRCA2	missense_variant	c.10131A>C	c.10131A>C	p.Glu3377Asp	p.Glu3377Asp	0.00028	0.00027	1	1.06283	(0.1-9.3)	Uncertain significance
13	32972791	A	C	.	BRCA2	synonymous_variant	c.10141A>C	c.10141A>C	p.Arg3381Arg	p.Arg3381Arg	0.00014	0	0.385469	Inf	(0.0-Inf)	Uncertain significance
13	32972800	C	T	rs397507568	BRCA2	stop_gained	c.10150C>T	c.10150C>T	p.Arg3384*	p.Arg3384*	0.00099	0.00036	0.119837	2.79074	(0.7-13.0)	Uncertain significance
13	32972844	G	C	.	BRCA2	missense_variant	c.10194G>C	c.10194G>C	p.Gln3398His	p.Gln3398His	0	9e-05	1	0	(0.0-62.1)	Uncertain significance
13	32972853	G	A	rs147854265	BRCA2	synonymous_variant	c.10203G>A	c.10203G>A	p.Thr3401Thr	p.Thr3401Thr	0	0.00018	0.526222	0	(0.0-8.5)	Benign
13	32972867	AAAAT	A	.	BRCA2	frameshift_variant	c.10220_10223delATAA	c.10220_10223delATAA	p.Asn3407fs	p.Asn3407fs	0	9e-05	1	0	(0.0-62.1)	Pathogenic
13	32972884	A	G	rs1801426	BRCA2	missense_variant	c.10234A>G	c.10234A>G	p.Ile3412Val	p.Ile3412Val	0.03475	0.03336	0.740623	1.02989	(0.9-1.2)	Benign
16	23614801	T	C	.	PALB2	missense_variant	c.3540A>G	c.3540A>G	p.Ile1180Met	p.Ile1180Met	0	0.00018	0.526222	0	(0.0-8.5)	Uncertain significance
16	23614842	T	G	.	PALB2	missense_variant	c.3499A>C	c.3499A>C	p.Thr1167Pro	p.Thr1167Pro	0	9e-05	1	0	(0.0-62.1)	Uncertain significance
16	23614888	G	A	.	PALB2	synonymous_variant	c.3453C>T	c.3453C>T	p.Leu1151Leu	p.Leu1151Leu	0.00014	0	0.385469	Inf	(0.0-Inf)	Uncertain significance
16	23614909	G	A	rs748363227	PALB2	synonymous_variant	c.3432C>T	c.3432C>T	p.Leu1144Leu	p.Leu1144Leu	0.00014	0	0.385469	Inf	(0.0-Inf)	Uncertain significance
16	23614911	GAAGT	G	rs587776424	PALB2	frameshift_variant	c.3426_3429delACTT	c.3426_3429delACTT	p.Leu1142fs	p.Leu1142fs	0.00014	0	0.385469	Inf	(0.0-Inf)	Pathogenic
16	23614917	A	T	.	PALB2	missense_variant	c.3424T>A	c.3424T>A	p.Leu1142Ile	p.Leu1142Ile	0	9e-05	1	0	(0.0-62.1)	Uncertain significance
16	23619203	G	A	rs772480747	PALB2	missense_variant	c.3332C>T	c.3332C>T	p.Pro1111Leu	p.Pro1111Leu	0.00014	0	0.385469	Inf	(0.0-Inf)	Uncertain significance
16	23619222	C	A	.	PALB2	missense_variant	c.3313G>T	c.3313G>T	p.Val1105Leu	p.Val1105Leu	0.00014	0	0.385469	Inf	(0.0-Inf)	Uncertain significance
16	23619228	C	T	rs201657283	PALB2	missense_variant	c.3307G>A	c.3307G>A	p.Val1103Met	p.Val1103Met	0.00085	0.00089	1	0.956524	(0.3-2.9)	Uncertain significance
16	23619238	C	G	.	PALB2	synonymous_variant	c.3297G>C	c.3297G>C	p.Thr1099Thr	p.Thr1099Thr	0	9e-05	1	0	(0.0-62.1)	Uncertain significance
16	23619239	G	A	rs142132127	PALB2	missense_variant	c.3296C>T	c.3296C>T	p.Thr1099Met	p.Thr1099Met	0.00014	0	0.385469	Inf	(0.0-Inf)	Uncertain significance
16	23619247	G	T	.	PALB2	missense_variant	c.3288C>A	c.3288C>A	p.Asn1096Lys	p.Asn1096Lys	0.00014	9e-05	1	1.59421	(0.0-125.0)	Uncertain significance
16	23619278	C	T	rs146377793	PALB2	missense_variant	c.3257G>A	c.3257G>A	p.Arg1086Gln	p.Arg1086Gln	0.00014	0	0.385469	Inf	(0.0-Inf)	Benign
16	23619284	G	A	rs62625271	PALB2	missense_variant	c.3251C>T	c.3251C>T	p.Ser1084Leu	p.Ser1084Leu	0	9e-05	1	0	(0.0-62.1)	Uncertain significance
16	23619299	G	A	rs769342316	PALB2	missense_variant	c.3236C>T	c.3236C>T	p.Ala1079Val	p.Ala1079Val	0	9e-05	0.526222	0	(0.0-8.5)	Uncertain significance
16	23619309	G	A	.	PALB2	missense_variant	c.3226C>T	c.3226C>T	p.His1076Tyr	p.His1076Tyr	0.00071	0.00053	0.75882	1.32862	(0.3-5.2)	Uncertain significance
16	23625332	G	A	.	PALB2	missense_variant	c.3194C>T	c.3194C>T	p.Ser1065Phe	p.Ser1065Phe	0	9e-05	1	0	(0.0-62.1)	Uncertain significance
16	23632732	T	A	.	PALB2	missense_variant	c.3064A>T	c.3064A>T	p.Met1022Leu	p.Met1022Leu	0	9e-05	1	0	(0.0-62.1)	Uncertain significance
16	23632736	T	C	.	PALB2	synonymous_variant	c.3060A>G	c.3060A>G	p.Gln1020Gln	p.Gln1020Gln	0	9e-05	1	0	(0.0-62.1)	Uncertain significance
16	23632742	C	G	rs183489969	PALB2	missense_variant	c.3054G>C	c.3054G>C	p.Glu1018Asp	p.Glu1018Asp	0.00496	0.00498	0.91525	0.961946	(0.6-1.5)	Benign
16	23632747	CA	C	rs515726104	PALB2	frameshift_variant	c.3048delT	c.3048delT	p.Phe1016fs	p.Phe1016fs	0.00014	0	0.385469	Inf	(0.0-Inf)	Pathogenic
16	23632757	T	A	.	PALB2	synonymous_variant	c.3039A>T	c.3039A>T	p.Ile1013Ile	p.Ile1013Ile	0	9e-05	1	0	(0.0-62.1)	Uncertain significance
16	23632772	G	A	rs180177130	PALB2	synonymous_variant	c.3024C>T	c.3024C>T	p.Pro1008Pro	p.Pro1008Pro	0.00057	0.00133	0.157122	0.424978	(0.1-1.3)	Benign
16	23632799	T	A	.	PALB2	splice_region_variant&synonymous_variant	c.2997A>T	c.2997A>T	p.Gly999Gly	p.Gly999Gly	0	9e-05	1	0	(0.0-62.1)	Uncertain significance
16	23634317	TCTA	T	.	PALB2	disruptive_inframe_deletion	c.2966_2968delTAG	c.2966_2968delTAG	p.Val989del	p.Val989del	0.00014	0	0.385469	Inf	(0.0-Inf)	Uncertain significance
16	23634331	A	G	.	PALB2	synonymous_variant	c.2955T>C	c.2955T>C	p.Ser985Ser	p.Ser985Ser	0	9e-05	1	0	(0.0-62.1)	Uncertain significance
16	23634405	G	A	rs61755166	PALB2	synonymous_variant	c.2881C>T	c.2881C>T	p.Leu961Leu	p.Leu961Leu	0.0173	0.01673	0.815108	1.02927	(0.8-1.3)	Benign
16	23635328	A	G	.	PALB2	splice_donor_variant&intron_variant	c.2834+2T>C	c.2834+2T>C			0.00014	0	0.385469	Inf	(0.0-Inf)	Pathogenic
16	23635331	TG	T	.	PALB2	frameshift_variant&splice_region_variant	c.2832delC	c.2832delC	p.Arg945fs	p.Arg945fs	0.00014	0	0.385469	Inf	(0.0-Inf)	Pathogenic
16	23635370	C	G	.	PALB2	missense_variant	c.2794G>C	c.2794G>C	p.Val932Leu	p.Val932Leu	0.00014	0	0.385469	Inf	(0.0-Inf)	Uncertain significance
16	23637632	G	A	rs78179744	PALB2	synonymous_variant	c.2673C>T	c.2673C>T	p.Cys891Cys	p.Cys891Cys	0.00113	0.00133	0.831741	0.850151	(0.3-2.1)	Benign
16	23637653	C	G	.	PALB2	missense_variant	c.2652G>C	c.2652G>C	p.Glu884Asp	p.Glu884Asp	0	9e-05	1	0	(0.0-62.1)	Uncertain significance
16	23637664	C	T	rs766315705	PALB2	missense_variant	c.2641G>A	c.2641G>A	p.Gly881Ser	p.Gly881Ser	0.00014	0.00018	1	0.797128	(0.0-15.3)	Uncertain significance
16	23637665	G	C	.	PALB2	synonymous_variant	c.2640C>G	c.2640C>G	p.Ala880Ala	p.Ala880Ala	0.00014	0	0.385469	Inf	(0.0-Inf)	Uncertain significance
16	23637676	A	G	.	PALB2	missense_variant	c.2629T>C	c.2629T>C	p.Trp877Arg	p.Trp877Arg	0.00014	0	0.385469	Inf	(0.0-Inf)	Uncertain significance
16	23640557	G	T	.	PALB2	missense_variant	c.2554C>A	c.2554C>A	p.Pro852Thr	p.Pro852Thr	0	9e-05	1	0	(0.0-62.1)	Uncertain significance
16	23640959	A	G	.	PALB2	splice_donor_variant&intron_variant	c.2514+2T>C	c.2514+2T>C			0.00014	0	0.385469	Inf	(0.0-Inf)	Pathogenic
16	23640966	C	T	rs587778587	PALB2	missense_variant	c.2509G>A	c.2509G>A	p.Glu837Lys	p.Glu837Lys	0.01376	0.01299	0.646244	1.06689	(0.8-1.4)	Benign
16	23640967	G	A	.	PALB2	synonymous_variant	c.2508C>T	c.2508C>T	p.Val836Val	p.Val836Val	0.00014	0	0.385469	Inf	(0.0-Inf)	Benign
16	23640991	G	A	.	PALB2	synonymous_variant	c.2484C>T	c.2484C>T	p.Cys828Cys	p.Cys828Cys	0.00014	0	0.385469	Inf	(0.0-Inf)	Benign
16	23641049	G	A	.	PALB2	missense_variant	c.2426C>T	c.2426C>T	p.Thr809Ile	p.Thr809Ile	0	9e-05	1	0	(0.0-62.1)	Uncertain significance
16	23641057	C	T	rs577076372	PALB2	synonymous_variant	c.2418G>A	c.2418G>A	p.Pro806Pro	p.Pro806Pro	0.00057	0.00044	0.740847	1.27544	(0.3-5.9)	Benign
16	23641058	G	A	rs45464991	PALB2	missense_variant	c.2417C>T	c.2417C>T	p.Pro806Leu	p.Pro806Leu	0	9e-05	1	0	(0.0-62.1)	Uncertain significance
16	23641130	G	A	rs772095244	PALB2	missense_variant	c.2345C>T	c.2345C>T	p.Pro782Leu	p.Pro782Leu	0	0.00027	0.289333	0	(0.0-3.9)	Uncertain significance
16	23641146	C	T	rs148026749	PALB2	missense_variant	c.2329G>A	c.2329G>A	p.Asp777Asn	p.Asp777Asn	0.00043	0.00027	0.68211	1.59429	(0.2-11.9)	Benign
16	23641156	A	G	rs562168734	PALB2	synonymous_variant	c.2319T>C	c.2319T>C	p.Thr773Thr	p.Thr773Thr	0	9e-05	1	0	(0.0-62.1)	Benign
16	23641186	C	G	rs373478248	PALB2	missense_variant	c.2289G>C	c.2289G>C	p.Leu763Phe	p.Leu763Phe	0.00043	0.00018	0.380266	2.39162	(0.3-28.6)	Uncertain significance
16	23641198	T	C	rs786202524	PALB2	synonymous_variant	c.2277A>G	c.2277A>G	p.Gln759Gln	p.Gln759Gln	0.00128	0.00044	0.056746	2.87075	(0.9-10.9)	Benign
16	23641203	G	A	.	PALB2	missense_variant	c.2272C>T	c.2272C>T	p.Pro758Ser	p.Pro758Ser	0.00014	0	0.385469	Inf	(0.0-Inf)	Uncertain significance
16	23641217	C	T	rs587778586	PALB2	missense_variant	c.2258G>A	c.2258G>A	p.Arg753Gln	p.Arg753Gln	0	0.00018	0.526222	0	(0.0-8.5)	Uncertain significance
16	23641218	G	A	rs180177110	PALB2	stop_gained	c.2257C>T	c.2257C>T	p.Arg753*	p.Arg753*	0.00014	0	0.385469	Inf	(0.0-Inf)	Pathogenic
16	23641233	T	C	.	PALB2	missense_variant	c.2242A>G	c.2242A>G	p.Thr748Ala	p.Thr748Ala	0	9e-05	1	0	(0.0-62.1)	Uncertain significance
16	23641239	CT	C	.	PALB2	frameshift_variant	c.2235delA	c.2235delA	p.Ala746fs	p.Ala746fs	0.00014	9e-05	1	1.59421	(0.0-125.0)	Pathogenic
16	23641246	A	T	rs730881888	PALB2	stop_gained	c.2229T>A	c.2229T>A	p.Tyr743*	p.Tyr743*	0.00014	0	0.385469	Inf	(0.0-Inf)	Pathogenic
16	23641247	T	C	rs141749524	PALB2	missense_variant	c.2228A>G	c.2228A>G	p.Tyr743Cys	p.Tyr743Cys	0.01787	0.01583	0.287609	1.13871	(0.9-1.4)	Benign
16	23641269	C	A	.	PALB2	missense_variant	c.2206G>T	c.2206G>T	p.Ala736Ser	p.Ala736Ser	0.00014	0	0.385469	Inf	(0.0-Inf)	Uncertain significance
16	23641315	G	A	.	PALB2	synonymous_variant	c.2160C>T	c.2160C>T	p.Thr720Thr	p.Thr720Thr	0.00014	0	0.385469	Inf	(0.0-Inf)	Uncertain significance
16	23641331	T	C	.	PALB2	missense_variant	c.2144A>G	c.2144A>G	p.Asp715Gly	p.Asp715Gly	0	9e-05	1	0	(0.0-62.1)	Uncertain significance
16	23641392	T	A	.	PALB2	stop_gained	c.2083A>T	c.2083A>T	p.Lys695*	p.Lys695*	0.00014	0	0.385469	Inf	(0.0-Inf)	Pathogenic
16	23641408	C	T	rs371149159	PALB2	synonymous_variant	c.2067G>A	c.2067G>A	p.Ser689Ser	p.Ser689Ser	0.00085	0.0016	0.21062	0.531224	(0.2-1.4)	Benign
16	23641409	G	A	rs749602688	PALB2	missense_variant	c.2066C>T	c.2066C>T	p.Ser689Leu	p.Ser689Leu	0.00014	9e-05	1	1.59421	(0.0-125.0)	Uncertain significance
16	23641420	T	C	.	PALB2	synonymous_variant	c.2055A>G	c.2055A>G	p.Lys685Lys	p.Lys685Lys	0.00014	0	0.385469	Inf	(0.0-Inf)	Uncertain significance
16	23641422	T	G	.	PALB2	missense_variant	c.2053A>C	c.2053A>C	p.Lys685Gln	p.Lys685Gln	0	0.00018	0.526222	0	(0.0-8.5)	Uncertain significance
16	23641520	C	T	rs587781818	PALB2	missense_variant	c.1955G>A	c.1955G>A	p.Ser652Asn	p.Ser652Asn	0.00028	0.00027	1	1.06283	(0.1-9.3)	Benign
16	23641565	G	T	.	PALB2	missense_variant	c.1910C>A	c.1910C>A	p.Pro637His	p.Pro637His	0	9e-05	1	0	(0.0-62.1)	Uncertain significance
16	23641568	T	C	.	PALB2	missense_variant	c.1907A>G	c.1907A>G	p.Glu636Gly	p.Glu636Gly	0	9e-05	1	0	(0.0-62.1)	Uncertain significance
16	23641622	T	A	.	PALB2	missense_variant	c.1853A>T	c.1853A>T	p.Asp618Val	p.Asp618Val	0.00014	0	0.385469	Inf	(0.0-Inf)	Uncertain significance
16	23641642	G	A	.	PALB2	synonymous_variant	c.1833C>T	c.1833C>T	p.Asp611Asp	p.Asp611Asp	0.00014	0	0.385469	Inf	(0.0-Inf)	Uncertain significance
16	23641692	C	G	.	PALB2	missense_variant	c.1783G>C	c.1783G>C	p.Asp595His	p.Asp595His	0	9e-05	1	0	(0.0-62.1)	Uncertain significance
16	23641697	T	C	.	PALB2	missense_variant	c.1778A>G	c.1778A>G	p.His593Arg	p.His593Arg	0.00043	0.00089	0.186789	0.398443	(0.1-1.5)	Uncertain significance
16	23641775	TGAC	T	.	PALB2	disruptive_inframe_deletion	c.1697_1699delGTC	c.1697_1699delGTC	p.Arg566del	p.Arg566del	0	9e-05	1	0	(0.0-62.1)	Uncertain significance
16	23641778	C	T	rs144617793	PALB2	missense_variant	c.1697G>A	c.1697G>A	p.Arg566His	p.Arg566His	0.00014	0	0.385469	Inf	(0.0-Inf)	Benign
16	23641781	C	A	.	PALB2	missense_variant	c.1694G>T	c.1694G>T	p.Ser565Ile	p.Ser565Ile	0.00014	9e-05	1	1.59421	(0.0-125.0)	Uncertain significance
16	23646191	T	C	rs152451	PALB2	missense_variant	c.1676A>G	c.1676A>G	p.Gln559Arg	p.Gln559Arg	0.37115	0.34496	4.46121e-05	1.1157	(1.1-1.2)	Benign
16	23646192	G	A	.	PALB2	stop_gained	c.1675C>T	c.1675C>T	p.Gln559*	p.Gln559*	0.00113	9e-05	0.00288079	12.7602	(1.7-564.7)	Pathogenic
16	23646198	A	G	.	PALB2	missense_variant	c.1669T>C	c.1669T>C	p.Phe557Leu	p.Phe557Leu	0.00014	9e-05	1	1.59421	(0.0-125.0)	Uncertain significance
16	23646220	G	A	.	PALB2	synonymous_variant	c.1647C>T	c.1647C>T	p.His549His	p.His549His	0	0.00018	0.526222	0	(0.0-8.5)	Uncertain significance
16	23646327	C	T	rs756778249	PALB2	missense_variant	c.1540G>A	c.1540G>A	p.Gly514Arg	p.Gly514Arg	0.00071	0.00098	0.617313	0.724564	(0.2-2.3)	Benign
16	23646329	G	A	rs778890869	PALB2	missense_variant	c.1538C>T	c.1538C>T	p.Thr513Ile	p.Thr513Ile	0	0.00027	0.289333	0	(0.0-3.9)	Uncertain significance
16	23646331	G	T	.	PALB2	stop_gained	c.1536C>A	c.1536C>A	p.Tyr512*	p.Tyr512*	0.00014	0	0.385469	Inf	(0.0-Inf)	Pathogenic
16	23646375	C	A	rs75023630	PALB2	missense_variant	c.1492G>T	c.1492G>T	p.Asp498Tyr	p.Asp498Tyr	0.00794	0.00747	0.72847	1.06308	(0.7-1.5)	Benign
16	23646396	CGGGAGA	C	.	PALB2	inframe_deletion	c.1465_1470delTCTCCC	c.1465_1470delTCTCCC	p.Ser489_Pro490del	p.Ser489_Pro490del	0.00014	0	0.385469	Inf	(0.0-Inf)	Uncertain significance
16	23646410	T	A	rs864622291	PALB2	missense_variant	c.1457A>T	c.1457A>T	p.Lys486Ile	p.Lys486Ile	0	0.00027	0.289333	0	(0.0-3.9)	Uncertain significance
16	23646415	TA	T	.	PALB2	frameshift_variant	c.1451delT	c.1451delT	p.Leu484fs	p.Leu484fs	0	9e-05	1	0	(0.0-62.1)	Pathogenic
16	23646431	T	G	.	PALB2	missense_variant	c.1436A>C	c.1436A>C	p.Gln479Pro	p.Gln479Pro	0	9e-05	1	0	(0.0-62.1)	Uncertain significance
16	23646467	C	CCAGA	.	PALB2	frameshift_variant	c.1396_1399dupTCTG	c.1396_1399dupTCTG	p.Gly467fs	p.Gly467fs	0.00014	0	0.385469	Inf	(0.0-Inf)	Pathogenic
16	23646483	C	A	.	PALB2	stop_gained	c.1384G>T	c.1384G>T	p.Glu462*	p.Glu462*	0.00014	9e-05	1	1.59421	(0.0-125.0)	Pathogenic
16	23646488	T	C	rs749494645	PALB2	missense_variant	c.1379A>G	c.1379A>G	p.Gln460Arg	p.Gln460Arg	0.01461	0.01495	0.851331	0.971568	(0.8-1.2)	Benign
16	23646571	A	T	.	PALB2	missense_variant	c.1296T>A	c.1296T>A	p.His432Gln	p.His432Gln	0	9e-05	1	0	(0.0-62.1)	Uncertain significance
16	23646594	C	T	rs576081828	PALB2	missense_variant	c.1273G>A	c.1273G>A	p.Val425Met	p.Val425Met	0.00014	0.00036	0.655142	0.398528	(0.0-4.0)	Benign
16	23646602	T	C	.	PALB2	missense_variant	c.1265A>G	c.1265A>G	p.Lys422Arg	p.Lys422Arg	0	0.00018	0.526222	0	(0.0-8.5)	Uncertain significance
16	23646622	G	T	.	PALB2	missense_variant	c.1245C>A	c.1245C>A	p.Ser415Arg	p.Ser415Arg	0	9e-05	1	0	(0.0-62.1)	Uncertain significance
16	23646633	T	C	.	PALB2	missense_variant	c.1234A>G	c.1234A>G	p.Thr412Ala	p.Thr412Ala	0	0.00018	0.526222	0	(0.0-8.5)	Uncertain significance
16	23646635	C	T	.	PALB2	missense_variant	c.1232G>A	c.1232G>A	p.Arg411Lys	p.Arg411Lys	0	9e-05	1	0	(0.0-62.1)	Uncertain significance
16	23646645	A	C	rs515726064	PALB2	missense_variant	c.1222T>G	c.1222T>G	p.Tyr408Asp	p.Tyr408Asp	0.00028	0	0.14858	Inf	(0.3-Inf)	Uncertain significance
16	23646654	G	C	rs545119348	PALB2	missense_variant	c.1213C>G	c.1213C>G	p.Pro405Ala	p.Pro405Ala	0	0.00018	0.526222	0	(0.0-8.5)	Uncertain significance
16	23646675	C	T	rs769097541	PALB2	missense_variant	c.1192G>A	c.1192G>A	p.Val398Met	p.Val398Met	0.00014	0	0.385469	Inf	(0.0-Inf)	Uncertain significance
16	23646676	T	C	.	PALB2	synonymous_variant	c.1191A>G	c.1191A>G	p.Thr397Thr	p.Thr397Thr	0.00014	0	0.385469	Inf	(0.0-Inf)	Uncertain significance
16	23646791	C	T	.	PALB2	missense_variant	c.1076G>A	c.1076G>A	p.Ser359Asn	p.Ser359Asn	0	0.00018	0.526222	0	(0.0-8.5)	Uncertain significance
16	23646813	C	G	rs201035780	PALB2	missense_variant	c.1054G>C	c.1054G>C	p.Glu352Gln	p.Glu352Gln	0	0.00018	0.526222	0	(0.0-8.5)	Benign
16	23646819	G	A	.	PALB2	stop_gained	c.1048C>T	c.1048C>T	p.Gln350*	p.Gln350*	0.00043	0	0.057268	Inf	(0.7-Inf)	Pathogenic
16	23646825	GTTCT	G	.	PALB2	frameshift_variant	c.1038_1041delAGAA	c.1038_1041delAGAA	p.Lys346fs	p.Lys346fs	0.00014	0	0.385469	Inf	(0.0-Inf)	Pathogenic
16	23646834	A	G	rs786201393	PALB2	synonymous_variant	c.1033T>C	c.1033T>C	p.Leu345Leu	p.Leu345Leu	0.00043	0.00036	1	1.19571	(0.2-7.1)	Benign
16	23646882	G	C	rs863224792	PALB2	missense_variant	c.985C>G	c.985C>G	p.Leu329Val	p.Leu329Val	0.00014	0	0.385469	Inf	(0.0-Inf)	Uncertain significance
16	23646911	G	T	rs200144401	PALB2	missense_variant	c.956C>A	c.956C>A	p.Ser319Tyr	p.Ser319Tyr	0	9e-05	1	0	(0.0-62.1)	Uncertain significance
16	23646935	T	C	rs755129205	PALB2	missense_variant	c.932A>G	c.932A>G	p.Lys311Arg	p.Lys311Arg	0	0.00027	0.289333	0	(0.0-3.9)	Uncertain significance
16	23646942	T	C	rs3809683	PALB2	missense_variant	c.925A>G	c.925A>G	p.Ile309Val	p.Ile309Val	0.00667	0.00703	0.854594	0.948297	(0.6-1.4)	Benign
16	23646944	G	T	.	PALB2	missense_variant	c.923C>A	c.923C>A	p.Ala308Asp	p.Ala308Asp	0.00014	0	0.385469	Inf	(0.0-Inf)	Uncertain significance
16	23646955	AAGG	A	rs587780222	PALB2	disruptive_inframe_deletion	c.909_911delCCT	c.909_911delCCT	p.Leu304del	p.Leu304del	0.00014	9e-05	1	1.59421	(0.0-125.0)	Uncertain significance
16	23646971	G	C	.	PALB2	missense_variant	c.896C>G	c.896C>G	p.Ser299Cys	p.Ser299Cys	0	9e-05	1	0	(0.0-62.1)	Uncertain significance
16	23647014	A	G	.	PALB2	missense_variant	c.853T>C	c.853T>C	p.Ser285Pro	p.Ser285Pro	0.00014	0	0.385469	Inf	(0.0-Inf)	Uncertain significance
16	23647023	T	C	rs45447991	PALB2	missense_variant	c.844A>G	c.844A>G	p.Arg282Gly	p.Arg282Gly	0	9e-05	1	0	(0.0-62.1)	Uncertain significance
16	23647027	G	GA	.	PALB2	frameshift_variant	c.839_840insT	c.839_840insT	p.Ile281fs	p.Ile281fs	0	9e-05	1	0	(0.0-62.1)	Pathogenic
16	23647046	G	GT	.	PALB2	frameshift_variant	c.820dupA	c.820dupA	p.Thr274fs	p.Thr274fs	0.00014	0	0.385469	Inf	(0.0-Inf)	Pathogenic
16	23647052	T	C	.	PALB2	missense_variant	c.815A>G	c.815A>G	p.Glu272Gly	p.Glu272Gly	0	9e-05	1	0	(0.0-62.1)	Uncertain significance
16	23647055	C	T	.	PALB2	missense_variant	c.812G>A	c.812G>A	p.Ser271Asn	p.Ser271Asn	0.00028	0.00044	0.714075	0.637653	(0.1-3.9)	Uncertain significance
16	23647087	C	T	.	PALB2	synonymous_variant	c.780G>A	c.780G>A	p.Gln260Gln	p.Gln260Gln	0	9e-05	1	0	(0.0-62.1)	Uncertain significance
16	23647108	T	TA	rs756660214	PALB2	frameshift_variant	c.758dupT	c.758dupT	p.Ser254fs	p.Ser254fs	0.00014	0	0.385469	Inf	(0.0-Inf)	Pathogenic
16	23647123	A	G	.	PALB2	synonymous_variant	c.744T>C	c.744T>C	p.Val248Val	p.Val248Val	0.00014	0	0.385469	Inf	(0.0-Inf)	Uncertain significance
16	23647127	G	A	.	PALB2	missense_variant	c.740C>T	c.740C>T	p.Thr247Ile	p.Thr247Ile	0	9e-05	1	0	(0.0-62.1)	Uncertain significance
16	23647133	G	A	rs571063157	PALB2	missense_variant	c.734C>T	c.734C>T	p.Ala245Val	p.Ala245Val	0.00014	0	0.385469	Inf	(0.0-Inf)	Benign
16	23647146	T	C	rs113217267	PALB2	missense_variant	c.721A>G	c.721A>G	p.Asn241Asp	p.Asn241Asp	0.00014	0	0.385469	Inf	(0.0-Inf)	Benign
16	23647149	G	T	rs757567654	PALB2	missense_variant	c.718C>A	c.718C>A	p.Pro240Thr	p.Pro240Thr	0.00028	0.00062	0.497012	0.455431	(0.0-2.4)	Uncertain significance
16	23647188	C	G	.	PALB2	missense_variant	c.679G>C	c.679G>C	p.Ala227Pro	p.Ala227Pro	0	9e-05	1	0	(0.0-62.1)	Uncertain significance
16	23647226	G	T	.	PALB2	missense_variant	c.641C>A	c.641C>A	p.Thr214Lys	p.Thr214Lys	0	9e-05	1	0	(0.0-62.1)	Uncertain significance
16	23647247	G	A	.	PALB2	missense_variant	c.620C>T	c.620C>T	p.Pro207Leu	p.Pro207Leu	0.00014	0	0.385469	Inf	(0.0-Inf)	Uncertain significance
16	23647289	G	A	.	PALB2	missense_variant	c.578C>T	c.578C>T	p.Thr193Ile	p.Thr193Ile	0.00028	0	0.14858	Inf	(0.3-Inf)	Uncertain significance
16	23647300	T	G	.	PALB2	missense_variant	c.567A>C	c.567A>C	p.Arg189Ser	p.Arg189Ser	0	0.00018	0.526222	0	(0.0-8.5)	Uncertain significance
16	23647306	AG	A	.	PALB2	frameshift_variant	c.560delC	c.560delC	p.Pro187fs	p.Pro187fs	0.00014	0	0.385469	Inf	(0.0-Inf)	Pathogenic
16	23647329	C	A	.	PALB2	stop_gained	c.538G>T	c.538G>T	p.Glu180*	p.Glu180*	0.00014	0	0.385469	Inf	(0.0-Inf)	Pathogenic
16	23647363	T	C	.	PALB2	synonymous_variant	c.504A>G	c.504A>G	p.Ser168Ser	p.Ser168Ser	0	9e-05	1	0	(0.0-62.1)	Uncertain significance
16	23647372	G	A	rs200937538	PALB2	synonymous_variant	c.495C>T	c.495C>T	p.Gly165Gly	p.Gly165Gly	0.00865	0.00792	0.614376	1.09308	(0.8-1.5)	Benign
16	23647408	C	T	.	PALB2	synonymous_variant	c.459G>A	c.459G>A	p.Arg153Arg	p.Arg153Arg	0.00043	0	0.057268	Inf	(0.7-Inf)	Benign
16	23647478	T	A	.	PALB2	missense_variant	c.389A>T	c.389A>T	p.His130Leu	p.His130Leu	0	0.00018	0.526222	0	(0.0-8.5)	Uncertain significance
16	23647479	G	A	.	PALB2	missense_variant	c.388C>T	c.388C>T	p.His130Tyr	p.His130Tyr	0	9e-05	1	0	(0.0-62.1)	Uncertain significance
16	23647487	T	C	rs863224789	PALB2	missense_variant	c.380A>G	c.380A>G	p.His127Arg	p.His127Arg	0	9e-05	1	0	(0.0-62.1)	Uncertain significance
16	23647496	G	T	.	PALB2	missense_variant	c.371C>A	c.371C>A	p.Thr124Asn	p.Thr124Asn	0.00014	0.00018	1	0.797128	(0.0-15.3)	Benign
16	23647498	G	A	.	PALB2	synonymous_variant	c.369C>T	c.369C>T	p.Asp123Asp	p.Asp123Asp	0	9e-05	1	0	(0.0-62.1)	Uncertain significance
16	23647500	C	T	.	PALB2	missense_variant	c.367G>A	c.367G>A	p.Asp123Asn	p.Asp123Asn	0.00014	0	0.385469	Inf	(0.0-Inf)	Uncertain significance
16	23647514	A	G	rs370404126	PALB2	missense_variant	c.353T>C	c.353T>C	p.Ile118Thr	p.Ile118Thr	0	9e-05	1	0	(0.0-62.1)	Uncertain significance
16	23647552	C	G	rs515726108	PALB2	missense_variant	c.315G>C	c.315G>C	p.Glu105Asp	p.Glu105Asp	0.00099	0.00044	0.233777	2.23284	(0.6-8.9)	Benign
16	23647582	C	T	.	PALB2	synonymous_variant	c.285G>A	c.285G>A	p.Lys95Lys	p.Lys95Lys	0.00014	0	0.385435	Inf	(0.0-Inf)	Uncertain significance
16	23647613	T	C	.	PALB2	missense_variant	c.254A>G	c.254A>G	p.Lys85Arg	p.Lys85Arg	0	9e-05	1	0	(0.0-62.1)	Uncertain significance
16	23647638	A	G	rs760045493	PALB2	missense_variant	c.229T>C	c.229T>C	p.Cys77Arg	p.Cys77Arg	0	9e-05	1	0	(0.0-62.1)	Uncertain significance
16	23647654	T	G	.	PALB2	missense_variant&splice_region_variant	c.213A>C	c.213A>C	p.Glu71Asp	p.Glu71Asp	0.00014	0	0.385469	Inf	(0.0-Inf)	Uncertain significance
16	23649250	A	T	.	PALB2	synonymous_variant	c.132T>A	c.132T>A	p.Ile44Ile	p.Ile44Ile	0	9e-05	1	0	(0.0-62.1)	Uncertain significance
16	23649263	C	G	.	PALB2	missense_variant	c.119G>C	c.119G>C	p.Arg40Thr	p.Arg40Thr	0.00014	0	0.385469	Inf	(0.0-Inf)	Uncertain significance
16	23649273	G	A	rs200048921	PALB2	missense_variant&splice_region_variant	c.109C>T	c.109C>T	p.Arg37Cys	p.Arg37Cys	0	9e-05	1	0	(0.0-62.1)	Uncertain significance
16	23649399	G	A	rs373483056	PALB2	missense_variant	c.100C>T	c.100C>T	p.Arg34Cys	p.Arg34Cys	0.00014	0	0.385469	Inf	(0.0-Inf)	Uncertain significance
16	23649413	C	G	.	PALB2	missense_variant	c.86G>C	c.86G>C	p.Ser29Thr	p.Ser29Thr	0.00014	0.00018	1	0.797128	(0.0-15.3)	Uncertain significance
16	23649426	T	G	.	PALB2	missense_variant	c.73A>C	c.73A>C	p.Lys25Gln	p.Lys25Gln	0.00014	0	0.385469	Inf	(0.0-Inf)	Uncertain significance
16	23649434	G	A	.	PALB2	missense_variant	c.65C>T	c.65C>T	p.Ala22Val	p.Ala22Val	0.00014	0	0.385469	Inf	(0.0-Inf)	Uncertain significance
16	23652454	G	A	.	PALB2	missense_variant	c.25C>T	c.25C>T	p.Leu9Phe	p.Leu9Phe	0.00071	0.00107	0.619369	0.664156	(0.2-2.0)	Uncertain significance
16	23652480	G	C	.	PALB2	5_prime_UTR_variant	c.-2C>G	c.-2C>G			0.00014	0	0.385469	Inf	(0.0-Inf)	Uncertain significance
16	68771340	C	T	.	CDH1	missense_variant	c.22C>T	c.22C>T	p.Leu8Phe	p.Leu8Phe	0.00015	0	0.366847	Inf	(0.0-Inf)	Uncertain significance
16	68772281	C	A	.	CDH1	missense_variant	c.130C>A	c.130C>A	p.Arg44Ser	p.Arg44Ser	0	0.00018	0.526387	0	(0.0-8.5)	Uncertain significance
16	68772305	C	T	rs374569322	CDH1	synonymous_variant	c.154C>T	c.154C>T	p.Leu52Leu	p.Leu52Leu	0.00014	0	0.385108	Inf	(0.0-Inf)	Uncertain significance
16	68835594	G	T	rs786203727	CDH1	missense_variant	c.185G>T	c.185G>T	p.Gly62Val	p.Gly62Val	0.00199	0.00427	0.00899008	0.454967	(0.2-0.8)	Benign
16	68835623	G	A	rs35606263	CDH1	missense_variant	c.214G>A	c.214G>A	p.Asp72Asn	p.Asp72Asn	0	9e-05	1	0	(0.0-62.1)	Uncertain significance
16	68835629	C	T	.	CDH1	stop_gained	c.220C>T	c.220C>T	p.Arg74*	p.Arg74*	0.00014	0	0.385469	Inf	(0.0-Inf)	Pathogenic
16	68835635	A	G	.	CDH1	missense_variant	c.226A>G	c.226A>G	p.Lys76Glu	p.Lys76Glu	0.00014	0	0.385469	Inf	(0.0-Inf)	Uncertain significance
16	68835644	A	G	rs745327620	CDH1	missense_variant	c.235A>G	c.235A>G	p.Thr79Ala	p.Thr79Ala	0.00014	0	0.385469	Inf	(0.0-Inf)	Uncertain significance
16	68835707	G	A	.	CDH1	missense_variant	c.298G>A	c.298G>A	p.Val100Ile	p.Val100Ile	0	9e-05	1	0	(0.0-62.1)	Uncertain significance
16	68835735	A	T	.	CDH1	missense_variant	c.326A>T	c.326A>T	p.Lys109Met	p.Lys109Met	0	9e-05	1	0	(0.0-62.1)	Uncertain significance
16	68835762	C	T	.	CDH1	missense_variant	c.353C>T	c.353C>T	p.Thr118Ile	p.Thr118Ile	0.00014	0	0.385469	Inf	(0.0-Inf)	Uncertain significance
16	68835772	C	G	.	CDH1	missense_variant	c.363C>G	c.363C>G	p.His121Gln	p.His121Gln	0	9e-05	1	0	(0.0-62.1)	Uncertain significance
16	68835779	C	T	rs748086082	CDH1	missense_variant	c.370C>T	c.370C>T	p.Arg124Cys	p.Arg124Cys	0.00028	0.00071	0.221969	0.354195	(0.0-1.7)	Uncertain significance
16	68835783	C	T	.	CDH1	missense_variant	c.374C>T	c.374C>T	p.Pro125Leu	p.Pro125Leu	0	9e-05	1	0	(0.0-62.1)	Uncertain significance
16	68835786	C	A	rs746703615	CDH1	missense_variant	c.377C>A	c.377C>A	p.Pro126Gln	p.Pro126Gln	0.00057	0.00018	0.213552	3.189	(0.5-35.3)	Benign
16	68835787	G	A	rs786201504	CDH1	synonymous_variant	c.378G>A	c.378G>A	p.Pro126Pro	p.Pro126Pro	0	9e-05	1	0	(0.0-62.1)	Benign
16	68842339	G	A	.	CDH1	missense_variant	c.400G>A	c.400G>A	p.Gly134Arg	p.Gly134Arg	0.00014	0	0.385469	Inf	(0.0-Inf)	Uncertain significance
16	68842370	A	G	.	CDH1	missense_variant	c.431A>G	c.431A>G	p.Asn144Ser	p.Asn144Ser	0	9e-05	1	0	(0.0-62.1)	Uncertain significance
16	68842377	T	C	.	CDH1	synonymous_variant	c.438T>C	c.438T>C	p.Ser146Ser	p.Ser146Ser	0.00014	0	0.385469	Inf	(0.0-Inf)	Uncertain significance
16	68842395	G	C	rs745589555	CDH1	missense_variant	c.456G>C	c.456G>C	p.Gln152His	p.Gln152His	0.00043	0	0.057268	Inf	(0.7-Inf)	Uncertain significance
16	68842610	A	C	rs201141645	CDH1	missense_variant	c.546A>C	c.546A>C	p.Lys182Asn	p.Lys182Asn	0.00142	0.00169	0.707061	0.839633	(0.3-1.9)	Benign
16	68842640	C	A	.	CDH1	synonymous_variant	c.576C>A	c.576C>A	p.Ile192Ile	p.Ile192Ile	0.00014	0	0.385435	Inf	(0.0-Inf)	Uncertain significance
16	68842668	G	A	rs546716073	CDH1	missense_variant	c.604G>A	c.604G>A	p.Val202Ile	p.Val202Ile	0.00057	0.00044	0.74072	1.27678	(0.3-5.9)	Benign
16	68842700	A	G	rs758991562	CDH1	synonymous_variant	c.636A>G	c.636A>G	p.Gly212Gly	p.Gly212Gly	0.00028	0.00027	1	1.06395	(0.1-9.3)	Benign
16	68842716	G	A	.	CDH1	missense_variant	c.652G>A	c.652G>A	p.Glu218Lys	p.Glu218Lys	0.00014	0	0.385221	Inf	(0.0-Inf)	Uncertain significance
16	68844111	C	T	rs115494727	CDH1	synonymous_variant	c.699C>T	c.699C>T	p.His233His	p.His233His	0.00014	0	0.385469	Inf	(0.0-Inf)	Benign
16	68844124	A	G	.	CDH1	missense_variant	c.712A>G	c.712A>G	p.Asn238Asp	p.Asn238Asp	0.00014	0	0.385469	Inf	(0.0-Inf)	Benign
16	68844147	A	C	.	CDH1	synonymous_variant	c.735A>C	c.735A>C	p.Pro245Pro	p.Pro245Pro	0	9e-05	1	0	(0.0-62.1)	Uncertain significance
16	68844162	C	T	.	CDH1	synonymous_variant	c.750C>T	c.750C>T	p.Ile250Ile	p.Ile250Ile	0.00014	0.00018	1	0.797128	(0.0-15.3)	Uncertain significance
16	68844171	C	T	rs372934565	CDH1	synonymous_variant	c.759C>T	c.759C>T	p.Thr253Thr	p.Thr253Thr	0	0.00018	0.526222	0	(0.0-8.5)	Benign
16	68844184	A	T	.	CDH1	missense_variant	c.772A>T	c.772A>T	p.Asn258Tyr	p.Asn258Tyr	0.00014	9e-05	1	1.59421	(0.0-125.0)	Uncertain significance
16	68844208	G	T	.	CDH1	missense_variant	c.796G>T	c.796G>T	p.Val266Phe	p.Val266Phe	0.00014	0	0.385469	Inf	(0.0-Inf)	Uncertain significance
16	68844240	T	C	.	CDH1	synonymous_variant	c.828T>C	c.828T>C	p.Leu276Leu	p.Leu276Leu	0.00014	0.00036	0.655142	0.398528	(0.0-4.0)	Uncertain significance
16	68845620	C	T	rs780399325	CDH1	missense_variant	c.866C>T	c.866C>T	p.Ala289Val	p.Ala289Val	0.00014	9e-05	1	1.59421	(0.0-125.0)	Uncertain significance
16	68845648	C	T	rs139110184	CDH1	synonymous_variant	c.894C>T	c.894C>T	p.Ala298Ala	p.Ala298Ala	0.00014	0.00036	0.655142	0.398528	(0.0-4.0)	Benign
16	68845758	G	A	rs373364873	CDH1	missense_variant	c.1004G>A	c.1004G>A	p.Arg335Gln	p.Arg335Gln	0.00014	0	0.385469	Inf	(0.0-Inf)	Uncertain significance
16	68846047	A	G	rs116093741	CDH1	missense_variant	c.1018A>G	c.1018A>G	p.Thr340Ala	p.Thr340Ala	0.00496	0.00747	0.0471282	0.66344	(0.4-1.0)	Benign
16	68846049	G	A	rs61747632	CDH1	synonymous_variant	c.1020G>A	c.1020G>A	p.Thr340Thr	p.Thr340Thr	0.00823	0.00827	0.933716	0.973216	(0.7-1.4)	Benign
16	68846092	T	C	rs750470983	CDH1	synonymous_variant	c.1063T>C	c.1063T>C	p.Leu355Leu	p.Leu355Leu	0	9e-05	1	0	(0.0-62.1)	Uncertain significance
16	68846109	A	T	.	CDH1	synonymous_variant	c.1080A>T	c.1080A>T	p.Thr360Thr	p.Thr360Thr	0.00028	0	0.14858	Inf	(0.3-Inf)	Uncertain significance
16	68846136	C	T	rs786201189	CDH1	synonymous_variant	c.1107C>T	c.1107C>T	p.Asn369Asn	p.Asn369Asn	0	9e-05	1	0	(0.0-62.1)	Benign
16	68847231	C	T	.	CDH1	missense_variant	c.1153C>T	c.1153C>T	p.Pro385Ser	p.Pro385Ser	0.00014	0	0.385469	Inf	(0.0-Inf)	Uncertain significance
16	68847240	G	A	rs372838203	CDH1	missense_variant	c.1162G>A	c.1162G>A	p.Glu388Lys	p.Glu388Lys	0	9e-05	1	0	(0.0-62.1)	Uncertain significance
16	68847248	C	T	rs766505270	CDH1	synonymous_variant	c.1170C>T	c.1170C>T	p.Asn390Asn	p.Asn390Asn	0.00014	0.00053	0.26125	0.265663	(0.0-2.2)	Benign
16	68847249	G	T	rs556110297	CDH1	missense_variant	c.1171G>T	c.1171G>T	p.Val391Phe	p.Val391Phe	0.00028	0.00018	0.642156	1.59425	(0.1-22.0)	Uncertain significance
16	68847301	C	T	rs138135866	CDH1	missense_variant	c.1223C>T	c.1223C>T	p.Ala408Val	p.Ala408Val	0.00014	0.00018	1	0.797128	(0.0-15.3)	Uncertain significance
16	68847302	G	A	rs200161607	CDH1	synonymous_variant	c.1224G>A	c.1224G>A	p.Ala408Ala	p.Ala408Ala	0.00014	0	0.385469	Inf	(0.0-Inf)	Benign
16	68847321	A	G	.	CDH1	missense_variant	c.1243A>G	c.1243A>G	p.Ile415Val	p.Ile415Val	0.00028	9e-05	0.563268	3.18869	(0.2-187.9)	Uncertain significance
16	68847350	C	T	rs61756284	CDH1	synonymous_variant	c.1272C>T	c.1272C>T	p.Val424Val	p.Val424Val	0	9e-05	1	0	(0.0-62.1)	Benign
16	68847351	G	A	rs570930882	CDH1	missense_variant	c.1273G>A	c.1273G>A	p.Val425Ile	p.Val425Ile	0.00043	0.00036	1	1.19571	(0.2-7.1)	Benign
16	68847355	C	T	.	CDH1	missense_variant	c.1277C>T	c.1277C>T	p.Thr426Ile	p.Thr426Ile	0	9e-05	1	0	(0.0-62.1)	Uncertain significance
16	68847374	C	G	rs187862045	CDH1	missense_variant	c.1296C>G	c.1296C>G	p.Asn432Lys	p.Asn432Lys	0	0.00018	0.526222	0	(0.0-8.5)	Uncertain significance
16	68847375	G	A	rs199886166	CDH1	missense_variant	c.1297G>A	c.1297G>A	p.Asp433Asn	p.Asp433Asn	0.00014	0.00018	1	0.797128	(0.0-15.3)	Uncertain significance
16	68849451	C	A	.	CDH1	missense_variant	c.1354C>A	c.1354C>A	p.Leu452Ile	p.Leu452Ile	0.00014	0	0.385469	Inf	(0.0-Inf)	Uncertain significance
16	68849456	C	T	rs114861467	CDH1	synonymous_variant	c.1359C>T	c.1359C>T	p.His453His	p.His453His	0.00014	0.00044	0.416247	0.31881	(0.0-2.8)	Benign
16	68849520	G	A	rs587782113	CDH1	missense_variant	c.1423G>A	c.1423G>A	p.Val475Met	p.Val475Met	0.00014	0.00027	1	0.53139	(0.0-6.6)	Uncertain significance
16	68849575	T	C	rs786202407	CDH1	missense_variant	c.1478T>C	c.1478T>C	p.Val493Ala	p.Val493Ala	0.00028	0	0.14858	Inf	(0.3-Inf)	Uncertain significance
16	68849598	G	A	rs368690400	CDH1	missense_variant	c.1501G>A	c.1501G>A	p.Val501Met	p.Val501Met	0	9e-05	1	0	(0.0-62.1)	Uncertain significance
16	68849611	T	C	.	CDH1	missense_variant	c.1514T>C	c.1514T>C	p.Ile505Thr	p.Ile505Thr	0.00142	0.00053	0.0693772	2.65818	(0.9-8.9)	Uncertain significance
16	68849662	C	T	rs863224725	CDH1	missense_variant&splice_region_variant	c.1565C>T	c.1565C>T	p.Thr522Ile	p.Thr522Ile	0	9e-05	1	0	(0.0-62.1)	Uncertain significance
16	68853186	T	C	.	CDH1	synonymous_variant	c.1569T>C	c.1569T>C	p.Tyr523Tyr	p.Tyr523Tyr	0	9e-05	1	0	(0.0-62.1)	Benign
16	68853202	A	G	rs776890776	CDH1	missense_variant	c.1585A>G	c.1585A>G	p.Thr529Ala	p.Thr529Ala	0	9e-05	1	0	(0.0-62.1)	Uncertain significance
16	68853225	T	G	.	CDH1	missense_variant	c.1608T>G	c.1608T>G	p.Asn536Lys	p.Asn536Lys	0	9e-05	1	0	(0.0-62.1)	Uncertain significance
16	68853227	C	T	rs730881667	CDH1	missense_variant	c.1610C>T	c.1610C>T	p.Pro537Leu	p.Pro537Leu	0.00014	9e-05	1	1.59421	(0.0-125.0)	Uncertain significance
16	68853229	G	A	.	CDH1	missense_variant	c.1612G>A	c.1612G>A	p.Asp538Asn	p.Asp538Asn	0.00014	0.00018	1	0.797128	(0.0-15.3)	Uncertain significance
16	68853234	T	C	.	CDH1	synonymous_variant	c.1617T>C	c.1617T>C	p.Thr539Thr	p.Thr539Thr	0	9e-05	1	0	(0.0-62.1)	Uncertain significance
16	68853246	C	T	.	CDH1	synonymous_variant	c.1629C>T	c.1629C>T	p.Ser543Ser	p.Ser543Ser	0.00028	0.00018	0.642156	1.59425	(0.1-22.0)	Benign
16	68853250	C	T	.	CDH1	missense_variant	c.1633C>T	c.1633C>T	p.Arg545Trp	p.Arg545Trp	0.00014	0	0.385435	Inf	(0.0-Inf)	Uncertain significance
16	68853280	C	A	.	CDH1	missense_variant	c.1663C>A	c.1663C>A	p.His555Asn	p.His555Asn	0.00014	0	0.385469	Inf	(0.0-Inf)	Uncertain significance
16	68853305	C	T	.	CDH1	missense_variant	c.1688C>T	c.1688C>T	p.Ala563Val	p.Ala563Val	0.00014	0	0.385469	Inf	(0.0-Inf)	Uncertain significance
16	68853324	C	A	.	CDH1	missense_variant	c.1707C>A	c.1707C>A	p.Asp569Glu	p.Asp569Glu	0.00043	0.00036	1	1.19571	(0.2-7.1)	Uncertain significance
16	68855902	A	T	.	CDH1	splice_acceptor_variant&intron_variant	c.1712-2A>T	c.1712-2A>T			0.00014	0	0.385469	Inf	(0.0-Inf)	Pathogenic
16	68855966	G	A	rs35187787	CDH1	missense_variant	c.1774G>A	c.1774G>A	p.Ala592Thr	p.Ala592Thr	0	0.00018	0.526222	0	(0.0-8.5)	Benign
16	68856075	C	A	.	CDH1	missense_variant	c.1883C>A	c.1883C>A	p.Ala628Glu	p.Ala628Glu	0	9e-05	1	0	(0.0-62.1)	Uncertain significance
16	68856080	C	G	rs2276331	CDH1	missense_variant	c.1888C>G	c.1888C>G	p.Leu630Val	p.Leu630Val	0.01064	0.0113	0.664908	0.933768	(0.7-1.3)	Benign
16	68856114	A	G	.	CDH1	missense_variant	c.1922A>G	c.1922A>G	p.Gln641Arg	p.Gln641Arg	0	9e-05	1	0	(0.0-62.1)	Uncertain significance
16	68856122	G	A	rs587781696	CDH1	missense_variant	c.1930G>A	c.1930G>A	p.Asp644Asn	p.Asp644Asn	0.00028	0.00044	0.71886	0.531357	(0.1-3.0)	Uncertain significance
16	68857441	T	C	rs1801552	CDH1	synonymous_variant	c.2076T>C	c.2076T>C	p.Ala692Ala	p.Ala692Ala	0.67664	0.67385	0.422369	0.982744	(0.9-1.0)	Benign
16	68857457	G	C	.	CDH1	missense_variant	c.2092G>C	c.2092G>C	p.Ala698Pro	p.Ala698Pro	0.00014	0	0.385469	Inf	(0.0-Inf)	Uncertain significance
16	68857475	G	A	.	CDH1	missense_variant	c.2110G>A	c.2110G>A	p.Gly704Arg	p.Gly704Arg	0.00014	0	0.385469	Inf	(0.0-Inf)	Uncertain significance
16	68862090	G	A	rs751544748	CDH1	synonymous_variant	c.2178G>A	c.2178G>A	p.Leu726Leu	p.Leu726Leu	0.00057	0.00018	0.213552	3.189	(0.5-35.3)	Benign
16	68862117	G	A	rs138493551	CDH1	synonymous_variant	c.2205G>A	c.2205G>A	p.Ala735Ala	p.Ala735Ala	0.00085	0.00044	0.354799	1.91349	(0.5-7.9)	Benign
16	68862130	C	T	rs773795943	CDH1	missense_variant	c.2218C>T	c.2218C>T	p.Pro740Ser	p.Pro740Ser	0	0.00018	0.526222	0	(0.0-8.5)	Uncertain significance
16	68862134	T	C	.	CDH1	missense_variant	c.2222T>C	c.2222T>C	p.Leu741Ser	p.Leu741Ser	0	9e-05	1	0	(0.0-62.1)	Uncertain significance
16	68862138	G	A	rs563767422	CDH1	synonymous_variant	c.2226G>A	c.2226G>A	p.Leu742Leu	p.Leu742Leu	0	9e-05	1	0	(0.0-62.1)	Uncertain significance
16	68862145	G	A	.	CDH1	missense_variant	c.2233G>A	c.2233G>A	p.Glu745Lys	p.Glu745Lys	0	9e-05	1	0	(0.0-62.1)	Uncertain significance
16	68862165	C	T	rs33964119	CDH1	synonymous_variant	c.2253C>T	c.2253C>T	p.Asn751Asn	p.Asn751Asn	0.14272	0.14104	0.66658	1.01789	(0.9-1.1)	Benign
16	68862193	G	A	rs779648243	CDH1	missense_variant	c.2281G>A	c.2281G>A	p.Gly761Arg	p.Gly761Arg	0	9e-05	1	0	(0.0-62.1)	Uncertain significance
16	68863585	G	A	.	CDH1	missense_variant	c.2324G>A	c.2324G>A	p.Gly775Asp	p.Gly775Asp	0	9e-05	1	0	(0.0-62.1)	Uncertain significance
16	68863607	G	A	rs770269419	CDH1	synonymous_variant	c.2346G>A	c.2346G>A	p.Val782Val	p.Val782Val	0.00028	0	0.14858	Inf	(0.3-Inf)	Uncertain significance
16	68863617	G	A	.	CDH1	missense_variant	c.2356G>A	c.2356G>A	p.Asp786Asn	p.Asp786Asn	0	9e-05	1	0	(0.0-62.1)	Uncertain significance
16	68863623	G	T	.	CDH1	missense_variant	c.2362G>T	c.2362G>T	p.Ala788Ser	p.Ala788Ser	0	0.00018	0.526222	0	(0.0-8.5)	Uncertain significance
16	68863630	C	T	rs587780120	CDH1	missense_variant	c.2369C>T	c.2369C>T	p.Thr790Ile	p.Thr790Ile	0	9e-05	1	0	(0.0-62.1)	Uncertain significance
16	68863641	G	A	rs587782466	CDH1	missense_variant	c.2380G>A	c.2380G>A	p.Val794Ile	p.Val794Ile	0.00014	0	0.385469	Inf	(0.0-Inf)	Uncertain significance
16	68863655	T	C	rs756760721	CDH1	synonymous_variant	c.2394T>C	c.2394T>C	p.Leu798Leu	p.Leu798Leu	0	0.00018	0.526222	0	(0.0-8.5)	Uncertain significance
16	68863674	G	A	rs200894246	CDH1	missense_variant	c.2413G>A	c.2413G>A	p.Asp805Asn	p.Asp805Asn	0	9e-05	1	0	(0.0-62.1)	Uncertain significance
16	68863676	T	C	.	CDH1	synonymous_variant	c.2415T>C	c.2415T>C	p.Asp805Asp	p.Asp805Asp	0	9e-05	1	0	(0.0-62.1)	Uncertain significance
16	68863681	T	C	.	CDH1	missense_variant	c.2420T>C	c.2420T>C	p.Ile807Thr	p.Ile807Thr	0.00014	0	0.385469	Inf	(0.0-Inf)	Uncertain significance
16	68867204	G	A	rs149450874	CDH1	synonymous_variant	c.2451G>A	c.2451G>A	p.Ala817Ala	p.Ala817Ala	0.00085	0.00062	0.579846	1.36661	(0.4-4.8)	Benign
16	68867228	G	A	rs755658014	CDH1	synonymous_variant	c.2475G>A	c.2475G>A	p.Pro825Pro	p.Pro825Pro	0	9e-05	1	0	(0.0-62.1)	Benign
16	68867237	T	G	.	CDH1	missense_variant	c.2484T>G	c.2484T>G	p.Asp828Glu	p.Asp828Glu	0	9e-05	1	0	(0.0-62.1)	Uncertain significance
16	68867246	C	G	.	CDH1	synonymous_variant	c.2493C>G	c.2493C>G	p.Leu831Leu	p.Leu831Leu	0.00085	0.00044	0.354799	1.91349	(0.5-7.9)	Uncertain significance
16	68867247	G	A	rs35572355	CDH1	missense_variant	c.2494G>A	c.2494G>A	p.Val832Met	p.Val832Met	0.01035	0.01121	0.715777	0.935959	(0.7-1.3)	Benign
16	68867258	T	C	rs786202613	CDH1	synonymous_variant	c.2505T>C	c.2505T>C	p.Tyr835Tyr	p.Tyr835Tyr	0	9e-05	1	0	(0.0-62.1)	Benign
16	68867263	G	A	.	CDH1	missense_variant	c.2510G>A	c.2510G>A	p.Gly837Glu	p.Gly837Glu	0	9e-05	1	0	(0.0-62.1)	Uncertain significance
16	68867265	A	G	rs121964872	CDH1	missense_variant	c.2512A>G	c.2512A>G	p.Ser838Gly	p.Ser838Gly	0	9e-05	1	0	(0.0-62.1)	Uncertain significance
16	68867274	G	A	rs377489352	CDH1	missense_variant	c.2521G>A	c.2521G>A	p.Glu841Lys	p.Glu841Lys	0.00014	9e-05	1	1.59421	(0.0-125.0)	Uncertain significance
16	68867282	T	A	.	CDH1	synonymous_variant	c.2529T>A	c.2529T>A	p.Ala843Ala	p.Ala843Ala	0.00028	0.00018	0.642156	1.59425	(0.1-22.0)	Uncertain significance
16	68867283	A	G	.	CDH1	missense_variant	c.2530A>G	c.2530A>G	p.Ser844Gly	p.Ser844Gly	0.00028	0.00018	0.642156	1.59425	(0.1-22.0)	Uncertain significance
16	68867353	A	C	.	CDH1	missense_variant	c.2600A>C	c.2600A>C	p.Asn867Thr	p.Asn867Thr	0.00014	9e-05	1	1.59421	(0.0-125.0)	Uncertain significance
16	68867356	G	A	rs369126891	CDH1	missense_variant	c.2603G>A	c.2603G>A	p.Arg868His	p.Arg868His	0	9e-05	1	0	(0.0-62.1)	Uncertain significance
16	68867382	G	A	rs555842031	CDH1	missense_variant	c.2629G>A	c.2629G>A	p.Gly877Arg	p.Gly877Arg	0.00014	0	0.385469	Inf	(0.0-Inf)	Uncertain significance
16	68867391	G	A	rs34507583	CDH1	missense_variant	c.2638G>A	c.2638G>A	p.Glu880Lys	p.Glu880Lys	0.0061	0.00471	0.212571	1.29992	(0.9-2.0)	Benign
16	68867397	G	A	rs200104963	CDH1	missense_variant	c.2644G>A	c.2644G>A	p.Asp882Asn	p.Asp882Asn	0	0.00018	0.526222	0	(0.0-8.5)	Uncertain significance
16	68867402	G	A	.	CDH1	stop_retained_variant	c.2649G>A	c.2649G>A	p.Ter883Ter	p.Ter883Ter	0	9e-05	1	0	(0.0-62.1)	Uncertain significance
17	7572934	G	A	.	TP53	missense_variant	c.1175C>T	c.1175C>T	p.Ser392Leu	p.Ser392Leu	0.00014	0.00036	0.655142	0.398528	(0.0-4.0)	Uncertain significance
17	7572973	C	T	.	TP53	missense_variant	c.1136G>A	c.1136G>A	p.Arg379His	p.Arg379His	0	9e-05	1	0	(0.0-62.1)	Uncertain significance
17	7572997	G	A	.	TP53	missense_variant	c.1112C>T	c.1112C>T	p.Ser371Phe	p.Ser371Phe	0.00014	9e-05	1	1.59421	(0.0-125.0)	Uncertain significance
17	7574012	C	T	rs17882252	TP53	missense_variant	c.1015G>A	c.1015G>A	p.Glu339Lys	p.Glu339Lys	0.00028	0.00018	0.642156	1.59425	(0.1-22.0)	Uncertain significance
17	7574017	C	T	rs121912664	TP53	missense_variant	c.1010G>A	c.1010G>A	p.Arg337His	p.Arg337His	0.00014	0	0.385469	Inf	(0.0-Inf)	Pathogenic
17	7574029	C	T	rs573154688	TP53	missense_variant	c.998G>A	c.998G>A	p.Arg333His	p.Arg333His	0	0.00018	0.526222	0	(0.0-8.5)	Uncertain significance
17	7576541	G	A	rs756952434	TP53	missense_variant	c.993+312C>T	c.1037C>T		p.Ser346Leu	0.00014	9e-05	1	1.59421	(0.0-125.0)	Uncertain significance
17	7576543	C	T	rs201293647	TP53	synonymous_variant	c.993+310G>A	c.1035G>A		p.Ser345Ser	0	9e-05	1	0	(0.0-62.1)	Uncertain significance
17	7576654	G	C	rs764851816	TP53	missense_variant	c.993+199C>G	c.997C>G		p.Gln333Glu	0.00014	0	0.385469	Inf	(0.0-Inf)	Uncertain significance
17	7576655	G	A	rs750031971	TP53	splice_region_variant&synonymous_variant	c.993+198C>T	c.996C>T		p.Asp332Asp	0.00028	0.00036	1	0.797113	(0.1-5.6)	Uncertain significance
17	7577077	C	A	.	TP53	missense_variant	c.861G>T	c.861G>T	p.Glu287Asp	p.Glu287Asp	0.00028	0	0.14858	Inf	(0.3-Inf)	Uncertain significance
17	7577089	G	GCGC	.	TP53	disruptive_inframe_insertion	c.846_848dupGCG	c.846_848dupGCG	p.Arg283dup	p.Arg283dup	0.00014	0	0.385469	Inf	(0.0-Inf)	Pathogenic
17	7577091	G	A	rs149633775	TP53	missense_variant	c.847C>T	c.847C>T	p.Arg283Cys	p.Arg283Cys	0.00014	0	0.385469	Inf	(0.0-Inf)	Pathogenic
17	7577095	G	A	.	TP53	synonymous_variant	c.843C>T	c.843C>T	p.Asp281Asp	p.Asp281Asp	0	9e-05	1	0	(0.0-62.1)	Uncertain significance
17	7577108	C	T	rs763098116	TP53	missense_variant	c.830G>A	c.830G>A	p.Cys277Tyr	p.Cys277Tyr	0	9e-05	1	0	(0.0-62.1)	Pathogenic
17	7577120	C	T	rs28934576	TP53	missense_variant	c.818G>A	c.818G>A	p.Arg273His	p.Arg273His	0	9e-05	1	0	(0.0-62.1)	Pathogenic
17	7577121	G	A	rs121913343	TP53	missense_variant	c.817C>T	c.817C>T	p.Arg273Cys	p.Arg273Cys	0.00014	0	0.385469	Inf	(0.0-Inf)	Pathogenic
17	7577139	G	A	rs55832599	TP53	missense_variant	c.799C>T	c.799C>T	p.Arg267Trp	p.Arg267Trp	0.00028	0	0.14858	Inf	(0.3-Inf)	Pathogenic
17	7577538	C	T	rs11540652	TP53	missense_variant	c.743G>A	c.743G>A	p.Arg248Gln	p.Arg248Gln	0.00071	0	0.00850665	Inf	(1.5-Inf)	Pathogenic
17	7577548	C	T	rs28934575	TP53	missense_variant	c.733G>A	c.733G>A	p.Gly245Ser	p.Gly245Ser	0	9e-05	1	0	(0.0-62.1)	Pathogenic
17	7577552	C	T	.	TP53	missense_variant	c.729G>A	c.729G>A	p.Met243Ile	p.Met243Ile	0	9e-05	1	0	(0.0-62.1)	Uncertain significance
17	7577588	G	A	.	TP53	synonymous_variant	c.693C>T	c.693C>T	p.Thr231Thr	p.Thr231Thr	0	9e-05	1	0	(0.0-62.1)	Uncertain significance
17	7577597	G	T	.	TP53	missense_variant	c.684C>A	c.684C>A	p.Asp228Glu	p.Asp228Glu	0	9e-05	1	0	(0.0-62.1)	Uncertain significance
17	7578183	C	T	rs72661118	TP53	synonymous_variant	c.666G>A	c.666G>A	p.Pro222Pro	p.Pro222Pro	0	0.00053	0.0884939	0	(0.0-1.4)	Benign
17	7578204	A	C	.	TP53	missense_variant	c.645T>G	c.645T>G	p.Ser215Arg	p.Ser215Arg	0	9e-05	1	0	(0.0-62.1)	Uncertain significance
17	7578210	T	C	rs1800372	TP53	synonymous_variant	c.639A>G	c.639A>G	p.Arg213Arg	p.Arg213Arg	0	0.00036	0.305459	0	(0.0-2.4)	Benign
17	7578244	C	T	rs587778719	TP53	missense_variant	c.605G>A	c.605G>A	p.Arg202His	p.Arg202His	0.00014	0.00027	1	0.53139	(0.0-6.6)	Uncertain significance
17	7578262	C	T	rs483352697	TP53	missense_variant	c.587G>A	c.587G>A	p.Arg196Gln	p.Arg196Gln	0.00014	0	0.385469	Inf	(0.0-Inf)	Pathogenic
17	7578283	G	A	rs121912665	TP53	missense_variant	c.566C>T	c.566C>T	p.Ala189Val	p.Ala189Val	0.00269	0.00151	0.0876508	1.78276	(0.9-3.7)	Uncertain significance
17	7578372	A	T	rs375275361	TP53	missense_variant&splice_region_variant	c.558T>A	c.558T>A	p.Asp186Glu	p.Asp186Glu	0.00014	0	0.385469	Inf	(0.0-Inf)	Uncertain significance
17	7578400	G	A	.	TP53	missense_variant	c.530C>T	c.530C>T	p.Pro177Leu	p.Pro177Leu	0.00014	0	0.385469	Inf	(0.0-Inf)	Uncertain significance
17	7578406	C	T	rs28934578	TP53	missense_variant	c.524G>A	c.524G>A	p.Arg175His	p.Arg175His	0.00014	0	0.385478	Inf	(0.0-Inf)	Pathogenic
17	7578414	A	C	rs749309577	TP53	synonymous_variant	c.516T>G	c.516T>G	p.Val172Val	p.Val172Val	0.00028	0.00018	0.642156	1.59425	(0.1-22.0)	Uncertain significance
17	7578437	G	A	rs730882001	TP53	stop_gained	c.493C>T	c.493C>T	p.Gln165*	p.Gln165*	0.00014	0	0.385469	Inf	(0.0-Inf)	Pathogenic
17	7578446	T	C	.	TP53	missense_variant	c.484A>G	c.484A>G	p.Ile162Val	p.Ile162Val	0	9e-05	1	0	(0.0-62.1)	Uncertain significance
17	7578451	A	G	.	TP53	missense_variant	c.479T>C	c.479T>C	p.Met160Thr	p.Met160Thr	0	9e-05	1	0	(0.0-62.1)	Uncertain significance
17	7578463	C	T	rs371524413	TP53	missense_variant	c.467G>A	c.467G>A	p.Arg156His	p.Arg156His	0.00028	0	0.14858	Inf	(0.3-Inf)	Pathogenic
17	7578465	G	A	.	TP53	synonymous_variant	c.465C>T	c.465C>T	p.Thr155Thr	p.Thr155Thr	0	9e-05	1	0	(0.0-62.1)	Uncertain significance
17	7578470	C	T	rs137852789	TP53	missense_variant	c.460G>A	c.460G>A	p.Gly154Ser	p.Gly154Ser	0.00014	0	0.385469	Inf	(0.0-Inf)	Uncertain significance
17	7578474	C	T	.	TP53	synonymous_variant	c.456G>A	c.456G>A	p.Pro152Pro	p.Pro152Pro	0.00057	0.00062	1	0.91096	(0.2-3.6)	Benign
17	7578522	T	C	rs758781593	TP53	synonymous_variant	c.408A>G	c.408A>G	p.Gln136Gln	p.Gln136Gln	0.00014	0	0.385469	Inf	(0.0-Inf)	Benign
17	7579358	C	T	rs11540654	TP53	missense_variant	c.329G>A	c.329G>A	p.Arg110His	p.Arg110His	0	9e-05	1	0	(0.0-62.1)	Uncertain significance
17	7579366	G	A	rs770776262	TP53	synonymous_variant	c.321C>T	c.321C>T	p.Tyr107Tyr	p.Tyr107Tyr	0	9e-05	1	0	(0.0-62.1)	Benign
17	7579382	G	T	.	TP53	missense_variant	c.305C>A	c.305C>A	p.Thr102Asn	p.Thr102Asn	0.00014	0	0.385469	Inf	(0.0-Inf)	Uncertain significance
17	7579438	C	T	rs55754907	TP53	synonymous_variant	c.249G>A	c.249G>A	p.Ala83Ala	p.Ala83Ala	0.00014	0.00018	1	0.797128	(0.0-15.3)	Uncertain significance
17	7579472	G	C	rs1042522	TP53	missense_variant	c.215C>G	c.215C>G	p.Pro72Arg	p.Pro72Arg	0.58576	0.59205	0.754154	1.00716	(1.0-1.1)	Benign
17	7579473	G	C	rs587782769	TP53	missense_variant	c.214C>G	c.214C>G	p.Pro72Ala	p.Pro72Ala	0.00028	0	0.14858	Inf	(0.3-Inf)	Uncertain significance
17	7579497	G	T	.	TP53	missense_variant	c.190C>A	c.190C>A	p.Pro64Thr	p.Pro64Thr	0	0.00018	0.526222	0	(0.0-8.5)	Uncertain significance
17	7579542	C	G	rs587780728	TP53	missense_variant	c.145G>C	c.145G>C	p.Asp49His	p.Asp49His	0.00511	0.00445	0.583272	1.12566	(0.7-1.8)	Uncertain significance
17	7579546	C	T	rs201741778	TP53	synonymous_variant	c.141G>A	c.141G>A	p.Pro47Pro	p.Pro47Pro	0.00043	9e-05	0.162855	4.78332	(0.4-250.8)	Benign
17	7579558	C	G	rs754332870	TP53	missense_variant	c.129G>C	c.129G>C	p.Leu43Phe	p.Leu43Phe	0.00057	9e-05	0.0763341	6.37818	(0.6-313.6)	Uncertain significance
17	7579579	C	T	rs1800370	TP53	synonymous_variant	c.108G>A	c.108G>A	p.Pro36Pro	p.Pro36Pro	0.00511	0.00765	0.0407414	0.658823	(0.4-1.0)	Benign
17	7579705	C	T	rs201753350	TP53	missense_variant	c.91G>A	c.91G>A	p.Val31Ile	p.Val31Ile	0.01333	0.01237	0.46178	1.1053	(0.8-1.4)	Benign
17	7579706	G	A	rs370992294	TP53	synonymous_variant	c.90C>T	c.90C>T	p.Asn30Asn	p.Asn30Asn	0	9e-05	1	0	(0.0-62.1)	Benign
17	7579882	C	G	rs201382018	TP53	missense_variant	c.31G>C	c.31G>C	p.Glu11Gln	p.Glu11Gln	0.01359	0.01534	0.412692	0.894729	(0.7-1.2)	Benign
17	7579885	C	T	rs535274413	TP53	missense_variant	c.28G>A	c.28G>A	p.Val10Ile	p.Val10Ile	0	9e-05	1	0	(0.0-62.5)	Uncertain significance
17	7579886	G	A	rs757282628	TP53	synonymous_variant	c.27C>T	c.27C>T	p.Ser9Ser	p.Ser9Ser	0.00014	0.00027	1	0.534482	(0.0-6.7)	Benign
17	7579904	C	A	.	TP53	missense_variant	c.9G>T	c.9G>T	p.Glu3Asp	p.Glu3Asp	0.00014	9e-05	1	0.798997	(0.0-15.3)	Uncertain significance
17	29422337	C	T	.	NF1	missense_variant	c.10C>T	c.10C>T	p.His4Tyr	p.His4Tyr	0.00015	0	0.366052	Inf	(0.0-Inf)	Uncertain significance
17	29422339	C	A	.	NF1	missense_variant	c.12C>A	c.12C>A	p.His4Gln	p.His4Gln	0.00031	0	0.134029	Inf	(0.3-Inf)	Benign
17	29483084	A	G	rs763375105	NF1	synonymous_variant	c.144A>G	c.144A>G	p.Lys48Lys	p.Lys48Lys	0.00043	0.00071	0.547029	0.597764	(0.1-2.5)	Uncertain significance
17	29483095	C	G	.	NF1	missense_variant	c.155C>G	c.155C>G	p.Ser52Cys	p.Ser52Cys	0.00014	0	0.385469	Inf	(0.0-Inf)	Uncertain significance
17	29483111	C	A	.	NF1	synonymous_variant	c.171C>A	c.171C>A	p.Gly57Gly	p.Gly57Gly	0	9e-05	1	0	(0.0-62.1)	Benign
17	29483121	A	G	rs754295034	NF1	missense_variant	c.181A>G	c.181A>G	p.Ile61Val	p.Ile61Val	0	9e-05	1	0	(0.0-62.1)	Uncertain significance
17	29486050	A	G	.	NF1	missense_variant	c.227A>G	c.227A>G	p.Glu76Gly	p.Glu76Gly	0	9e-05	1	0	(0.0-62.1)	Uncertain significance
17	29490284	C	G	rs146691765	NF1	synonymous_variant	c.369C>G	c.369C>G	p.Thr123Thr	p.Thr123Thr	0.02241	0.02544	0.240745	0.887482	(0.7-1.1)	Benign
17	29490319	G	T	.	NF1	missense_variant	c.404G>T	c.404G>T	p.Arg135Leu	p.Arg135Leu	0	9e-05	1	0	(0.0-62.1)	Uncertain significance
17	29496940	A	C	.	NF1	missense_variant	c.511A>C	c.511A>C	p.Asn171His	p.Asn171His	0	9e-05	1	0	(0.0-62.1)	Uncertain significance
17	29496980	A	G	.	NF1	missense_variant	c.551A>G	c.551A>G	p.Asn184Ser	p.Asn184Ser	0.00014	0	0.385469	Inf	(0.0-Inf)	Uncertain significance
17	29496991	G	A	rs778975931	NF1	missense_variant	c.562G>A	c.562G>A	p.Ala188Thr	p.Ala188Thr	0.00014	0	0.385469	Inf	(0.0-Inf)	Uncertain significance
17	29497008	C	A	.	NF1	synonymous_variant	c.579C>A	c.579C>A	p.Leu193Leu	p.Leu193Leu	0.00028	0.00018	0.642156	1.59425	(0.1-22.0)	Uncertain significance
17	29508476	C	T	rs758624540	NF1	missense_variant	c.623C>T	c.623C>T	p.Ala208Val	p.Ala208Val	0.00057	0.00027	0.440584	2.12596	(0.4-14.5)	Uncertain significance
17	29508483	A	G	.	NF1	synonymous_variant	c.630A>G	c.630A>G	p.Leu210Leu	p.Leu210Leu	0.00014	9e-05	1	1.59421	(0.0-125.0)	Uncertain significance
17	29508767	A	G	.	NF1	missense_variant	c.694A>G	c.694A>G	p.Thr232Ala	p.Thr232Ala	0.00028	9e-05	0.563268	3.18869	(0.2-187.9)	Uncertain significance
17	29508775	G	A	rs1801052	NF1	synonymous_variant	c.702G>A	c.702G>A	p.Leu234Leu	p.Leu234Leu	0.68028	0.68769	0.449058	1.01657	(1.0-1.1)	Benign
17	29508798	T	C	.	NF1	missense_variant	c.725T>C	c.725T>C	p.Met242Thr	p.Met242Thr	0.00014	0	0.385469	Inf	(0.0-Inf)	Uncertain significance
17	29509638	C	T	.	NF1	synonymous_variant	c.843C>T	c.843C>T	p.Ile281Ile	p.Ile281Ile	0.00014	0.00036	0.655142	0.398528	(0.0-4.0)	Benign
17	29509664	A	G	.	NF1	missense_variant	c.869A>G	c.869A>G	p.Asp290Gly	p.Asp290Gly	0	9e-05	1	0	(0.0-62.1)	Uncertain significance
17	29527530	CTG	C	.	NF1	frameshift_variant	c.983_984delGT	c.983_984delGT	p.Cys328fs	p.Cys328fs	0.00014	0	0.385469	Inf	(0.0-Inf)	Pathogenic
17	29527566	A	G	.	NF1	missense_variant	c.1015A>G	c.1015A>G	p.Asn339Asp	p.Asn339Asp	0	9e-05	1	0	(0.0-62.1)	Uncertain significance
17	29528168	A	G	rs566220983	NF1	synonymous_variant	c.1176A>G	c.1176A>G	p.Gln392Gln	p.Gln392Gln	0.00014	0	0.385469	Inf	(0.0-Inf)	Benign
17	29528456	A	G	rs587782233	NF1	missense_variant	c.1213A>G	c.1213A>G	p.Thr405Ala	p.Thr405Ala	0	9e-05	1	0	(0.0-62.1)	Uncertain significance
17	29528461	T	A	.	NF1	missense_variant	c.1218T>A	c.1218T>A	p.Phe406Leu	p.Phe406Leu	0	9e-05	1	0	(0.0-62.1)	Uncertain significance
17	29533266	G	A	.	NF1	synonymous_variant	c.1269G>A	c.1269G>A	p.Leu423Leu	p.Leu423Leu	0.00014	0	0.385478	Inf	(0.0-Inf)	Uncertain significance
17	29533329	T	C	.	NF1	synonymous_variant	c.1332T>C	c.1332T>C	p.Gly444Gly	p.Gly444Gly	0	9e-05	1	0	(0.0-62.1)	Uncertain significance
17	29533353	A	C	.	NF1	missense_variant	c.1356A>C	c.1356A>C	p.Gln452His	p.Gln452His	0.00014	0	0.385478	Inf	(0.0-Inf)	Uncertain significance
17	29533362	A	C	.	NF1	synonymous_variant	c.1365A>C	c.1365A>C	p.Gly455Gly	p.Gly455Gly	0	0.00018	0.526218	0	(0.0-8.5)	Uncertain significance
17	29533389	G	A	rs201604273	NF1	splice_region_variant&synonymous_variant	c.1392G>A	c.1392G>A	p.Pro464Pro	p.Pro464Pro	0.00184	0.00169	0.85657	1.09084	(0.5-2.3)	Benign
17	29541548	A	T	.	NF1	missense_variant	c.1472A>T	c.1472A>T	p.Tyr491Phe	p.Tyr491Phe	0.00014	0	0.385469	Inf	(0.0-Inf)	Uncertain significance
17	29541556	T	C	.	NF1	synonymous_variant	c.1480T>C	c.1480T>C	p.Leu494Leu	p.Leu494Leu	0	0.00018	0.526222	0	(0.0-8.5)	Uncertain significance
17	29546040	G	T	.	NF1	synonymous_variant	c.1545G>T	c.1545G>T	p.Gly515Gly	p.Gly515Gly	0.00014	0	0.385435	Inf	(0.0-Inf)	Uncertain significance
17	29546043	C	T	rs768883989	NF1	synonymous_variant	c.1548C>T	c.1548C>T	p.Pro516Pro	p.Pro516Pro	0.00014	0.00027	1	0.531466	(0.0-6.6)	Benign
17	29546050	C	T	.	NF1	stop_gained	c.1555C>T	c.1555C>T	p.Gln519*	p.Gln519*	0.00014	0	0.385435	Inf	(0.0-Inf)	Pathogenic
17	29548927	A	C	.	NF1	synonymous_variant	c.1701A>C	c.1701A>C	p.Val567Val	p.Val567Val	0	0.00018	0.526212	0	(0.0-8.5)	Uncertain significance
17	29548962	ATTT	A	rs772828624	NF1	disruptive_inframe_deletion	c.1721+19_1721+21delTTT	c.1740_1742delTTT		p.Phe580del	0.00865	0.00952	0.578792	0.908378	(0.7-1.3)	Benign
17	29548972	T	C	.	NF1	synonymous_variant	c.1721+25T>C	c.1746T>C		p.Asn582Asn	0	9e-05	1	0	(0.0-62.1)	Uncertain significance
17	29548980	T	C	rs763724794	NF1	missense_variant	c.1721+33T>C	c.1754T>C		p.Phe585Ser	0	9e-05	1	0	(0.0-61.9)	Uncertain significance
17	29550505	C	G	.	NF1	missense_variant	c.1765C>G	c.1765C>G	p.Gln589Glu	p.Gln589Glu	0.00014	0	0.38549	Inf	(0.0-Inf)	Uncertain significance
17	29550519	C	T	.	NF1	synonymous_variant	c.1779C>T	c.1779C>T	p.Ser593Ser	p.Ser593Ser	0	9e-05	0.526212	0	(0.0-8.5)	Uncertain significance
17	29550541	C	T	rs587782592	NF1	missense_variant	c.1801C>T	c.1801C>T	p.Arg601Trp	p.Arg601Trp	0	9e-05	1	0	(0.0-62.1)	Uncertain significance
17	29550542	G	A	.	NF1	missense_variant	c.1802G>A	c.1802G>A	p.Arg601Gln	p.Arg601Gln	0	9e-05	1	0	(0.0-62.1)	Uncertain significance
17	29552151	C	T	rs555635097	NF1	synonymous_variant	c.1884C>T	c.1884C>T	p.Tyr628Tyr	p.Tyr628Tyr	0	9e-05	1	0	(0.0-62.2)	Benign
17	29552155	G	T	.	NF1	missense_variant	c.1888G>T	c.1888G>T	p.Val630Leu	p.Val630Leu	0.00014	0	0.385263	Inf	(0.0-Inf)	Uncertain significance
17	29552198	C	A	.	NF1	missense_variant	c.1931C>A	c.1931C>A	p.Ser644Tyr	p.Ser644Tyr	0	9e-05	1	0	(0.0-62.2)	Uncertain significance
17	29552200	A	G	rs146051850	NF1	missense_variant	c.1933A>G	c.1933A>G	p.Met645Val	p.Met645Val	0.01519	0.01789	0.176627	0.848294	(0.7-1.1)	Benign
17	29552222	G	T	.	NF1	missense_variant	c.1955G>T	c.1955G>T	p.Arg652Leu	p.Arg652Leu	0.00028	0	0.148421	Inf	(0.3-Inf)	Uncertain significance
17	29552241	C	A	rs751318331	NF1	synonymous_variant	c.1974C>A	c.1974C>A	p.Leu658Leu	p.Leu658Leu	0.00128	0.00196	0.356559	0.652542	(0.3-1.5)	Benign
17	29552242	C	T	rs757512142	NF1	missense_variant	c.1975C>T	c.1975C>T	p.Arg659Trp	p.Arg659Trp	0	9e-05	1	0	(0.0-62.2)	Uncertain significance
17	29552260	T	A	.	NF1	missense_variant	c.1993T>A	c.1993T>A	p.Ser665Thr	p.Ser665Thr	0	9e-05	1	0	(0.0-62.2)	Uncertain significance
17	29553474	G	A	.	NF1	missense_variant	c.2023G>A	c.2023G>A	p.Gly675Arg	p.Gly675Arg	0	0.00027	0.289333	0	(0.0-3.9)	Uncertain significance
17	29553484	C	T	rs17881753	NF1	missense_variant	c.2033C>T	c.2033C>T	p.Pro678Leu	p.Pro678Leu	0.00014	0	0.385469	Inf	(0.0-Inf)	Benign
17	29553485	G	A	rs2285892	NF1	synonymous_variant	c.2034G>A	c.2034G>A	p.Pro678Pro	p.Pro678Pro	0.69552	0.6985	0.469688	0.984478	(0.9-1.0)	Benign
17	29553524	G	A	.	NF1	synonymous_variant	c.2073G>A	c.2073G>A	p.Leu691Leu	p.Leu691Leu	0.00014	0.00018	1	0.797128	(0.0-15.3)	Benign
17	29553528	A	G	.	NF1	missense_variant	c.2077A>G	c.2077A>G	p.Met693Val	p.Met693Val	0	9e-05	1	0	(0.0-62.1)	Uncertain significance
17	29553549	A	G	.	NF1	missense_variant	c.2098A>G	c.2098A>G	p.Thr700Ala	p.Thr700Ala	0	0.00036	0.305459	0	(0.0-2.4)	Uncertain significance
17	29553629	G	A	.	NF1	synonymous_variant	c.2178G>A	c.2178G>A	p.Val726Val	p.Val726Val	0.00014	0	0.385469	Inf	(0.0-Inf)	Uncertain significance
17	29553671	G	A	.	NF1	synonymous_variant	c.2220G>A	c.2220G>A	p.Glu740Glu	p.Glu740Glu	0	9e-05	1	0	(0.0-62.1)	Uncertain significance
17	29554278	G	T	.	NF1	missense_variant	c.2294G>T	c.2294G>T	p.Arg765Leu	p.Arg765Leu	0	9e-05	1	0	(0.0-62.1)	Uncertain significance
17	29554280	A	G	.	NF1	missense_variant	c.2296A>G	c.2296A>G	p.Ile766Val	p.Ile766Val	0	9e-05	1	0	(0.0-62.1)	Uncertain significance
17	29554569	A	T	.	NF1	missense_variant	c.2354A>T	c.2354A>T	p.Glu785Val	p.Glu785Val	0.00014	0	0.385469	Inf	(0.0-Inf)	Uncertain significance
17	29554600	A	C	.	NF1	synonymous_variant	c.2385A>C	c.2385A>C	p.Pro795Pro	p.Pro795Pro	0	9e-05	1	0	(0.0-62.1)	Uncertain significance
17	29556047	C	T	.	NF1	missense_variant	c.2414C>T	c.2414C>T	p.Ala805Val	p.Ala805Val	0	9e-05	1	0	(0.0-62.1)	Uncertain significance
17	29556079	C	T	.	NF1	stop_gained	c.2446C>T	c.2446C>T	p.Arg816*	p.Arg816*	0.00014	0	0.385469	Inf	(0.0-Inf)	Pathogenic
17	29556132	C	G	.	NF1	synonymous_variant	c.2499C>G	c.2499C>G	p.Ser833Ser	p.Ser833Ser	0.00014	0	0.385469	Inf	(0.0-Inf)	Uncertain significance
17	29556173	T	C	rs199474747	NF1	missense_variant	c.2540T>C	c.2540T>C	p.Leu847Pro	p.Leu847Pro	0	9e-05	1	0	(0.0-62.1)	Uncertain significance
17	29556180	A	C	rs748303121	NF1	synonymous_variant	c.2547A>C	c.2547A>C	p.Gly849Gly	p.Gly849Gly	0.00014	0.00018	1	0.797128	(0.0-15.3)	Benign
17	29556203	A	G	.	NF1	missense_variant	c.2570A>G	c.2570A>G	p.Asn857Ser	p.Asn857Ser	0.00014	0	0.385469	Inf	(0.0-Inf)	Uncertain significance
17	29556255	G	A	rs77917884	NF1	synonymous_variant	c.2622G>A	c.2622G>A	p.Lys874Lys	p.Lys874Lys	0.00269	0.00267	1	1.0097	(0.5-1.9)	Benign
17	29556274	A	G	.	NF1	missense_variant	c.2641A>G	c.2641A>G	p.Met881Val	p.Met881Val	0.00014	0	0.385469	Inf	(0.0-Inf)	Uncertain significance
17	29556373	C	T	rs765848298	NF1	missense_variant	c.2740C>T	c.2740C>T	p.Arg914Trp	p.Arg914Trp	0	9e-05	1	0	(0.0-62.1)	Uncertain significance
17	29556374	G	A	rs776447057	NF1	missense_variant	c.2741G>A	c.2741G>A	p.Arg914Gln	p.Arg914Gln	0	9e-05	1	0	(0.0-62.1)	Uncertain significance
17	29556427	A	G	.	NF1	missense_variant	c.2794A>G	c.2794A>G	p.Met932Val	p.Met932Val	0	9e-05	1	0	(0.0-62.1)	Uncertain significance
17	29556901	A	G	.	NF1	missense_variant	c.2899A>G	c.2899A>G	p.Ile967Val	p.Ile967Val	0.00014	0	0.385469	Inf	(0.0-Inf)	Uncertain significance
17	29556918	A	G	.	NF1	synonymous_variant	c.2916A>G	c.2916A>G	p.Leu972Leu	p.Leu972Leu	0	9e-05	1	0	(0.0-62.1)	Uncertain significance
17	29556923	A	G	rs557875547	NF1	missense_variant	c.2921A>G	c.2921A>G	p.Asn974Ser	p.Asn974Ser	0.00213	0.00222	1	1.02035	(0.5-2.0)	Benign
17	29556939	C	T	.	NF1	synonymous_variant	c.2937C>T	c.2937C>T	p.Ser979Ser	p.Ser979Ser	0.00014	9e-05	1	1.59421	(0.0-125.0)	Uncertain significance
17	29557285	C	T	rs367684252	NF1	missense_variant	c.2998C>T	c.2998C>T	p.Arg1000Cys	p.Arg1000Cys	0	9e-05	1	0	(0.0-62.1)	Uncertain significance
17	29557287	T	C	rs764332485	NF1	synonymous_variant	c.3000T>C	c.3000T>C	p.Arg1000Arg	p.Arg1000Arg	0	9e-05	1	0	(0.0-62.1)	Benign
17	29557370	A	G	.	NF1	missense_variant	c.3083A>G	c.3083A>G	p.Asp1028Gly	p.Asp1028Gly	0.00014	0	0.385469	Inf	(0.0-Inf)	Uncertain significance
17	29557916	C	G	.	NF1	missense_variant	c.3170C>G	c.3170C>G	p.Ala1057Gly	p.Ala1057Gly	0	9e-05	1	0	(0.0-62.1)	Uncertain significance
17	29557923	T	C	.	NF1	synonymous_variant	c.3177T>C	c.3177T>C	p.Asp1059Asp	p.Asp1059Asp	0.00014	0	0.385469	Inf	(0.0-Inf)	Uncertain significance
17	29559110	A	G	rs199474740	NF1	missense_variant	c.3217A>G	c.3217A>G	p.Met1073Val	p.Met1073Val	0.00028	0	0.148544	Inf	(0.3-Inf)	Uncertain significance
17	29559172	G	A	.	NF1	synonymous_variant	c.3279G>A	c.3279G>A	p.Val1093Val	p.Val1093Val	0.00014	0	0.385469	Inf	(0.0-Inf)	Benign
17	29559777	C	T	.	NF1	missense_variant	c.3374C>T	c.3374C>T	p.Ala1125Val	p.Ala1125Val	0	9e-05	1	0	(0.0-62.1)	Uncertain significance
17	29559834	G	A	.	NF1	missense_variant	c.3431G>A	c.3431G>A	p.Cys1144Tyr	p.Cys1144Tyr	0.00014	0	0.385469	Inf	(0.0-Inf)	Uncertain significance
17	29559843	T	G	.	NF1	missense_variant	c.3440T>G	c.3440T>G	p.Leu1147Arg	p.Leu1147Arg	0.00014	0	0.385469	Inf	(0.0-Inf)	Uncertain significance
17	29559844	T	C	rs747330799	NF1	synonymous_variant	c.3441T>C	c.3441T>C	p.Leu1147Leu	p.Leu1147Leu	0.00014	0	0.385469	Inf	(0.0-Inf)	Uncertain significance
17	29559866	G	A	.	NF1	missense_variant	c.3463G>A	c.3463G>A	p.Ala1155Thr	p.Ala1155Thr	0	9e-05	1	0	(0.0-62.1)	Uncertain significance
17	29559871	C	T	rs147955381	NF1	synonymous_variant	c.3468C>T	c.3468C>T	p.Asn1156Asn	p.Asn1156Asn	0.00028	9e-05	0.563268	3.18869	(0.2-187.9)	Benign
17	29559872	G	A	rs375845704	NF1	missense_variant	c.3469G>A	c.3469G>A	p.Val1157Ile	p.Val1157Ile	0.00028	0	0.14858	Inf	(0.3-Inf)	Uncertain significance
17	29560072	G	A	.	NF1	synonymous_variant	c.3549G>A	c.3549G>A	p.Leu1183Leu	p.Leu1183Leu	0.00014	9e-05	1	1.59421	(0.0-125.0)	Uncertain significance
17	29560087	A	G	rs777859444	NF1	synonymous_variant	c.3564A>G	c.3564A>G	p.Gln1188Gln	p.Gln1188Gln	0	0.00053	0.0884939	0	(0.0-1.4)	Benign
17	29560107	C	A	.	NF1	missense_variant	c.3584C>A	c.3584C>A	p.Thr1195Lys	p.Thr1195Lys	0	9e-05	1	0	(0.0-62.1)	Uncertain significance
17	29560108	A	C	.	NF1	synonymous_variant	c.3585A>C	c.3585A>C	p.Thr1195Thr	p.Thr1195Thr	0	9e-05	1	0	(0.0-62.1)	Uncertain significance
17	29560153	A	G	rs201378351	NF1	synonymous_variant	c.3630A>G	c.3630A>G	p.Glu1210Glu	p.Glu1210Glu	0.00014	0	0.385469	Inf	(0.0-Inf)	Uncertain significance
17	29560209	A	G	rs140523180	NF1	missense_variant	c.3686A>G	c.3686A>G	p.Asn1229Ser	p.Asn1229Ser	0.00028	0.00036	1	0.797113	(0.1-5.6)	Benign
17	29560213	G	T	rs183296277	NF1	synonymous_variant	c.3690G>T	c.3690G>T	p.Val1230Val	p.Val1230Val	0.01078	0.01174	0.568673	0.910502	(0.7-1.2)	Benign
17	29562686	C	A	.	NF1	missense_variant	c.3766C>A	c.3766C>A	p.Leu1256Met	p.Leu1256Met	0.00014	0	0.385469	Inf	(0.0-Inf)	Uncertain significance
17	29562787	C	T	rs138186428	NF1	synonymous_variant	c.3867C>T	c.3867C>T	p.Phe1289Phe	p.Phe1289Phe	0	9e-05	1	0	(0.0-62.1)	Benign
17	29563013	T	A	.	NF1	missense_variant	c.3948T>A	c.3948T>A	p.His1316Gln	p.His1316Gln	0	9e-05	1	0	(0.0-62.1)	Uncertain significance
17	29576014	A	G	rs753270018	NF1	synonymous_variant	c.3987A>G	c.3987A>G	p.Ser1329Ser	p.Ser1329Ser	0	0.00018	0.526279	0	(0.0-8.5)	Benign
17	29576037	G	A	.	NF1	missense_variant	c.4010G>A	c.4010G>A	p.Arg1337Gln	p.Arg1337Gln	0	9e-05	1	0	(0.0-62.1)	Uncertain significance
17	29576058	A	T	.	NF1	missense_variant	c.4031A>T	c.4031A>T	p.Glu1344Val	p.Glu1344Val	0.00014	9e-05	1	1.59488	(0.0-125.1)	Uncertain significance
17	29576063	T	C	.	NF1	missense_variant	c.4036T>C	c.4036T>C	p.Phe1346Leu	p.Phe1346Leu	0.00014	0	0.385368	Inf	(0.0-Inf)	Uncertain significance
17	29576098	C	T	rs747272290	NF1	synonymous_variant	c.4071C>T	c.4071C>T	p.Phe1357Phe	p.Phe1357Phe	0.00014	9e-05	1	1.59505	(0.0-125.1)	Benign
17	29579974	C	G	.	NF1	missense_variant	c.4129C>G	c.4129C>G	p.Leu1377Val	p.Leu1377Val	0.00014	0	0.385469	Inf	(0.0-Inf)	Uncertain significance
17	29585395	G	A	rs138227618	NF1	missense_variant	c.4207G>A	c.4207G>A;c.4144G>A	p.Gly1403Ser	p.Gly1403Ser;p.Gly1382Ser	0.00014	9e-05	1	1.59421	(0.0-125.0)	Uncertain significance
17	29585430	C	T	.	NF1	synonymous_variant	c.4242C>T	c.4242C>T;c.4179C>T	p.Ile1414Ile	p.Ile1414Ile;p.Ile1393Ile	0.00014	0	0.385469	Inf	(0.0-Inf)	Uncertain significance
17	29585451	G	A	rs201648604	NF1	synonymous_variant	c.4263G>A	c.4263G>A;c.4200G>A	p.Pro1421Pro	p.Pro1421Pro;p.Pro1400Pro	0.00028	9e-05	0.563268	3.18869	(0.2-187.9)	Benign
17	29585493	C	T	rs779865988	NF1	synonymous_variant	c.4305C>T	c.4305C>T;c.4242C>T	p.Ile1435Ile	p.Ile1435Ile;p.Ile1414Ile	0	9e-05	1	0	(0.0-62.1)	Uncertain significance
17	29585494	G	A	.	NF1	missense_variant	c.4306G>A	c.4306G>A;c.4243G>A	p.Glu1436Lys	p.Glu1436Lys;p.Glu1415Lys	0.00014	0	0.385469	Inf	(0.0-Inf)	Uncertain significance
17	29585518	A	G	rs137854550	NF1	missense_variant&splice_region_variant	c.4330A>G	c.4330A>G;c.4267A>G	p.Lys1444Glu	p.Lys1444Glu;p.Lys1423Glu	0.00014	0	0.385469	Inf	(0.0-Inf)	Pathogenic
17	29586050	A	G	.	NF1	missense_variant&splice_region_variant	c.4333A>G	c.4333A>G;c.4270A>G	p.Ile1445Val	p.Ile1445Val;p.Ile1424Val	0	9e-05	1	0	(0.0-62.1)	Uncertain significance
17	29586065	G	A	.	NF1	missense_variant	c.4348G>A	c.4348G>A;c.4285G>A	p.Ala1450Thr	p.Ala1450Thr;p.Ala1429Thr	0	9e-05	1	0	(0.0-62.1)	Uncertain significance
17	29586085	A	G	.	NF1	synonymous_variant	c.4368A>G	c.4368A>G;c.4305A>G	p.Thr1456Thr	p.Thr1456Thr;p.Thr1435Thr	0.00057	0.00053	1	1.06284	(0.2-4.5)	Uncertain significance
17	29586103	G	A	.	NF1	synonymous_variant	c.4386G>A	c.4386G>A;c.4323G>A	p.Arg1462Arg	p.Arg1462Arg;p.Arg1441Arg	0.00014	9e-05	1	1.59421	(0.0-125.0)	Uncertain significance
17	29586126	G	A	.	NF1	missense_variant	c.4409G>A	c.4409G>A;c.4346G>A	p.Ser1470Asn	p.Ser1470Asn;p.Ser1449Asn	0.00043	0.00142	0.0566376	0.298781	(0.1-1.0)	Uncertain significance
17	29586143	C	T	rs771420960	NF1	missense_variant	c.4426C>T	c.4426C>T;c.4363C>T	p.Arg1476Cys	p.Arg1476Cys;p.Arg1455Cys	0.00014	0	0.385419	Inf	(0.0-Inf)	Uncertain significance
17	29587398	A	T	.	NF1	missense_variant	c.4442A>T	c.4442A>T;c.4379A>T	p.Asp1481Val	p.Asp1481Val;p.Asp1460Val	0.00014	0	0.385469	Inf	(0.0-Inf)	Uncertain significance
17	29587401	T	C	rs746994734	NF1	missense_variant	c.4445T>C	c.4445T>C;c.4382T>C	p.Ile1482Thr	p.Ile1482Thr;p.Ile1461Thr	0.00071	0.00089	0.794731	0.79707	(0.2-2.6)	Uncertain significance
17	29587415	C	A	.	NF1	missense_variant	c.4459C>A	c.4459C>A;c.4396C>A	p.Pro1487Thr	p.Pro1487Thr;p.Pro1466Thr	0	9e-05	1	0	(0.0-62.1)	Uncertain significance
17	29587459	C	T	rs577394398	NF1	synonymous_variant	c.4503C>T	c.4503C>T;c.4440C>T	p.Asp1501Asp	p.Asp1501Asp;p.Asp1480Asp	0	9e-05	1	0	(0.0-62.1)	Benign
17	29587460	G	A	.	NF1	missense_variant	c.4504G>A	c.4504G>A;c.4441G>A	p.Gly1502Ser	p.Gly1502Ser;p.Gly1481Ser	0	0.00018	0.526222	0	(0.0-8.5)	Uncertain significance
17	29587480	T	A	.	NF1	missense_variant	c.4524T>A	c.4524T>A;c.4461T>A	p.His1508Gln	p.His1508Gln;p.His1487Gln	0	9e-05	1	0	(0.0-62.1)	Uncertain significance
17	29587501	G	A	.	NF1	synonymous_variant	c.4545G>A	c.4545G>A;c.4482G>A	p.Gln1515Gln	p.Gln1515Gln;p.Gln1494Gln	0	9e-05	1	0	(0.0-62.1)	Uncertain significance
17	29587530	A	G	.	NF1	missense_variant	c.4574A>G	c.4574A>G;c.4511A>G	p.Asn1525Ser	p.Asn1525Ser;p.Asn1504Ser	0	9e-05	1	0	(0.0-62.1)	Uncertain significance
17	29588855	G	A	.	NF1	synonymous_variant	c.4704G>A	c.4704G>A;c.4641G>A	p.Lys1568Lys	p.Lys1568Lys;p.Lys1547Lys	0.00014	9e-05	1	1.59421	(0.0-125.0)	Uncertain significance
17	29592288	C	T	rs185660700	NF1	missense_variant	c.4766C>T	c.4766C>T;c.4703C>T	p.Thr1589Met	p.Thr1589Met;p.Thr1568Met	0.00014	0	0.385469	Inf	(0.0-Inf)	Uncertain significance
17	29592354	G	A	.	NF1	missense_variant	c.4832G>A	c.4832G>A;c.4769G>A	p.Arg1611Gln	p.Arg1611Gln;p.Arg1590Gln	0.00014	0	0.385469	Inf	(0.0-Inf)	Uncertain significance
17	29652858	A	G	.	NF1	missense_variant	c.4856A>G	c.4856A>G;c.4793A>G	p.Asn1619Ser	p.Asn1619Ser;p.Asn1598Ser	0	0.00018	0.526222	0	(0.0-8.5)	Uncertain significance
17	29652862	T	A	.	NF1	synonymous_variant	c.4860T>A	c.4860T>A;c.4797T>A	p.Gly1620Gly	p.Gly1620Gly;p.Gly1599Gly	0	9e-05	1	0	(0.0-62.1)	Uncertain significance
17	29652886	A	G	.	NF1	synonymous_variant	c.4884A>G	c.4884A>G;c.4821A>G	p.Leu1628Leu	p.Leu1628Leu;p.Leu1607Leu	0	9e-05	1	0	(0.0-62.1)	Uncertain significance
17	29652887	C	T	.	NF1	synonymous_variant	c.4885C>T	c.4885C>T;c.4822C>T	p.Leu1629Leu	p.Leu1629Leu;p.Leu1608Leu	0	9e-05	1	0	(0.0-62.1)	Uncertain significance
17	29652903	A	G	.	NF1	missense_variant	c.4901A>G	c.4901A>G;c.4838A>G	p.Tyr1634Cys	p.Tyr1634Cys;p.Tyr1613Cys	0.00014	0	0.385469	Inf	(0.0-Inf)	Uncertain significance
17	29652944	A	G	rs770558820	NF1	missense_variant	c.4942A>G	c.4942A>G;c.4879A>G	p.Thr1648Ala	p.Thr1648Ala;p.Thr1627Ala	0.00454	0.00365	0.399573	1.24482	(0.8-2.0)	Benign
17	29653035	A	G	.	NF1	missense_variant	c.5033A>G	c.5033A>G;c.4970A>G	p.Tyr1678Cys	p.Tyr1678Cys;p.Tyr1657Cys	0	9e-05	1	0	(0.0-62.1)	Uncertain significance
17	29653162	G	T	rs773378630	NF1	missense_variant	c.5160G>T	c.5160G>T;c.5097G>T	p.Glu1720Asp	p.Glu1720Asp;p.Glu1699Asp	0.00993	0.00979	1	0.996383	(0.7-1.4)	Benign
17	29653260	T	C	.	NF1	missense_variant	c.5258T>C	c.5258T>C;c.5195T>C	p.Val1753Ala	p.Val1753Ala;p.Val1732Ala	0.00014	0	0.385469	Inf	(0.0-Inf)	Uncertain significance
17	29654538	G	A	rs778427434	NF1	missense_variant	c.5290G>A	c.5290G>A;c.5227G>A	p.Val1764Ile	p.Val1764Ile;p.Val1743Ile	0.00014	0	0.385469	Inf	(0.0-Inf)	Uncertain significance
17	29654546	A	C	.	NF1	synonymous_variant	c.5298A>C	c.5298A>C;c.5235A>C	p.Ser1766Ser	p.Ser1766Ser;p.Ser1745Ser	0.00014	9e-05	1	1.59421	(0.0-125.0)	Uncertain significance
17	29654554	G	A	.	NF1	missense_variant	c.5306G>A	c.5306G>A;c.5243G>A	p.Arg1769Gln	p.Arg1769Gln;p.Arg1748Gln	0	9e-05	1	0	(0.0-62.1)	Uncertain significance
17	29654605	C	T	.	NF1	missense_variant	c.5357C>T	c.5357C>T;c.5294C>T	p.Ser1786Leu	p.Ser1786Leu;p.Ser1765Leu	0	9e-05	1	0	(0.0-62.1)	Uncertain significance
17	29654606	G	A	rs373313111	NF1	synonymous_variant	c.5358G>A	c.5358G>A;c.5295G>A	p.Ser1786Ser	p.Ser1786Ser;p.Ser1765Ser	0	9e-05	1	0	(0.0-62.1)	Uncertain significance
17	29654671	C	T	rs760649828	NF1	missense_variant	c.5423C>T	c.5423C>T;c.5360C>T	p.Thr1808Met	p.Thr1808Met;p.Thr1787Met	0.00014	9e-05	1	1.59421	(0.0-125.0)	Uncertain significance
17	29654784	C	T	rs769843989	NF1	missense_variant	c.5536C>T	c.5536C>T;c.5473C>T	p.Arg1846Trp	p.Arg1846Trp;p.Arg1825Trp	0.00014	0	0.385469	Inf	(0.0-Inf)	Uncertain significance
17	29654819	C	T	rs771837192	NF1	synonymous_variant	c.5571C>T	c.5571C>T;c.5508C>T	p.Ile1857Ile	p.Ile1857Ile;p.Ile1836Ile	0	9e-05	1	0	(0.0-62.1)	Benign
17	29654842	C	G	.	NF1	missense_variant	c.5594C>G	c.5594C>G;c.5531C>G	p.Ser1865Cys	p.Ser1865Cys;p.Ser1844Cys	0	9e-05	1	0	(0.0-62.1)	Uncertain significance
17	29654854	T	A	.	NF1	stop_gained	c.5606T>A	c.5606T>A;c.5543T>A	p.Leu1869*	p.Leu1869*;p.Leu1848*	0.00014	0	0.385469	Inf	(0.0-Inf)	Pathogenic
17	29657368	C	T	rs373685150	NF1	synonymous_variant	c.5664C>T	c.5664C>T;c.5601C>T	p.Ile1888Ile	p.Ile1888Ile;p.Ile1867Ile	0	0.00062	0.0484546	0	(0.0-1.1)	Benign
17	29657381	C	T	.	NF1	synonymous_variant	c.5677C>T	c.5677C>T;c.5614C>T	p.Leu1893Leu	p.Leu1893Leu;p.Leu1872Leu	0	9e-05	1	0	(0.0-62.1)	Uncertain significance
17	29657398	A	G	.	NF1	synonymous_variant	c.5694A>G	c.5694A>G;c.5631A>G	p.Leu1898Leu	p.Leu1898Leu;p.Leu1877Leu	0	0.00018	0.526222	0	(0.0-8.5)	Uncertain significance
17	29657457	A	G	rs534249104	NF1	missense_variant	c.5753A>G	c.5753A>G;c.5690A>G	p.Asn1918Ser	p.Asn1918Ser;p.Asn1897Ser	0	9e-05	1	0	(0.0-62.1)	Uncertain significance
17	29657472	C	T	rs786203824	NF1	missense_variant	c.5768C>T	c.5768C>T;c.5705C>T	p.Thr1923Met	p.Thr1923Met;p.Thr1902Met	0	9e-05	1	0	(0.0-62.1)	Uncertain significance
17	29657473	G	A	rs780145472	NF1	synonymous_variant	c.5769G>A	c.5769G>A;c.5706G>A	p.Thr1923Thr	p.Thr1923Thr;p.Thr1902Thr	0	9e-05	1	0	(0.0-62.1)	Uncertain significance
17	29657517	G	C	.	NF1	splice_donor_variant&intron_variant	c.5812+1G>C	c.5812+1G>C;c.5749+1G>C			0.00014	0	0.385469	Inf	(0.0-Inf)	Pathogenic
17	29661863	A	G	.	NF1	synonymous_variant	c.5820A>G	c.5820A>G;c.5757A>G	p.Glu1940Glu	p.Glu1940Glu;p.Glu1919Glu	0	9e-05	1	0	(0.0-62.1)	Uncertain significance
17	29661908	T	C	rs863224356	NF1	synonymous_variant	c.5865T>C	c.5865T>C;c.5802T>C	p.Asn1955Asn	p.Asn1955Asn;p.Asn1934Asn	0.00014	0	0.385469	Inf	(0.0-Inf)	Benign
17	29661943	A	G	.	NF1	missense_variant	c.5900A>G	c.5900A>G;c.5837A>G	p.Lys1967Arg	p.Lys1967Arg;p.Lys1946Arg	0	9e-05	1	0	(0.0-62.1)	Uncertain significance
17	29661953	A	G	rs777021090	NF1	synonymous_variant	c.5910A>G	c.5910A>G;c.5847A>G	p.Arg1970Arg	p.Arg1970Arg;p.Arg1949Arg	0.00014	9e-05	1	1.59421	(0.0-125.0)	Benign
17	29661994	A	G	rs764291252	NF1	missense_variant	c.5951A>G	c.5951A>G;c.5888A>G	p.Asn1984Ser	p.Asn1984Ser;p.Asn1963Ser	0	9e-05	1	0	(0.0-62.1)	Uncertain significance
17	29662025	A	G	.	NF1	synonymous_variant	c.5982A>G	c.5982A>G;c.5919A>G	p.Ala1994Ala	p.Ala1994Ala;p.Ala1973Ala	0.00014	0	0.385469	Inf	(0.0-Inf)	Benign
17	29663377	A	G	rs147995863	NF1	synonymous_variant	c.6033A>G	c.6033A>G;c.5970A>G	p.Leu2011Leu	p.Leu2011Leu;p.Leu1990Leu	0.00085	0.0008	1	1.06285	(0.3-3.3)	Benign
17	29663482	T	G	.	NF1	synonymous_variant	c.6138T>G	c.6138T>G;c.6075T>G	p.Val2046Val	p.Val2046Val;p.Val2025Val	0.00014	0	0.385469	Inf	(0.0-Inf)	Uncertain significance
17	29663651	A	G	.	NF1	splice_acceptor_variant&intron_variant	c.6148-2A>G	c.6148-2A>G;c.6085-2A>G			0.00014	0	0.385469	Inf	(0.0-Inf)	Pathogenic
17	29663797	G	C	.	NF1	missense_variant	c.6292G>C	c.6292G>C;c.6229G>C	p.Ala2098Pro	p.Ala2098Pro;p.Ala2077Pro	0	9e-05	1	0	(0.0-62.1)	Uncertain significance
17	29663850	G	A	rs779475182	NF1	synonymous_variant	c.6345G>A	c.6345G>A;c.6282G>A	p.Pro2115Pro	p.Pro2115Pro;p.Pro2094Pro	0	9e-05	1	0	(0.0-62.1)	Benign
17	29664392	C	T	.	NF1	missense_variant	c.6434C>T	c.6434C>T;c.6371C>T	p.Thr2145Ile	p.Thr2145Ile;p.Thr2124Ile	0	9e-05	1	0	(0.0-62.1)	Uncertain significance
17	29664396	G	A	.	NF1	synonymous_variant	c.6438G>A	c.6438G>A;c.6375G>A	p.Lys2146Lys	p.Lys2146Lys;p.Lys2125Lys	0	9e-05	1	0	(0.0-62.1)	Uncertain significance
17	29664423	G	A	.	NF1	synonymous_variant	c.6465G>A	c.6465G>A;c.6402G>A	p.Glu2155Glu	p.Glu2155Glu;p.Glu2134Glu	0.00014	0	0.385469	Inf	(0.0-Inf)	Uncertain significance
17	29664507	G	A	.	NF1	synonymous_variant	c.6549G>A	c.6549G>A;c.6486G>A	p.Arg2183Arg	p.Arg2183Arg;p.Arg2162Arg	0	9e-05	1	0	(0.0-62.1)	Uncertain significance
17	29664560	C	T	.	NF1	missense_variant	c.6602C>T	c.6602C>T;c.6539C>T	p.Ser2201Phe	p.Ser2201Phe;p.Ser2180Phe	0	9e-05	1	0	(0.0-62.1)	Uncertain significance
17	29664581	C	T	.	NF1	missense_variant	c.6623C>T	c.6623C>T;c.6560C>T	p.Ala2208Val	p.Ala2208Val;p.Ala2187Val	0	9e-05	1	0	(0.0-62.1)	Uncertain significance
17	29664849	G	A	.	NF1	missense_variant	c.6655G>A	c.6655G>A;c.6592G>A	p.Asp2219Asn	p.Asp2219Asn;p.Asp2198Asn	0	9e-05	1	0	(0.0-62.1)	Uncertain significance
17	29664851	T	G	rs786203831	NF1	missense_variant	c.6657T>G	c.6657T>G;c.6594T>G	p.Asp2219Glu	p.Asp2219Glu;p.Asp2198Glu	0.00014	9e-05	1	1.59421	(0.0-125.0)	Uncertain significance
17	29664860	G	A	rs780247942	NF1	synonymous_variant	c.6666G>A	c.6666G>A;c.6603G>A	p.Thr2222Thr	p.Thr2222Thr;p.Thr2201Thr	0.00014	0	0.385469	Inf	(0.0-Inf)	Benign
17	29665111	G	A	rs786202030	NF1	missense_variant	c.6773G>A	c.6773G>A;c.6710G>A	p.Arg2258Gln	p.Arg2258Gln;p.Arg2237Gln	0.00113	0.00116	1	0.981061	(0.4-2.6)	Benign
17	29665113	G	C	.	NF1	missense_variant	c.6775G>C	c.6775G>C;c.6712G>C	p.Val2259Leu	p.Val2259Leu;p.Val2238Leu	0.00014	0	0.385469	Inf	(0.0-Inf)	Uncertain significance
17	29665796	A	G	.	NF1	synonymous_variant	c.6894A>G	c.6894A>G;c.6831A>G	p.Leu2298Leu	p.Leu2298Leu;p.Leu2277Leu	0	9e-05	1	0	(0.0-62.1)	Uncertain significance
17	29665799	C	T	.	NF1	synonymous_variant	c.6897C>T	c.6897C>T;c.6834C>T	p.Thr2299Thr	p.Thr2299Thr;p.Thr2278Thr	0.00028	9e-05	0.563268	3.18869	(0.2-187.9)	Uncertain significance
17	29667554	T	C	.	NF1	missense_variant	c.6953T>C	c.6953T>C;c.6890T>C	p.Val2318Ala	p.Val2318Ala;p.Val2297Ala	0.00014	0	0.385469	Inf	(0.0-Inf)	Uncertain significance
17	29667588	C	T	.	NF1	synonymous_variant	c.6987C>T	c.6987C>T;c.6924C>T	p.Asn2329Asn	p.Asn2329Asn;p.Asn2308Asn	0.00014	0	0.385469	Inf	(0.0-Inf)	Uncertain significance
17	29667606	C	T	rs2040793	NF1	synonymous_variant	c.7005C>T	c.7005C>T;c.6942C>T	p.Thr2335Thr	p.Thr2335Thr;p.Thr2314Thr	0	9e-05	1	0	(0.0-62.1)	Benign
17	29667607	G	A	rs587781428	NF1	missense_variant	c.7006G>A	c.7006G>A;c.6943G>A	p.Ala2336Thr	p.Ala2336Thr;p.Ala2315Thr	0.00014	9e-05	1	1.59421	(0.0-125.0)	Uncertain significance
17	29667647	G	T	.	NF1	missense_variant	c.7046G>T	c.7046G>T;c.6983G>T	p.Arg2349Leu	p.Arg2349Leu;p.Arg2328Leu	0.00043	0.00053	1	0.797099	(0.1-3.7)	Benign
17	29667656	A	G	rs763082717	NF1	missense_variant	c.7055A>G	c.7055A>G;c.6992A>G	p.Asn2352Ser	p.Asn2352Ser;p.Asn2331Ser	0.00014	0	0.385469	Inf	(0.0-Inf)	Uncertain significance
17	29670036	G	A	.	NF1	missense_variant	c.7072G>A	c.7072G>A;c.7009G>A	p.Glu2358Lys	p.Glu2358Lys;p.Glu2337Lys	0	9e-05	1	0	(0.0-62.1)	Uncertain significance
17	29670047	G	C	.	NF1	missense_variant	c.7083G>C	c.7083G>C;c.7020G>C	p.Met2361Ile	p.Met2361Ile;p.Met2340Ile	0.00014	0	0.385469	Inf	(0.0-Inf)	Uncertain significance
17	29670050	A	C	.	NF1	synonymous_variant	c.7086A>C	c.7086A>C;c.7023A>C	p.Ala2362Ala	p.Ala2362Ala;p.Ala2341Ala	0.00014	0	0.385469	Inf	(0.0-Inf)	Uncertain significance
17	29670055	G	A	.	NF1	missense_variant	c.7091G>A	c.7091G>A;c.7028G>A	p.Arg2364Gln	p.Arg2364Gln;p.Arg2343Gln	0	9e-05	1	0	(0.0-62.1)	Uncertain significance
17	29670074	C	T	rs201881479	NF1	synonymous_variant	c.7110C>T	c.7110C>T;c.7047C>T	p.His2370His	p.His2370His;p.His2349His	0.00184	0.00133	0.567664	1.29556	(0.6-2.9)	Uncertain significance
17	29670115	CTAACTT	C	rs864622639	NF1	inframe_deletion	c.7159_7164delAACTTT	c.7159_7164delAACTTT;c.7096_7101delAACTTT	p.Asn2387_Phe2388del	p.Asn2387_Phe2388del;p.Asn2366_Phe2367del	0.00014	0	0.385469	Inf	(0.0-Inf)	Pathogenic
17	29676161	A	G	rs565708398	NF1	missense_variant	c.7213A>G	c.7213A>G;c.7150A>G	p.Ile2405Val	p.Ile2405Val;p.Ile2384Val	0.00028	9e-05	0.563268	3.18869	(0.2-187.9)	Benign
17	29676194	C	T	rs786201310	NF1	synonymous_variant	c.7246C>T	c.7246C>T;c.7183C>T	p.Leu2416Leu	p.Leu2416Leu;p.Leu2395Leu	0	9e-05	1	0	(0.0-62.1)	Benign
17	29676200	A	C	.	NF1	missense_variant	c.7252A>C	c.7252A>C;c.7189A>C	p.Thr2418Pro	p.Thr2418Pro;p.Thr2397Pro	0.00014	0	0.385469	Inf	(0.0-Inf)	Uncertain significance
17	29676201	C	T	rs764022114	NF1	missense_variant	c.7253C>T	c.7253C>T;c.7190C>T	p.Thr2418Ile	p.Thr2418Ile;p.Thr2397Ile	0.00014	0	0.385469	Inf	(0.0-Inf)	Uncertain significance
17	29677202	T	G	rs765750009	NF1	splice_region_variant&synonymous_variant	c.7323T>G	c.7323T>G;c.7260T>G	p.Ala2441Ala	p.Ala2441Ala;p.Ala2420Ala	0	9e-05	1	0	(0.0-62.1)	Uncertain significance
17	29677224	G	T	.	NF1	missense_variant	c.7345G>T	c.7345G>T;c.7282G>T	p.Val2449Phe	p.Val2449Phe;p.Val2428Phe	0.00014	0	0.385469	Inf	(0.0-Inf)	Uncertain significance
17	29677247	A	G	rs201287021	NF1	synonymous_variant	c.7368A>G	c.7368A>G;c.7305A>G	p.Lys2456Lys	p.Lys2456Lys;p.Lys2435Lys	0.00879	0.00801	0.678665	1.07471	(0.8-1.5)	Benign
17	29677263	C	T	.	NF1	missense_variant	c.7384C>T	c.7384C>T;c.7321C>T	p.Leu2462Phe	p.Leu2462Phe;p.Leu2441Phe	0	9e-05	1	0	(0.0-62.1)	Uncertain significance
17	29677282	T	C	.	NF1	missense_variant	c.7403T>C	c.7403T>C;c.7340T>C	p.Met2468Thr	p.Met2468Thr;p.Met2447Thr	0	9e-05	1	0	(0.0-62.1)	Uncertain significance
17	29677303	C	T	rs770532573	NF1	missense_variant	c.7424C>T	c.7424C>T;c.7361C>T	p.Thr2475Ile	p.Thr2475Ile;p.Thr2454Ile	0.00014	0	0.385469	Inf	(0.0-Inf)	Benign
17	29679293	G	A	.	NF1	synonymous_variant	c.7476G>A	c.7476G>A;c.7413G>A	p.Gln2492Gln	p.Gln2492Gln;p.Gln2471Gln	0.00014	0	0.385364	Inf	(0.0-Inf)	Uncertain significance
17	29679351	G	A	rs766496842	NF1	missense_variant	c.7534G>A	c.7534G>A;c.7471G>A	p.Gly2512Ser	p.Gly2512Ser;p.Gly2491Ser	0.00014	0	0.385457	Inf	(0.0-Inf)	Uncertain significance
17	29679353	C	G	.	NF1	synonymous_variant	c.7536C>G	c.7536C>G;c.7473C>G	p.Gly2512Gly	p.Gly2512Gly;p.Gly2491Gly	0.00014	0	0.385457	Inf	(0.0-Inf)	Uncertain significance
17	29679367	G	A	rs755260088	NF1	missense_variant	c.7550G>A	c.7550G>A;c.7487G>A	p.Arg2517Gln	p.Arg2517Gln;p.Arg2496Gln	0	9e-05	1	0	(0.0-62.1)	Uncertain significance
17	29679383	G	A	.	NF1	missense_variant	c.7566G>A	c.7566G>A;c.7503G>A	p.Met2522Ile	p.Met2522Ile;p.Met2501Ile	0.00014	0	0.385343	Inf	(0.0-Inf)	Uncertain significance
17	29683557	A	G	.	NF1	synonymous_variant	c.7695A>G	c.7695A>G;c.7632A>G	p.Thr2565Thr	p.Thr2565Thr;p.Thr2544Thr	0.00014	0	0.385469	Inf	(0.0-Inf)	Uncertain significance
17	29684013	C	A	rs749460130	NF1	missense_variant	c.7774C>A	c.7774C>A;c.7711C>A	p.His2592Asn	p.His2592Asn;p.His2571Asn	0.00014	0.00036	0.655142	0.398528	(0.0-4.0)	Uncertain significance
17	29684061	G	C	.	NF1	missense_variant	c.7822G>C	c.7822G>C;c.7759G>C	p.Glu2608Gln	p.Glu2608Gln;p.Glu2587Gln	0.00071	0.00053	0.75882	1.32862	(0.3-5.2)	Uncertain significance
17	29684078	G	A	rs752218441	NF1	synonymous_variant	c.7839G>A	c.7839G>A;c.7776G>A	p.Pro2613Pro	p.Pro2613Pro;p.Pro2592Pro	0	9e-05	1	0	(0.0-62.1)	Uncertain significance
17	29684090	G	T	rs751273275	NF1	synonymous_variant	c.7851G>T	c.7851G>T;c.7788G>T	p.Ala2617Ala	p.Ala2617Ala;p.Ala2596Ala	0.00128	0.0008	0.339447	1.59454	(0.6-4.5)	Benign
17	29685591	G	A	.	NF1	synonymous_variant	c.8064G>A	c.8064G>A;c.8001G>A	p.Val2688Val	p.Val2688Val;p.Val2667Val	0	9e-05	1	0	(0.0-62.1)	Benign
17	29686024	G	A	rs2285895	NF1	synonymous_variant	c.8151G>A	c.8151G>A;c.8088G>A	p.Pro2717Pro	p.Pro2717Pro;p.Pro2696Pro	0.06013	0.05951	0.826836	1.0141	(0.9-1.1)	Benign
17	29687563	A	G	.	NF1	missense_variant	c.8219A>G	c.8219A>G;c.8156A>G	p.Asp2740Gly	p.Asp2740Gly;p.Asp2719Gly	0.00014	0	0.385469	Inf	(0.0-Inf)	Uncertain significance
17	29687584	A	C	.	NF1	missense_variant	c.8240A>C	c.8240A>C;c.8177A>C	p.Asp2747Ala	p.Asp2747Ala;p.Asp2726Ala	0	9e-05	1	0	(0.0-62.1)	Uncertain significance
17	29687652	C	T	.	NF1	missense_variant	c.8308C>T	c.8308C>T;c.8245C>T	p.Leu2770Phe	p.Leu2770Phe;p.Leu2749Phe	0	9e-05	1	0	(0.0-62.1)	Uncertain significance
17	29701047	C	T	rs376136174	NF1	synonymous_variant	c.8394C>T	c.8394C>T;c.8331C>T	p.Asn2798Asn	p.Asn2798Asn;p.Asn2777Asn	0.00014	9e-05	1	1.59421	(0.0-125.0)	Benign
17	29701060	C	A	rs779180729	NF1	missense_variant	c.8407C>A	c.8407C>A;c.8344C>A	p.Pro2803Thr	p.Pro2803Thr;p.Pro2782Thr	0.00085	0.00053	0.554558	1.59442	(0.4-6.0)	Uncertain significance
17	29701104	C	T	rs547090599	NF1	synonymous_variant	c.8451C>T	c.8451C>T;c.8388C>T	p.Ser2817Ser	p.Ser2817Ser;p.Ser2796Ser	0	9e-05	1	0	(0.0-62.1)	Benign
17	29701133	C	T	.	NF1	missense_variant	c.8480C>T	c.8480C>T;c.8417C>T	p.Ala2827Val	p.Ala2827Val;p.Ala2806Val	0.00014	0	0.385469	Inf	(0.0-Inf)	Uncertain significance
17	29701168	G	A	rs368149035	NF1	missense_variant	c.8515G>A	c.8515G>A;c.8452G>A	p.Val2839Met	p.Val2839Met;p.Val2818Met	0	0.00062	0.0484546	0	(0.0-1.1)	Uncertain significance
17	41197729	T	C	rs80357258	BRCA1	missense_variant	c.5621A>G	c.5621A>G;c.5558A>G;c.5417A>G;c.2246A>G	p.Tyr1874Cys	p.Tyr1874Cys;p.Tyr1853Cys;p.Tyr1806Cys;p.Tyr749Cys	0.00071	0	0.00850665	Inf	(1.5-Inf)	Pathogenic
17	41197760	C	G	rs80357019	BRCA1	missense_variant	c.5590G>C	c.5590G>C;c.5527G>C;c.5386G>C;c.2215G>C	p.Ala1864Pro	p.Ala1864Pro;p.Ala1843Pro;p.Ala1796Pro;p.Ala739Pro	0.00014	0	0.385469	Inf	(0.0-Inf)	Uncertain significance
17	41197780	T	C	.	BRCA1	missense_variant	c.5570A>G	c.5570A>G;c.5507A>G;c.5366A>G;c.2195A>G	p.Glu1857Gly	p.Glu1857Gly;p.Glu1836Gly;p.Glu1789Gly;p.Glu732Gly	0	9e-05	1	0	(0.0-62.1)	Uncertain significance
17	41197784	G	A	rs41293465	BRCA1	stop_gained	c.5566C>T	c.5566C>T;c.5503C>T;c.5362C>T;c.2191C>T	p.Arg1856*	p.Arg1856*;p.Arg1835*;p.Arg1788*;p.Arg731*	0.00014	0	0.385469	Inf	(0.0-Inf)	Pathogenic
17	41199659	C	T	rs80358145	BRCA1	splice_donor_variant&intron_variant	c.5530+1G>A	c.5530+1G>A;c.5467+1G>A;c.2081+1G>A;c.5326+1G>A;c.2155+1G>A			0.00014	0	0.385469	Inf	(0.0-Inf)	Pathogenic
17	41201179	C	T	rs80357078	BRCA1	missense_variant	c.5428G>A	c.5428G>A;c.5365G>A;c.5224G>A;c.2053G>A	p.Ala1810Thr	p.Ala1810Thr;p.Ala1789Thr;p.Ala1742Thr;p.Ala685Thr	0.00028	0	0.14858	Inf	(0.3-Inf)	Pathogenic
17	41201211	T	C	rs80357041	BRCA1	missense_variant&splice_region_variant	c.5396A>G	c.5396A>G;c.5333A>G;c.5192A>G;c.2021A>G	p.Asp1799Gly	p.Asp1799Gly;p.Asp1778Gly;p.Asp1731Gly;p.Asp674Gly	0	9e-05	1	0	(0.0-62.1)	Uncertain significance
17	41203085	G	A	rs398122695	BRCA1	missense_variant	c.5390C>T	c.5390C>T;c.5327C>T;c.2015C>T;c.5186C>T;c.2015C>T	p.Pro1797Leu	p.Pro1797Leu;p.Pro1776Leu;p.Pro672Leu;p.Pro1729Leu;p.Pro672Leu	0.00014	0	0.385469	Inf	(0.0-Inf)	Uncertain significance
17	41203094	G	A	rs80357428	BRCA1	missense_variant	c.5381C>T	c.5381C>T;c.5318C>T;c.2006C>T;c.5177C>T;c.2006C>T	p.Thr1794Ile	p.Thr1794Ile;p.Thr1773Ile;p.Thr669Ile;p.Thr1726Ile;p.Thr669Ile	0.00028	0.00036	1	0.797113	(0.1-5.6)	Uncertain significance
17	41203097	A	C	.	BRCA1	missense_variant	c.5378T>G	c.5378T>G;c.5315T>G;c.2003T>G;c.5174T>G;c.2003T>G	p.Phe1793Cys	p.Phe1793Cys;p.Phe1772Cys;p.Phe668Cys;p.Phe1725Cys;p.Phe668Cys	0	9e-05	1	0	(0.0-62.1)	Uncertain significance
17	41203102	C	T	rs273901761	BRCA1	synonymous_variant	c.5373G>A	c.5373G>A;c.5310G>A;c.1998G>A;c.5169G>A;c.1998G>A	p.Gly1791Gly	p.Gly1791Gly;p.Gly1770Gly;p.Gly666Gly;p.Gly1723Gly;p.Gly666Gly	0	9e-05	1	0	(0.0-62.1)	Benign
17	41203135	C	G	rs80358099	BRCA1	splice_acceptor_variant&intron_variant	c.5341-1G>C	c.5341-1G>C;c.5278-1G>C;c.1966-1G>C;c.5137-1G>C;c.1966-1G>C			0.00014	0	0.385469	Inf	(0.0-Inf)	Pathogenic
17	41209091	G	C	.	BRCA1	missense_variant	c.5318C>G	c.5318C>G;c.5255C>G;c.1943C>G;c.5114C>G;c.1943C>G	p.Ala1773Gly	p.Ala1773Gly;p.Ala1752Gly;p.Ala648Gly;p.Ala1705Gly;p.Ala648Gly	0.00014	0.00036	0.655142	0.398528	(0.0-4.0)	Uncertain significance
17	41209095	G	A	rs80357123	BRCA1	stop_gained	c.5314C>T	c.5314C>T;c.5251C>T;c.1939C>T;c.5110C>T;c.1939C>T	p.Arg1772*	p.Arg1772*;p.Arg1751*;p.Arg647*;p.Arg1704*;p.Arg647*	0.00014	0	0.385469	Inf	(0.0-Inf)	Pathogenic
17	41209133	CCT	C	.	BRCA1	frameshift_variant	c.5274_5275delAG	c.5274_5275delAG;c.5211_5212delAG;c.1899_1900delAG;c.5070_5071delAG;c.1899_1900delAG	p.Gly1759fs	p.Gly1759fs;p.Gly1738fs;p.Gly634fs;p.Gly1691fs;p.Gly634fs	0.00014	0	0.385469	Inf	(0.0-Inf)	Pathogenic
17	41215349	C	T	rs80358004	BRCA1	splice_donor_variant&intron_variant	c.5256+1G>A	c.5256+1G>A;c.5193+1G>A;c.1881+1G>A;c.5052+1G>A;c.1881+1G>A			0.00014	0	0.385469	Inf	(0.0-Inf)	Pathogenic
17	41215366	C	T	.	BRCA1	missense_variant	c.5240G>A	c.5240G>A;c.5177G>A;c.1865G>A;c.5036G>A;c.1865G>A	p.Arg1747Lys	p.Arg1747Lys;p.Arg1726Lys;p.Arg622Lys;p.Arg1679Lys;p.Arg622Lys	0	9e-05	1	0	(0.0-62.1)	Uncertain significance
17	41215382	G	A	.	BRCA1	stop_gained	c.5224C>T	c.5224C>T;c.5161C>T;c.1849C>T;c.5020C>T;c.1849C>T	p.Gln1742*	p.Gln1742*;p.Gln1721*;p.Gln617*;p.Gln1674*;p.Gln617*	0.00014	0	0.385469	Inf	(0.0-Inf)	Pathogenic
17	41215389	C	A	rs80357239	BRCA1	missense_variant&splice_region_variant	c.5217G>T	c.5217G>T;c.5154G>T;c.1842G>T;c.5013G>T;c.1842G>T	p.Trp1739Cys	p.Trp1739Cys;p.Trp1718Cys;p.Trp614Cys;p.Trp1671Cys;p.Trp614Cys	0.00014	0	0.385469	Inf	(0.0-Inf)	Uncertain significance
17	41215915	C	T	rs397509229	BRCA1	missense_variant	c.5191G>A	c.5191G>A;c.5128G>A;c.1816G>A;c.4987G>A;c.1816G>A	p.Gly1731Arg	p.Gly1731Arg;p.Gly1710Arg;p.Gly606Arg;p.Gly1663Arg;p.Gly606Arg	0	9e-05	1	0	(0.0-62.1)	Uncertain significance
17	41215920	G	T	rs28897696	BRCA1	missense_variant	c.5186C>A	c.5186C>A;c.5123C>A;c.1811C>A;c.4982C>A;c.1811C>A	p.Ala1729Glu	p.Ala1729Glu;p.Ala1708Glu;p.Ala604Glu;p.Ala1661Glu;p.Ala604Glu	0.00014	0	0.385469	Inf	(0.0-Inf)	Pathogenic
17	41215947	C	T	rs41293459	BRCA1	missense_variant	c.5159G>A	c.5159G>A;c.5096G>A;c.1784G>A;c.4955G>A;c.1784G>A	p.Arg1720Gln	p.Arg1720Gln;p.Arg1699Gln;p.Arg595Gln;p.Arg1652Gln;p.Arg595Gln	0.00028	0	0.14858	Inf	(0.3-Inf)	Pathogenic
17	41215948	G	A	rs55770810	BRCA1	missense_variant	c.5158C>T	c.5158C>T;c.5095C>T;c.1783C>T;c.4954C>T;c.1783C>T	p.Arg1720Trp	p.Arg1720Trp;p.Arg1699Trp;p.Arg595Trp;p.Arg1652Trp;p.Arg595Trp	0.00014	0	0.385469	Inf	(0.0-Inf)	Pathogenic
17	41215953	C	A	.	BRCA1	missense_variant	c.5153G>T	c.5153G>T;c.5090G>T;c.1778G>T;c.4949G>T;c.1778G>T	p.Cys1718Phe	p.Cys1718Phe;p.Cys1697Phe;p.Cys593Phe;p.Cys1650Phe;p.Cys593Phe	0.00014	0	0.385469	Inf	(0.0-Inf)	Uncertain significance
17	41215969	C	G	rs1800747	BRCA1	splice_acceptor_variant&intron_variant	c.5138-1G>C	c.5138-1G>C;c.5075-1G>C;c.1763-1G>C;c.4934-1G>C;c.1763-1G>C			0.00014	0	0.385469	Inf	(0.0-Inf)	Pathogenic
17	41219631	T	G	rs397507239	BRCA1	missense_variant	c.5131A>C	c.5131A>C;c.5068A>C;c.1756A>C;c.4927A>C;c.1756A>C	p.Lys1711Gln	p.Lys1711Gln;p.Lys1690Gln;p.Lys586Gln;p.Lys1643Gln;p.Lys586Gln	0.00043	0.00053	1	0.797099	(0.1-3.7)	Uncertain significance
17	41219633	A	G	rs80357061	BRCA1	missense_variant	c.5129T>C	c.5129T>C;c.5066T>C;c.1754T>C;c.4925T>C;c.1754T>C	p.Met1710Thr	p.Met1710Thr;p.Met1689Thr;p.Met585Thr;p.Met1642Thr;p.Met585Thr	0.00014	0	0.385469	Inf	(0.0-Inf)	Pathogenic
17	41219701	G	A	rs730882165	BRCA1	synonymous_variant	c.5061C>T	c.5061C>T;c.4998C>T;c.1686C>T;c.4857C>T;c.1686C>T	p.Tyr1687Tyr	p.Tyr1687Tyr;p.Tyr1666Tyr;p.Tyr562Tyr;p.Tyr1619Tyr;p.Tyr562Tyr	0	0.00027	0.289333	0	(0.0-3.9)	Benign
17	41219707	G	A	rs142459158	BRCA1	synonymous_variant	c.5055C>T	c.5055C>T;c.4992C>T;c.1680C>T;c.4851C>T;c.1680C>T	p.Leu1685Leu	p.Leu1685Leu;p.Leu1664Leu;p.Leu560Leu;p.Leu1617Leu;p.Leu560Leu	0.00014	0	0.385469	Inf	(0.0-Inf)	Benign
17	41222946	A	G	rs28897695	BRCA1	missense_variant&splice_region_variant	c.5048T>C	c.5048T>C;c.4985T>C;c.1673T>C;c.4844T>C;c.1673T>C	p.Phe1683Ser	p.Phe1683Ser;p.Phe1662Ser;p.Phe558Ser;p.Phe1615Ser;p.Phe558Ser	0.00156	0.00249	0.193072	0.604412	(0.3-1.2)	Benign
17	41222967	G	A	rs80357390	BRCA1	missense_variant	c.5027C>T	c.5027C>T;c.4964C>T;c.1652C>T;c.4823C>T;c.1652C>T	p.Ser1676Phe	p.Ser1676Phe;p.Ser1655Phe;p.Ser551Phe;p.Ser1608Phe;p.Ser551Phe	0.00014	0	0.385469	Inf	(0.0-Inf)	Pathogenic
17	41222974	C	A	.	BRCA1	missense_variant	c.5020G>T	c.5020G>T;c.4957G>T;c.1645G>T;c.4816G>T;c.1645G>T	p.Val1674Leu	p.Val1674Leu;p.Val1653Leu;p.Val549Leu;p.Val1606Leu;p.Val549Leu	0	9e-05	1	0	(0.0-62.1)	Uncertain significance
17	41222980	A	G	.	BRCA1	missense_variant	c.5014T>C	c.5014T>C;c.4951T>C;c.1639T>C;c.4810T>C;c.1639T>C	p.Ser1672Pro	p.Ser1672Pro;p.Ser1651Pro;p.Ser547Pro;p.Ser1604Pro;p.Ser547Pro	0.00014	0	0.385469	Inf	(0.0-Inf)	Uncertain significance
17	41222989	T	C	rs747694453	BRCA1	missense_variant	c.5005A>G	c.5005A>G;c.4942A>G;c.1630A>G;c.4801A>G;c.1630A>G	p.Lys1669Glu	p.Lys1669Glu;p.Lys1648Glu;p.Lys544Glu;p.Lys1601Glu;p.Lys544Glu	0	0.00027	0.289333	0	(0.0-3.9)	Uncertain significance
17	41222996	C	G	rs80357373	BRCA1	missense_variant	c.4998G>C	c.4998G>C;c.4935G>C;c.1623G>C;c.4794G>C;c.1623G>C	p.Arg1666Ser	p.Arg1666Ser;p.Arg1645Ser;p.Arg541Ser;p.Arg1598Ser;p.Arg541Ser	0.00014	0	0.385469	Inf	(0.0-Inf)	Uncertain significance
17	41223035	C	T	.	BRCA1	synonymous_variant	c.4959G>A	c.4959G>A;c.4896G>A;c.1584G>A;c.4755G>A;c.1584G>A	p.Val1653Val	p.Val1653Val;p.Val1632Val;p.Val528Val;p.Val1585Val;p.Val528Val	0	0.00018	0.526222	0	(0.0-8.5)	Uncertain significance
17	41223048	A	G	rs4986854	BRCA1	missense_variant	c.4946T>C	c.4946T>C;c.4883T>C;c.1571T>C;c.4742T>C;c.1571T>C	p.Met1649Thr	p.Met1649Thr;p.Met1628Thr;p.Met524Thr;p.Met1581Thr;p.Met524Thr	0.03262	0.03203	0.799621	1.02244	(0.9-1.2)	Benign
17	41223094	T	C	rs1799966	BRCA1	missense_variant	c.4900A>G	c.4900A>G;c.4837A>G;c.1525A>G;c.4696A>G;c.1525A>G	p.Ser1634Gly	p.Ser1634Gly;p.Ser1613Gly;p.Ser509Gly;p.Ser1566Gly;p.Ser509Gly	0.56582	0.56606	0.927781	0.997756	(1.0-1.0)	Benign
17	41223118	A	G	rs80356833	BRCA1	synonymous_variant	c.4876T>C	c.4876T>C;c.4813T>C;c.1501T>C;c.4672T>C;c.1501T>C	p.Leu1626Leu	p.Leu1626Leu;p.Leu1605Leu;p.Leu501Leu;p.Leu1558Leu;p.Leu501Leu	0	9e-05	1	0	(0.0-62.1)	Benign
17	41223119	T	C	rs28897693	BRCA1	synonymous_variant	c.4875A>G	c.4875A>G;c.4812A>G;c.1500A>G;c.4671A>G;c.1500A>G	p.Gln1625Gln	p.Gln1625Gln;p.Gln1604Gln;p.Gln500Gln;p.Gln1557Gln;p.Gln500Gln	0.00085	0.0008	1	1.06285	(0.3-3.3)	Benign
17	41223133	A	G	rs775837744	BRCA1	synonymous_variant	c.4861T>C	c.4861T>C;c.4798T>C;c.1486T>C;c.4657T>C;c.1486T>C	p.Leu1621Leu	p.Leu1621Leu;p.Leu1600Leu;p.Leu496Leu;p.Leu1553Leu;p.Leu496Leu	0.00071	0	0.00850665	Inf	(1.5-Inf)	Benign
17	41223165	C	T	rs80357341	BRCA1	missense_variant	c.4829G>A	c.4829G>A;c.4766G>A;c.1454G>A;c.4625G>A;c.1454G>A	p.Arg1610His	p.Arg1610His;p.Arg1589His;p.Arg485His;p.Arg1542His;p.Arg485His	0	9e-05	1	0	(0.0-62.1)	Uncertain significance
17	41223171	G	A	.	BRCA1	missense_variant	c.4823C>T	c.4823C>T;c.4760C>T;c.1448C>T;c.4619C>T;c.1448C>T	p.Ser1608Leu	p.Ser1608Leu;p.Ser1587Leu;p.Ser483Leu;p.Ser1540Leu;p.Ser483Leu	0.00014	9e-05	1	1.59421	(0.0-125.0)	Uncertain significance
17	41223179	G	A	rs786201422	BRCA1	synonymous_variant	c.4815C>T	c.4815C>T;c.4752C>T;c.1440C>T;c.4611C>T;c.1440C>T	p.Ala1605Ala	p.Ala1605Ala;p.Ala1584Ala;p.Ala480Ala;p.Ala1537Ala;p.Ala480Ala	0	9e-05	1	0	(0.0-62.1)	Benign
17	41223183	C	G	.	BRCA1	missense_variant	c.4811G>C	c.4811G>C;c.4748G>C;c.1436G>C;c.4607G>C;c.1436G>C	p.Arg1604Thr	p.Arg1604Thr;p.Arg1583Thr;p.Arg479Thr;p.Arg1536Thr;p.Arg479Thr	0	0.00018	0.526249	0	(0.0-8.5)	Uncertain significance
17	41223202	A	G	rs80356909	BRCA1	missense_variant	c.4792T>C	c.4792T>C;c.4729T>C;c.1417T>C;c.4588T>C;c.1417T>C	p.Ser1598Pro	p.Ser1598Pro;p.Ser1577Pro;p.Ser473Pro;p.Ser1530Pro;p.Ser473Pro	0.01291	0.01023	0.0989835	1.26352	(0.9-1.7)	Benign
17	41226411	G	A	rs80356992	BRCA1	stop_gained	c.4675C>T	c.4675C>T;c.4612C>T;c.1300C>T;c.4471C>T;c.1300C>T	p.Gln1559*	p.Gln1559*;p.Gln1538*;p.Gln434*;p.Gln1491*;p.Gln434*	0.00014	0	0.385469	Inf	(0.0-Inf)	Pathogenic
17	41226540	T	C	rs80358054	BRCA1	splice_acceptor_variant&intron_variant	c.4548-2A>G	c.4548-2A>G;c.4485-2A>G;c.1173-2A>G;c.4344-2A>G;c.1173-2A>G			0.00014	0	0.385469	Inf	(0.0-Inf)	Pathogenic
17	41228515	CTGGT	C	.	BRCA1	frameshift_variant	c.4533_4536delACCA	c.4533_4536delACCA;c.4470_4473delACCA;c.1158_1161delACCA;c.4329_4332delACCA;c.1158_1161delACCA	p.Pro1512fs	p.Pro1512fs;p.Pro1491fs;p.Pro387fs;p.Pro1444fs;p.Pro387fs	0.00014	0	0.385469	Inf	(0.0-Inf)	Pathogenic
17	41228533	T	C	.	BRCA1	missense_variant	c.4519A>G	c.4519A>G;c.4456A>G;c.1144A>G;c.4315A>G;c.1144A>G	p.Ser1507Gly	p.Ser1507Gly;p.Ser1486Gly;p.Ser382Gly;p.Ser1439Gly;p.Ser382Gly	0	9e-05	1	0	(0.0-62.1)	Uncertain significance
17	41228542	T	G	.	BRCA1	missense_variant	c.4510A>C	c.4510A>C;c.4447A>C;c.1135A>C;c.4306A>C;c.1135A>C	p.Ser1504Arg	p.Ser1504Arg;p.Ser1483Arg;p.Ser379Arg;p.Ser1436Arg;p.Ser379Arg	0	9e-05	1	0	(0.0-62.1)	Uncertain significance
17	41228566	C	A	.	BRCA1	missense_variant	c.4486G>T	c.4486G>T;c.4423G>T;c.1111G>T;c.4282G>T;c.1111G>T	p.Asp1496Tyr	p.Asp1496Tyr;p.Asp1475Tyr;p.Asp371Tyr;p.Asp1428Tyr;p.Asp371Tyr	0	9e-05	1	0	(0.0-62.1)	Uncertain significance
17	41228567	A	G	rs756281673	BRCA1	synonymous_variant	c.4485T>C	c.4485T>C;c.4422T>C;c.1110T>C;c.4281T>C;c.1110T>C	p.Ala1495Ala	p.Ala1495Ala;p.Ala1474Ala;p.Ala370Ala;p.Ala1427Ala;p.Ala370Ala	0.00057	0.00098	0.432857	0.579614	(0.1-2.0)	Benign
17	41231356	A	G	rs374519494	BRCA1	missense_variant	c.4418T>C	c.4418T>C	p.Ile1473Thr	p.Ile1473Thr	0.00014	0	0.385469	Inf	(0.0-Inf)	Uncertain significance
17	41231371	C	G	.	BRCA1	missense_variant	c.4403G>C	c.4403G>C	p.Arg1468Thr	p.Arg1468Thr	0.00014	0	0.385469	Inf	(0.0-Inf)	Uncertain significance
17	41231372	T	A	.	BRCA1	missense_variant	c.4402A>T	c.4402A>T	p.Arg1468Trp	p.Arg1468Trp	0.00014	9e-05	1	1.59421	(0.0-125.0)	Uncertain significance
17	41231398	T	C	.	BRCA1	missense_variant	c.4376A>G	c.4376A>G	p.Gln1459Arg	p.Gln1459Arg	0	0.00027	0.289333	0	(0.0-3.9)	Uncertain significance
17	41234431	T	C	rs80356840	BRCA1	synonymous_variant	c.4347A>G	c.4347A>G;c.4347A>G;c.1038A>G;c.4206A>G;c.1038A>G	p.Thr1449Thr	p.Thr1449Thr;p.Thr1449Thr;p.Thr346Thr;p.Thr1402Thr;p.Thr346Thr	0.01191	0.0121	0.731636	0.949457	(0.7-1.3)	Benign
17	41234439	G	GTTCT	rs397509164	BRCA1	frameshift_variant	c.4335_4338dupAGAA	c.4335_4338dupAGAA;c.4335_4338dupAGAA;c.1026_1029dupAGAA;c.4194_4197dupAGAA;c.1026_1029dupAGAA	p.Gln1447fs	p.Gln1447fs;p.Gln1447fs;p.Gln344fs;p.Gln1400fs;p.Gln344fs	0.00043	9e-05	0.162855	4.78332	(0.4-250.8)	Pathogenic
17	41234465	G	A	.	BRCA1	missense_variant	c.4313C>T	c.4313C>T;c.4313C>T;c.1004C>T;c.4172C>T;c.1004C>T	p.Ala1438Val	p.Ala1438Val;p.Ala1438Val;p.Ala335Val;p.Ala1391Val;p.Ala335Val	0	9e-05	1	0	(0.0-62.1)	Uncertain significance
17	41234470	A	G	rs1060915	BRCA1	synonymous_variant	c.4308T>C	c.4308T>C;c.4308T>C;c.999T>C;c.4167T>C;c.999T>C	p.Ser1436Ser	p.Ser1436Ser;p.Ser1436Ser;p.Ser333Ser;p.Ser1389Ser;p.Ser333Ser	0.56547	0.56539	0.963846	0.998938	(1.0-1.0)	Benign
17	41234489	G	A	.	BRCA1	missense_variant	c.4289C>T	c.4289C>T;c.4289C>T;c.980C>T;c.4148C>T;c.980C>T	p.Pro1430Leu	p.Pro1430Leu;p.Pro1430Leu;p.Pro327Leu;p.Pro1383Leu;p.Pro327Leu	0	9e-05	1	0	(0.0-62.1)	Uncertain significance
17	41234523	C	A	.	BRCA1	stop_gained	c.4255G>T	c.4255G>T;c.4255G>T;c.946G>T;c.4114G>T;c.946G>T	p.Glu1419*	p.Glu1419*;p.Glu1419*;p.Glu316*;p.Glu1372*;p.Glu316*	0.00014	0	0.385469	Inf	(0.0-Inf)	Pathogenic
17	41234568	G	C	.	BRCA1	missense_variant	c.4210C>G	c.4210C>G;c.4210C>G;c.901C>G;c.4069C>G;c.901C>G	p.Leu1404Val	p.Leu1404Val;p.Leu1404Val;p.Leu301Val;p.Leu1357Val;p.Leu301Val	0.00014	0	0.385469	Inf	(0.0-Inf)	Uncertain significance
17	41242960	C	T	rs80358076	BRCA1	splice_donor_variant&intron_variant	c.4185+1G>A	c.4185+1G>A;c.4185+1G>A;c.876+1G>A;c.4044+1G>A;c.876+1G>A			0.00014	0	0.385469	Inf	(0.0-Inf)	Pathogenic
17	41242961	C	T	rs80356857	BRCA1	splice_region_variant&synonymous_variant	c.4185G>A	c.4185G>A;c.4185G>A;c.876G>A;c.4044G>A;c.876G>A	p.Gln1395Gln	p.Gln1395Gln;p.Gln1395Gln;p.Gln292Gln;p.Gln1348Gln;p.Gln292Gln	0.00014	0	0.385469	Inf	(0.0-Inf)	Pathogenic
17	41242983	TGA	T	rs80357565	BRCA1	frameshift_variant	c.4161_4162delTC	c.4161_4162delTC;c.4161_4162delTC;c.852_853delTC;c.4020_4021delTC;c.852_853delTC	p.Gln1388fs	p.Gln1388fs;p.Gln1388fs;p.Gln285fs;p.Gln1341fs;p.Gln285fs	0.00014	0	0.385469	Inf	(0.0-Inf)	Pathogenic
17	41242987	A	G	.	BRCA1	missense_variant	c.4159T>C	c.4159T>C;c.4159T>C;c.850T>C;c.4018T>C;c.850T>C	p.Ser1387Pro	p.Ser1387Pro;p.Ser1387Pro;p.Ser284Pro;p.Ser1340Pro;p.Ser284Pro	0.00014	0.00018	1	0.797128	(0.0-15.3)	Uncertain significance
17	41242988	G	A	.	BRCA1	synonymous_variant	c.4158C>T	c.4158C>T;c.4158C>T;c.849C>T;c.4017C>T;c.849C>T	p.Ser1386Ser	p.Ser1386Ser;p.Ser1386Ser;p.Ser283Ser;p.Ser1339Ser;p.Ser283Ser	0	9e-05	1	0	(0.0-62.1)	Uncertain significance
17	41242991	T	C	.	BRCA1	synonymous_variant	c.4155A>G	c.4155A>G;c.4155A>G;c.846A>G;c.4014A>G;c.846A>G	p.Leu1385Leu	p.Leu1385Leu;p.Leu1385Leu;p.Leu282Leu;p.Leu1338Leu;p.Leu282Leu	0	9e-05	1	0	(0.0-62.1)	Uncertain significance
17	41243008	CAG	C	rs397509141	BRCA1	frameshift_variant	c.4136_4137delCT	c.4136_4137delCT;c.4136_4137delCT;c.827_828delCT;c.3995_3996delCT;c.827_828delCT	p.Ser1379fs	p.Ser1379fs;p.Ser1379fs;p.Ser276fs;p.Ser1332fs;p.Ser276fs	0.00014	0	0.385469	Inf	(0.0-Inf)	Pathogenic
17	41243012	G	A	.	BRCA1	synonymous_variant	c.4134C>T	c.4134C>T;c.4134C>T;c.825C>T;c.3993C>T;c.825C>T	p.Val1378Val	p.Val1378Val;p.Val1378Val;p.Val275Val;p.Val1331Val;p.Val275Val	0	9e-05	1	0	(0.0-62.1)	Uncertain significance
17	41243015	G	A	rs80356871	BRCA1	synonymous_variant	c.4131C>T	c.4131C>T;c.4131C>T;c.822C>T;c.3990C>T;c.822C>T	p.Ser1377Ser	p.Ser1377Ser;p.Ser1377Ser;p.Ser274Ser;p.Ser1330Ser;p.Ser274Ser	0.00014	0	0.385469	Inf	(0.0-Inf)	Benign
17	41243024	ACT	A	rs80357787	BRCA1	frameshift_variant	c.4120_4121delAG	c.4120_4121delAG;c.4120_4121delAG;c.811_812delAG;c.3979_3980delAG;c.811_812delAG	p.Ser1374fs	p.Ser1374fs;p.Ser1374fs;p.Ser271fs;p.Ser1327fs;p.Ser271fs	0.00014	0	0.385469	Inf	(0.0-Inf)	Pathogenic
17	41243044	C	T	.	BRCA1	missense_variant	c.4102G>A	c.4102G>A;c.4102G>A;c.793G>A;c.3961G>A;c.793G>A	p.Ala1368Thr	p.Ala1368Thr;p.Ala1368Thr;p.Ala265Thr;p.Ala1321Thr;p.Ala265Thr	0.00014	0	0.385469	Inf	(0.0-Inf)	Uncertain significance
17	41243454	A	G	.	BRCA1	missense_variant&splice_region_variant	c.4094T>C	c.4094T>C;c.4094T>C;c.3953T>C	p.Leu1365Ser	p.Leu1365Ser;p.Leu1365Ser;p.Leu1318Ser	0	9e-05	1	0	(0.0-62.1)	Uncertain significance
17	41243495	C	T	.	BRCA1	synonymous_variant	c.4053G>A	c.4053G>A;c.4053G>A;c.3912G>A	p.Leu1351Leu	p.Leu1351Leu;p.Leu1351Leu;p.Leu1304Leu	0.00014	0	0.385469	Inf	(0.0-Inf)	Uncertain significance
17	41243501	C	T	rs758515222	BRCA1	synonymous_variant	c.4047G>A	c.4047G>A;c.4047G>A;c.3906G>A	p.Thr1349Thr	p.Thr1349Thr;p.Thr1349Thr;p.Thr1302Thr	0	9e-05	1	0	(0.0-62.1)	Benign
17	41243505	CCT	C	rs80357727	BRCA1	frameshift_variant	c.4041_4042delAG	c.4041_4042delAG;c.4041_4042delAG;c.3900_3901delAG	p.Gly1348fs	p.Gly1348fs;p.Gly1348fs;p.Gly1301fs	0.00014	0	0.385469	Inf	(0.0-Inf)	Pathogenic
17	41243573	C	T	rs761424661	BRCA1	synonymous_variant	c.3975G>A	c.3975G>A;c.3975G>A;c.3834G>A	p.Arg1325Arg	p.Arg1325Arg;p.Arg1325Arg;p.Arg1278Arg	0	9e-05	1	0	(0.0-62.1)	Uncertain significance
17	41243605	G	A	.	BRCA1	missense_variant	c.3943C>T	c.3943C>T;c.3943C>T;c.3802C>T	p.Pro1315Ser	p.Pro1315Ser;p.Pro1315Ser;p.Pro1268Ser	0	9e-05	1	0	(0.0-62.1)	Uncertain significance
17	41243776	C	T	.	BRCA1	missense_variant	c.3772G>A	c.3772G>A;c.3772G>A;c.3631G>A	p.Glu1258Lys	p.Glu1258Lys;p.Glu1258Lys;p.Glu1211Lys	0.00014	0	0.385469	Inf	(0.0-Inf)	Uncertain significance
17	41243801	G	A	rs587780801	BRCA1	synonymous_variant	c.3747C>T	c.3747C>T;c.3747C>T;c.3606C>T	p.Thr1249Thr	p.Thr1249Thr;p.Thr1249Thr;p.Thr1202Thr	0	9e-05	1	0	(0.0-62.1)	Benign
17	41243841	T	C	rs863224760	BRCA1	missense_variant	c.3707A>G	c.3707A>G;c.3707A>G;c.3566A>G	p.Asn1236Ser	p.Asn1236Ser;p.Asn1236Ser;p.Asn1189Ser	0.00014	0.00044	0.416247	0.31881	(0.0-2.8)	Uncertain significance
17	41243846	T	A	.	BRCA1	synonymous_variant	c.3702A>T	c.3702A>T;c.3702A>T;c.3561A>T	p.Val1234Val	p.Val1234Val;p.Val1234Val;p.Val1187Val	0.00014	0	0.385469	Inf	(0.0-Inf)	Uncertain significance
17	41243849	T	C	rs368690455	BRCA1	synonymous_variant	c.3699A>G	c.3699A>G;c.3699A>G;c.3558A>G	p.Lys1233Lys	p.Lys1233Lys;p.Lys1233Lys;p.Lys1186Lys	0.00014	0	0.385469	Inf	(0.0-Inf)	Benign
17	41243899	A	G	rs273900712	BRCA1	missense_variant	c.3649T>C	c.3649T>C;c.3649T>C;c.3508T>C	p.Ser1217Pro	p.Ser1217Pro;p.Ser1217Pro;p.Ser1170Pro	0.00014	9e-05	1	1.59421	(0.0-125.0)	Uncertain significance
17	41243921	T	A	.	BRCA1	missense_variant	c.3627A>T	c.3627A>T;c.3627A>T;c.3486A>T	p.Leu1209Phe	p.Leu1209Phe;p.Leu1209Phe;p.Leu1162Phe	0	9e-05	1	0	(0.0-62.1)	Uncertain significance
17	41243934	C	T	.	BRCA1	missense_variant	c.3614G>A	c.3614G>A;c.3614G>A;c.3473G>A	p.Gly1205Glu	p.Gly1205Glu;p.Gly1205Glu;p.Gly1158Glu	0	9e-05	1	0	(0.0-62.1)	Uncertain significance
17	41243967	G	GTGAA	.	BRCA1	frameshift_variant	c.3577_3580dupTTCA	c.3577_3580dupTTCA;c.3577_3580dupTTCA;c.3436_3439dupTTCA	p.Thr1194fs	p.Thr1194fs;p.Thr1194fs;p.Thr1147fs	0.00014	0	0.385469	Inf	(0.0-Inf)	Pathogenic
17	41243980	G	A	.	BRCA1	missense_variant	c.3568C>T	c.3568C>T;c.3568C>T;c.3427C>T	p.Pro1190Ser	p.Pro1190Ser;p.Pro1190Ser;p.Pro1143Ser	0	9e-05	1	0	(0.0-62.1)	Uncertain significance
17	41243988	C	T	rs80356975	BRCA1	missense_variant	c.3560G>A	c.3560G>A;c.3560G>A;c.3419G>A	p.Ser1187Asn	p.Ser1187Asn;p.Ser1187Asn;p.Ser1140Asn	0.00014	0	0.385469	Inf	(0.0-Inf)	Uncertain significance
17	41244000	T	C	rs16942	BRCA1	missense_variant	c.3548A>G	c.3548A>G;c.3548A>G;c.3407A>G	p.Lys1183Arg	p.Lys1183Arg;p.Lys1183Arg;p.Lys1136Arg	0.56525	0.5653	0.936772	0.998093	(1.0-1.0)	Benign
17	41244004	G	A	rs80357296	BRCA1	stop_gained	c.3544C>T	c.3544C>T;c.3544C>T;c.3403C>T	p.Gln1182*	p.Gln1182*;p.Gln1182*;p.Gln1135*	0.00014	0	0.385469	Inf	(0.0-Inf)	Pathogenic
17	41244007	C	T	rs56336919	BRCA1	missense_variant	c.3541G>A	c.3541G>A;c.3541G>A;c.3400G>A	p.Val1181Ile	p.Val1181Ile;p.Val1181Ile;p.Val1134Ile	0	0.00027	0.289333	0	(0.0-3.9)	Uncertain significance
17	41244069	TTTA	T	.	BRCA1	disruptive_inframe_deletion	c.3476_3478delTAA	c.3476_3478delTAA;c.3476_3478delTAA;c.3335_3337delTAA	p.Ile1159del	p.Ile1159del;p.Ile1159del;p.Ile1112del	0	9e-05	1	0	(0.0-62.1)	Uncertain significance
17	41244096	T	A	.	BRCA1	missense_variant	c.3452A>T	c.3452A>T;c.3452A>T;c.3311A>T	p.Asp1151Val	p.Asp1151Val;p.Asp1151Val;p.Asp1104Val	0.00014	0	0.385469	Inf	(0.0-Inf)	Uncertain significance
17	41244099	G	C	.	BRCA1	missense_variant	c.3449C>G	c.3449C>G;c.3449C>G;c.3308C>G	p.Pro1150Arg	p.Pro1150Arg;p.Pro1150Arg;p.Pro1103Arg	0.00014	0.00027	1	0.53139	(0.0-6.6)	Uncertain significance
17	41244100	G	A	rs80357272	BRCA1	missense_variant	c.3448C>T	c.3448C>T;c.3448C>T;c.3307C>T	p.Pro1150Ser	p.Pro1150Ser;p.Pro1150Ser;p.Pro1103Ser	0.00071	0.0016	0.132434	0.442657	(0.1-1.2)	Uncertain significance
17	41244105	TC	T	rs80357808	BRCA1	frameshift_variant	c.3442delG	c.3442delG;c.3442delG;c.3301delG	p.Glu1148fs	p.Glu1148fs;p.Glu1148fs;p.Glu1101fs	0.00043	0	0.057268	Inf	(0.7-Inf)	Pathogenic
17	41244200	T	C	.	BRCA1	synonymous_variant	c.3348A>G	c.3348A>G;c.3348A>G;c.3207A>G	p.Val1116Val	p.Val1116Val;p.Val1116Val;p.Val1069Val	0.00014	0	0.385469	Inf	(0.0-Inf)	Benign
17	41244218	CT	C	rs397509056	BRCA1	frameshift_variant	c.3329delA	c.3329delA;c.3329delA;c.3188delA	p.Lys1110fs	p.Lys1110fs;p.Lys1110fs;p.Lys1063fs	0.00014	0	0.385469	Inf	(0.0-Inf)	Pathogenic
17	41244250	C	T	.	BRCA1	missense_variant	c.3298G>A	c.3298G>A;c.3298G>A;c.3157G>A	p.Gly1100Arg	p.Gly1100Arg;p.Gly1100Arg;p.Gly1053Arg	0	9e-05	1	0	(0.0-62.1)	Uncertain significance
17	41244258	CTT	C	rs80357686	BRCA1	frameshift_variant	c.3288_3289delAA	c.3288_3289delAA;c.3288_3289delAA;c.3147_3148delAA	p.Leu1098fs	p.Leu1098fs;p.Leu1098fs;p.Leu1051fs	0.00014	0	0.385469	Inf	(0.0-Inf)	Pathogenic
17	41244265	T	C	.	BRCA1	missense_variant	c.3283A>G	c.3283A>G;c.3283A>G;c.3142A>G	p.Lys1095Glu	p.Lys1095Glu;p.Lys1095Glu;p.Lys1048Glu	0.00071	0	0.00850665	Inf	(1.5-Inf)	Pathogenic
17	41244270	A	T	.	BRCA1	missense_variant	c.3278T>A	c.3278T>A;c.3278T>A;c.3137T>A	p.Val1093Asp	p.Val1093Asp;p.Val1093Asp;p.Val1046Asp	0	9e-05	1	0	(0.0-62.1)	Uncertain significance
17	41244331	C	T	.	BRCA1	missense_variant	c.3217G>A	c.3217G>A;c.3217G>A;c.3076G>A	p.Gly1073Ser	p.Gly1073Ser;p.Gly1073Ser;p.Gly1026Ser	0.00014	0	0.385469	Inf	(0.0-Inf)	Uncertain significance
17	41244333	A	G	.	BRCA1	missense_variant	c.3215T>C	c.3215T>C;c.3215T>C;c.3074T>C	p.Leu1072Pro	p.Leu1072Pro;p.Leu1072Pro;p.Leu1025Pro	0	0.00018	0.526222	0	(0.0-8.5)	Uncertain significance
17	41244339	G	T	.	BRCA1	missense_variant	c.3209C>A	c.3209C>A;c.3209C>A;c.3068C>A	p.Ala1070Glu	p.Ala1070Glu;p.Ala1070Glu;p.Ala1023Glu	0	9e-05	1	0	(0.0-62.1)	Uncertain significance
17	41244435	T	C	rs16941	BRCA1	missense_variant	c.3113A>G	c.3113A>G;c.3113A>G;c.2972A>G	p.Glu1038Gly	p.Glu1038Gly;p.Glu1038Gly;p.Glu991Gly	0.56547	0.56539	0.954814	0.998623	(1.0-1.0)	Benign
17	41244465	C	T	rs80357459	BRCA1	missense_variant	c.3083G>A	c.3083G>A;c.3083G>A;c.2942G>A	p.Arg1028His	p.Arg1028His;p.Arg1028His;p.Arg981His	0	9e-05	1	0	(0.0-62.1)	Benign
17	41244495	T	C	.	BRCA1	missense_variant	c.3053A>G	c.3053A>G;c.3053A>G;c.2912A>G	p.Asn1018Ser	p.Asn1018Ser;p.Asn1018Ser;p.Asn971Ser	0.00014	0	0.385469	Inf	(0.0-Inf)	Uncertain significance
17	41244519	G	A	.	BRCA1	missense_variant	c.3029C>T	c.3029C>T;c.3029C>T;c.2888C>T	p.Pro1010Leu	p.Pro1010Leu;p.Pro1010Leu;p.Pro963Leu	0	9e-05	1	0	(0.0-62.1)	Uncertain significance
17	41244526	T	C	rs56321129	BRCA1	missense_variant	c.3022A>G	c.3022A>G;c.3022A>G;c.2881A>G	p.Met1008Val	p.Met1008Val;p.Met1008Val;p.Met961Val	0.00043	0.00018	0.380266	2.39162	(0.3-28.6)	Uncertain significance
17	41244569	T	C	rs772854836	BRCA1	synonymous_variant	c.2979A>G	c.2979A>G;c.2979A>G;c.2838A>G	p.Lys993Lys	p.Lys993Lys;p.Lys993Lys;p.Lys946Lys	0.00014	0	0.385469	Inf	(0.0-Inf)	Benign
17	41244584	T	C	.	BRCA1	synonymous_variant	c.2964A>G	c.2964A>G;c.2964A>G;c.2823A>G	p.Ser988Ser	p.Ser988Ser;p.Ser988Ser;p.Ser941Ser	0.00142	0.00098	0.501772	1.44957	(0.6-3.8)	Benign
17	41244596	A	G	.	BRCA1	synonymous_variant	c.2952T>C	c.2952T>C;c.2952T>C;c.2811T>C	p.Phe984Phe	p.Phe984Phe;p.Phe984Phe;p.Phe937Phe	0.00014	0	0.385469	Inf	(0.0-Inf)	Uncertain significance
17	41244612	C	T	rs80356985	BRCA1	missense_variant	c.2936G>A	c.2936G>A;c.2936G>A;c.2795G>A	p.Arg979His	p.Arg979His;p.Arg979His;p.Arg932His	0	9e-05	1	0	(0.0-62.1)	Uncertain significance
17	41244617	T	C	rs273899691	BRCA1	synonymous_variant	c.2931A>G	c.2931A>G;c.2931A>G;c.2790A>G	p.Pro977Pro	p.Pro977Pro;p.Pro977Pro;p.Pro930Pro	0	9e-05	1	0	(0.0-62.1)	Uncertain significance
17	41244643	T	C	rs587781641	BRCA1	missense_variant	c.2905A>G	c.2905A>G;c.2905A>G;c.2764A>G	p.Asn969Asp	p.Asn969Asp;p.Asn969Asp;p.Asn922Asp	0.00014	0	0.385469	Inf	(0.0-Inf)	Uncertain significance
17	41244667	T	C	.	BRCA1	missense_variant	c.2881A>G	c.2881A>G;c.2881A>G;c.2740A>G	p.Asn961Asp	p.Asn961Asp;p.Asn961Asp;p.Asn914Asp	0	0.00018	0.526222	0	(0.0-8.5)	Uncertain significance
17	41244748	G	A	rs80357223	BRCA1	stop_gained	c.2800C>T	c.2800C>T;c.2800C>T;c.2659C>T	p.Gln934*	p.Gln934*;p.Gln934*;p.Gln887*	0.00071	0	0.00850665	Inf	(1.5-Inf)	Pathogenic
17	41244777	TTAAC	T	rs80357661	BRCA1	frameshift_variant	c.2767_2770delGTTA	c.2767_2770delGTTA;c.2767_2770delGTTA;c.2626_2629delGTTA	p.Val923fs	p.Val923fs;p.Val923fs;p.Val876fs	0.00014	0	0.385469	Inf	(0.0-Inf)	Pathogenic
17	41244794	CT	C	.	BRCA1	frameshift_variant	c.2753delA	c.2753delA;c.2753delA;c.2612delA	p.Lys918fs	p.Lys918fs;p.Lys918fs;p.Lys871fs	0.00014	0	0.385469	Inf	(0.0-Inf)	Pathogenic
17	41244798	AT	A	.	BRCA1	frameshift_variant	c.2749delA	c.2749delA;c.2749delA;c.2608delA	p.Ile917fs	p.Ile917fs;p.Ile917fs;p.Ile870fs	0.00014	0	0.385469	Inf	(0.0-Inf)	Pathogenic
17	41244822	T	A	rs80357127	BRCA1	missense_variant	c.2726A>T	c.2726A>T;c.2726A>T;c.2585A>T	p.Asn909Ile	p.Asn909Ile;p.Asn909Ile;p.Asn862Ile	0.00043	0.00062	0.750253	0.683186	(0.1-3.0)	Uncertain significance
17	41244868	T	G	.	BRCA1	missense_variant	c.2680A>C	c.2680A>C;c.2680A>C;c.2539A>C	p.Lys894Gln	p.Lys894Gln;p.Lys894Gln;p.Lys847Gln	0	9e-05	1	0	(0.0-62.1)	Uncertain significance
17	41244935	C	T	rs587782608	BRCA1	synonymous_variant	c.2613G>A	c.2613G>A;c.2613G>A;c.2472G>A	p.Pro871Pro	p.Pro871Pro;p.Pro871Pro;p.Pro824Pro	0.00014	0.00027	1	0.53139	(0.0-6.6)	Benign
17	41244936	G	A	rs799917	BRCA1	missense_variant	c.2612C>T	c.2612C>T;c.2612C>T;c.2471C>T	p.Pro871Leu	p.Pro871Leu;p.Pro871Leu;p.Pro824Leu	0.56567	0.56548	0.98192	0.999274	(1.0-1.0)	Benign
17	41244973	T	C	.	BRCA1	missense_variant	c.2575A>G	c.2575A>G;c.2575A>G;c.2434A>G	p.Asn859Asp	p.Asn859Asp;p.Asn859Asp;p.Asn812Asp	0	9e-05	1	0	(0.0-62.1)	Uncertain significance
17	41244982	A	G	rs80356892	BRCA1	missense_variant	c.2566T>C	c.2566T>C;c.2566T>C;c.2425T>C	p.Tyr856His	p.Tyr856His;p.Tyr856His;p.Tyr809His	0.01759	0.01735	1	1.00351	(0.8-1.3)	Benign
17	41244984	T	G	rs768001441	BRCA1	missense_variant	c.2564A>C	c.2564A>C;c.2564A>C;c.2423A>C	p.Gln855Pro	p.Gln855Pro;p.Gln855Pro;p.Gln808Pro	0.00043	0.00027	0.68211	1.59429	(0.2-11.9)	Uncertain significance
17	41245004	T	C	.	BRCA1	synonymous_variant	c.2544A>G	c.2544A>G;c.2544A>G;c.2403A>G	p.Glu848Glu	p.Glu848Glu;p.Glu848Glu;p.Glu801Glu	0.00014	0	0.385469	Inf	(0.0-Inf)	Uncertain significance
17	41245021	T	C	rs80357435	BRCA1	missense_variant	c.2527A>G	c.2527A>G;c.2527A>G;c.2386A>G	p.Thr843Ala	p.Thr843Ala;p.Thr843Ala;p.Thr796Ala	0.00014	0.00027	1	0.53139	(0.0-6.6)	Uncertain significance
17	41245034	GT	G	rs80357863	BRCA1	frameshift_variant	c.2513delA	c.2513delA;c.2513delA;c.2372delA	p.Asn838fs	p.Asn838fs;p.Asn838fs;p.Asn791fs	0.00014	0	0.385469	Inf	(0.0-Inf)	Pathogenic
17	41245055	A	G	.	BRCA1	synonymous_variant	c.2493T>C	c.2493T>C;c.2493T>C;c.2352T>C	p.Tyr831Tyr	p.Tyr831Tyr;p.Tyr831Tyr;p.Tyr784Tyr	0.00014	0	0.385469	Inf	(0.0-Inf)	Uncertain significance
17	41245108	G	T	.	BRCA1	missense_variant	c.2440C>A	c.2440C>A;c.2440C>A;c.2299C>A	p.Leu814Ile	p.Leu814Ile;p.Leu814Ile;p.Leu767Ile	0.00014	0	0.385469	Inf	(0.0-Inf)	Uncertain significance
17	41245157	TTC	T	rs80357695	BRCA1	frameshift_variant	c.2389_2390delGA	c.2389_2390delGA;c.2389_2390delGA;c.2248_2249delGA	p.Glu797fs	p.Glu797fs;p.Glu797fs;p.Glu750fs	0.00014	9e-05	1	1.59421	(0.0-125.0)	Pathogenic
17	41245207	C	G	.	BRCA1	missense_variant	c.2341G>C	c.2341G>C;c.2341G>C;c.2200G>C	p.Glu781Gln	p.Glu781Gln;p.Glu781Gln;p.Glu734Gln	0.00014	0	0.385469	Inf	(0.0-Inf)	Uncertain significance
17	41245228	C	T	.	BRCA1	missense_variant	c.2320G>A	c.2320G>A;c.2320G>A;c.2179G>A	p.Gly774Ser	p.Gly774Ser;p.Gly774Ser;p.Gly727Ser	0.00014	9e-05	1	1.59421	(0.0-125.0)	Uncertain significance
17	41245237	A	G	rs16940	BRCA1	synonymous_variant	c.2311T>C	c.2311T>C;c.2311T>C;c.2170T>C	p.Leu771Leu	p.Leu771Leu;p.Leu771Leu;p.Leu724Leu	0.5659	0.5653	1	0.999741	(1.0-1.0)	Benign
17	41245238	T	C	.	BRCA1	synonymous_variant	c.2310A>G	c.2310A>G;c.2310A>G;c.2169A>G	p.Ser770Ser	p.Ser770Ser;p.Ser770Ser;p.Ser723Ser	0	9e-05	1	0	(0.0-62.1)	Uncertain significance
17	41245247	GC	G	.	BRCA1	frameshift_variant	c.2300delG	c.2300delG;c.2300delG;c.2159delG	p.Ser767fs	p.Ser767fs;p.Ser767fs;p.Ser720fs	0.00014	0	0.385469	Inf	(0.0-Inf)	Pathogenic
17	41245262	T	A	rs273898682	BRCA1	missense_variant	c.2286A>T	c.2286A>T;c.2286A>T;c.2145A>T	p.Arg762Ser	p.Arg762Ser;p.Arg762Ser;p.Arg715Ser	0.00014	0.00018	1	0.797128	(0.0-15.3)	Uncertain significance
17	41245280	C	T	.	BRCA1	synonymous_variant	c.2268G>A	c.2268G>A;c.2268G>A;c.2127G>A	p.Arg756Arg	p.Arg756Arg;p.Arg756Arg;p.Arg709Arg	0.00014	0	0.385469	Inf	(0.0-Inf)	Uncertain significance
17	41245290	C	T	.	BRCA1	missense_variant	c.2258G>A	c.2258G>A;c.2258G>A;c.2117G>A	p.Ser753Asn	p.Ser753Asn;p.Ser753Asn;p.Ser706Asn	0	9e-05	1	0	(0.0-62.1)	Uncertain significance
17	41245307	G	T	.	BRCA1	synonymous_variant	c.2241C>A	c.2241C>A;c.2241C>A;c.2100C>A	p.Pro747Pro	p.Pro747Pro;p.Pro747Pro;p.Pro700Pro	0	9e-05	1	0	(0.0-62.1)	Uncertain significance
17	41245330	C	CT	rs80357802	BRCA1	frameshift_variant	c.2217dupA	c.2217dupA;c.2217dupA;c.2076dupA	p.Val740fs	p.Val740fs;p.Val740fs;p.Val693fs	0.00014	0	0.385469	Inf	(0.0-Inf)	Pathogenic
17	41245343	T	C	.	BRCA1	synonymous_variant	c.2205A>G	c.2205A>G;c.2205A>G;c.2064A>G	p.Leu735Leu	p.Leu735Leu;p.Leu735Leu;p.Leu688Leu	0	9e-05	1	0	(0.0-62.1)	Uncertain significance
17	41245351	CTTCTT	C	rs397508946	BRCA1	frameshift_variant	c.2192_2196delAAGAA	c.2192_2196delAAGAA;c.2192_2196delAAGAA;c.2051_2055delAAGAA	p.Lys731fs	p.Lys731fs;p.Lys731fs;p.Lys684fs	0.00014	0	0.385469	Inf	(0.0-Inf)	Pathogenic
17	41245390	C	A	rs80356875	BRCA1	stop_gained	c.2158G>T	c.2158G>T;c.2158G>T;c.2017G>T	p.Glu720*	p.Glu720*;p.Glu720*;p.Glu673*	0.00014	0	0.385469	Inf	(0.0-Inf)	Pathogenic
17	41245466	G	A	rs1799949	BRCA1	synonymous_variant	c.2082C>T	c.2082C>T;c.2082C>T;c.1941C>T	p.Ser694Ser	p.Ser694Ser;p.Ser694Ser;p.Ser647Ser	0.56547	0.56539	0.945787	0.998308	(1.0-1.0)	Benign
17	41245618	A	T	rs753521391	BRCA1	missense_variant	c.1930T>A	c.1930T>A;c.1930T>A;c.1789T>A	p.Cys644Ser	p.Cys644Ser;p.Cys644Ser;p.Cys597Ser	0.00043	0.00027	0.68211	1.59429	(0.2-11.9)	Uncertain significance
17	41245640	A	G	.	BRCA1	synonymous_variant	c.1908T>C	c.1908T>C;c.1908T>C;c.1767T>C	p.Cys636Cys	p.Cys636Cys;p.Cys636Cys;p.Cys589Cys	0.00014	9e-05	1	1.59421	(0.0-125.0)	Uncertain significance
17	41245669	C	T	rs80357425	BRCA1	missense_variant	c.1879G>A	c.1879G>A;c.1879G>A;c.1738G>A	p.Val627Ile	p.Val627Ile;p.Val627Ile;p.Val580Ile	0.00071	0.00071	1	0.9964	(0.3-3.5)	Uncertain significance
17	41245683	G	A	rs56039126	BRCA1	missense_variant	c.1865C>T	c.1865C>T;c.1865C>T;c.1724C>T	p.Ala622Val	p.Ala622Val;p.Ala622Val;p.Ala575Val	0.00014	0	0.385469	Inf	(0.0-Inf)	Uncertain significance
17	41245716	A	C	.	BRCA1	missense_variant	c.1832T>G	c.1832T>G;c.1832T>G;c.1691T>G	p.Leu611Arg	p.Leu611Arg;p.Leu611Arg;p.Leu564Arg	0	9e-05	1	0	(0.0-62.1)	Uncertain significance
17	41245764	T	C	.	BRCA1	missense_variant	c.1784A>G	c.1784A>G;c.1784A>G;c.1643A>G	p.Glu595Gly	p.Glu595Gly;p.Glu595Gly;p.Glu548Gly	0.00014	9e-05	1	1.59421	(0.0-125.0)	Uncertain significance
17	41245774	T	G	.	BRCA1	missense_variant	c.1774A>C	c.1774A>C;c.1774A>C;c.1633A>C	p.Ser592Arg	p.Ser592Arg;p.Ser592Arg;p.Ser545Arg	0	9e-05	1	0	(0.0-62.1)	Uncertain significance
17	41245830	G	A	.	BRCA1	missense_variant	c.1718C>T	c.1718C>T;c.1718C>T;c.1577C>T	p.Ser573Leu	p.Ser573Leu;p.Ser573Leu;p.Ser526Leu	0	9e-05	1	0	(0.0-62.1)	Uncertain significance
17	41245968	T	G	.	BRCA1	missense_variant	c.1580A>C	c.1580A>C;c.1580A>C;c.1439A>C	p.Lys527Thr	p.Lys527Thr;p.Lys527Thr;p.Lys480Thr	0.00014	0	0.385469	Inf	(0.0-Inf)	Uncertain significance
17	41246015	G	T	.	BRCA1	synonymous_variant	c.1533C>A	c.1533C>A;c.1533C>A;c.1392C>A	p.Gly511Gly	p.Gly511Gly;p.Gly511Gly;p.Gly464Gly	0.00014	9e-05	1	1.59421	(0.0-125.0)	Uncertain significance
17	41246029	TC	T	rs80357947	BRCA1	frameshift_variant	c.1518delG	c.1518delG;c.1518delG;c.1377delG	p.Arg507fs	p.Arg507fs;p.Arg507fs;p.Arg460fs	0.00028	0	0.14858	Inf	(0.3-Inf)	Pathogenic
17	41246031	C	T	.	BRCA1	missense_variant	c.1517G>A	c.1517G>A;c.1517G>A;c.1376G>A	p.Arg506Lys	p.Arg506Lys;p.Arg506Lys;p.Arg459Lys	0	9e-05	1	0	(0.0-62.1)	Uncertain significance
17	41246037	C	T	rs56272539	BRCA1	missense_variant	c.1511G>A	c.1511G>A;c.1511G>A;c.1370G>A	p.Arg504His	p.Arg504His;p.Arg504His;p.Arg457His	0	9e-05	1	0	(0.0-62.1)	Uncertain significance
17	41246064	T	G	.	BRCA1	missense_variant	c.1484A>C	c.1484A>C;c.1484A>C;c.1343A>C	p.Glu495Ala	p.Glu495Ala;p.Glu495Ala;p.Glu448Ala	0	9e-05	1	0	(0.0-62.1)	Uncertain significance
17	41246181	A	G	rs80357360	BRCA1	missense_variant	c.1367T>C	c.1367T>C;c.1367T>C;c.1226T>C	p.Ile456Thr	p.Ile456Thr;p.Ile456Thr;p.Ile409Thr	0	0.00018	0.526222	0	(0.0-8.5)	Uncertain significance
17	41246191	C	G	rs768054411	BRCA1	missense_variant	c.1357G>C	c.1357G>C;c.1357G>C;c.1216G>C	p.Glu453Gln	p.Glu453Gln;p.Glu453Gln;p.Glu406Gln	0.00014	0.00018	1	0.797128	(0.0-15.3)	Uncertain significance
17	41246208	A	G	.	BRCA1	missense_variant	c.1340T>C	c.1340T>C;c.1340T>C;c.1199T>C	p.Val447Ala	p.Val447Ala;p.Val447Ala;p.Val400Ala	0.00014	0	0.385469	Inf	(0.0-Inf)	Uncertain significance
17	41246226	A	G	.	BRCA1	missense_variant	c.1322T>C	c.1322T>C;c.1322T>C;c.1181T>C	p.Ile441Thr	p.Ile441Thr;p.Ile441Thr;p.Ile394Thr	0.00028	0.00036	1	0.797113	(0.1-5.6)	Uncertain significance
17	41246238	T	C	.	BRCA1	missense_variant	c.1310A>G	c.1310A>G;c.1310A>G;c.1169A>G	p.His437Arg	p.His437Arg;p.His437Arg;p.His390Arg	0	0.00018	0.526222	0	(0.0-8.5)	Uncertain significance
17	41246255	TAAGTCTATTTTCTCTG	T	.	BRCA1	frameshift_variant	c.1277_1292delCAGAGAAAATAGACTT	c.1277_1292delCAGAGAAAATAGACTT;c.1277_1292delCAGAGAAAATAGACTT;c.1136_1151delCAGAGAAAATAGACTT	p.Ser426fs	p.Ser426fs;p.Ser426fs;p.Ser379fs	0.00028	0	0.14858	Inf	(0.3-Inf)	Pathogenic
17	41246294	C	A	.	BRCA1	missense_variant	c.1254G>T	c.1254G>T;c.1254G>T;c.1113G>T	p.Glu418Asp	p.Glu418Asp;p.Glu418Asp;p.Glu371Asp	0	9e-05	1	0	(0.0-62.1)	Uncertain significance
17	41246305	C	T	rs587782770	BRCA1	missense_variant	c.1243G>A	c.1243G>A;c.1243G>A;c.1102G>A	p.Val415Ile	p.Val415Ile;p.Val415Ile;p.Val368Ile	0	0.00027	0.289333	0	(0.0-3.9)	Uncertain significance
17	41246317	C	G	.	BRCA1	missense_variant	c.1231G>C	c.1231G>C;c.1231G>C;c.1090G>C	p.Asp411His	p.Asp411His;p.Asp411His;p.Asp364His	0.00014	9e-05	1	1.59421	(0.0-125.0)	Uncertain significance
17	41246346	C	T	rs397507184	BRCA1	missense_variant	c.1202G>A	c.1202G>A;c.1202G>A;c.1061G>A	p.Gly401Glu	p.Gly401Glu;p.Gly401Glu;p.Gly354Glu	0.00071	0.00062	1	1.13868	(0.3-4.2)	Uncertain significance
17	41246413	T	A	.	BRCA1	missense_variant	c.1135A>T	c.1135A>T;c.1135A>T;c.994A>T	p.Ile379Phe	p.Ile379Phe;p.Ile379Phe;p.Ile332Phe	0	9e-05	1	0	(0.0-62.1)	Uncertain significance
17	41246435	AG	A	rs397508837	BRCA1	frameshift_variant	c.1112delC	c.1112delC;c.1112delC;c.971delC	p.Pro371fs	p.Pro371fs;p.Pro371fs;p.Pro324fs	0.00014	0	0.385469	Inf	(0.0-Inf)	Pathogenic
17	41246440	C	A	.	BRCA1	missense_variant	c.1108G>T	c.1108G>T;c.1108G>T;c.967G>T	p.Val370Phe	p.Val370Phe;p.Val370Phe;p.Val323Phe	0	9e-05	1	0	(0.0-62.1)	Uncertain significance
17	41246512	G	A	rs80357015	BRCA1	missense_variant	c.1036C>T	c.1036C>T;c.1036C>T;c.895C>T	p.Pro346Ser	p.Pro346Ser;p.Pro346Ser;p.Pro299Ser	0.00014	0.00018	1	0.797128	(0.0-15.3)	Benign
17	41246538	T	C	.	BRCA1	missense_variant	c.1010A>G	c.1010A>G;c.1010A>G;c.869A>G	p.Glu337Gly	p.Glu337Gly;p.Glu337Gly;p.Glu290Gly	0.00014	0	0.385469	Inf	(0.0-Inf)	Uncertain significance
17	41246597	T	C	rs759419385	BRCA1	synonymous_variant	c.951A>G	c.951A>G;c.951A>G;c.810A>G	p.Gln317Gln	p.Gln317Gln;p.Gln317Gln;p.Gln270Gln	0	9e-05	1	0	(0.0-62.1)	Benign
17	41246667	T	C	.	BRCA1	missense_variant	c.881A>G	c.881A>G;c.881A>G;c.740A>G	p.Lys294Arg	p.Lys294Arg;p.Lys294Arg;p.Lys247Arg	0.00028	0.00018	0.642156	1.59425	(0.1-22.0)	Uncertain significance
17	41246696	C	G	.	BRCA1	missense_variant	c.852G>C	c.852G>C;c.852G>C;c.711G>C	p.Gln284His	p.Gln284His;p.Gln284His;p.Gln237His	0.00043	9e-05	0.162855	4.78332	(0.4-250.8)	Uncertain significance
17	41246724	C	T	rs397509327	BRCA1	missense_variant	c.824G>A	c.824G>A;c.824G>A;c.683G>A	p.Gly275Asp	p.Gly275Asp;p.Gly275Asp;p.Gly228Asp	0.00312	0.0016	0.0353346	1.95001	(1.0-3.9)	Benign
17	41246733	T	C	.	BRCA1	missense_variant	c.815A>G	c.815A>G;c.815A>G;c.674A>G	p.Glu272Gly	p.Glu272Gly;p.Glu272Gly;p.Glu225Gly	0.00014	0.00036	0.655142	0.398528	(0.0-4.0)	Uncertain significance
17	41246737	C	T	rs80357244	BRCA1	missense_variant	c.811G>A	c.811G>A;c.811G>A;c.670G>A	p.Val271Met	p.Val271Met;p.Val271Met;p.Val224Met	0.00667	0.00525	0.231063	1.27087	(0.8-1.9)	Benign
17	41246747	T	C	.	BRCA1	synonymous_variant	c.801A>G	c.801A>G;c.801A>G;c.660A>G	p.Ser267Ser	p.Ser267Ser;p.Ser267Ser;p.Ser220Ser	0	9e-05	1	0	(0.0-62.1)	Uncertain significance
17	41246753	A	G	rs201441987	BRCA1	splice_region_variant&intron_variant;splice_region_variant&intron_variant;synonymous_variant;synonymous_variant;synonymous_variant	c.795T>C	c.787+8T>C;c.787+8T>C;c.795T>C;c.795T>C;c.654T>C	p.Ser265Ser	;p.Ser265Ser;p.Ser265Ser;p.Ser218Ser	0.00071	0.00062	1	1.13879	(0.3-4.2)	Uncertain significance
17	41246792	A	G	rs786201338	BRCA1	synonymous_variant	c.756T>C	c.756T>C;c.756T>C;c.756T>C;c.615T>C;c.756T>C	p.Arg252Arg	p.Arg252Arg;p.Arg252Arg;p.Arg252Arg;p.Arg205Arg;p.Arg252Arg	0.00085	0.00098	1	0.86951	(0.3-2.6)	Benign
17	41246855	C	T	rs62625298	BRCA1	synonymous_variant	c.693G>A	c.693G>A;c.693G>A;c.693G>A;c.552G>A;c.693G>A	p.Thr231Thr	p.Thr231Thr;p.Thr231Thr;p.Thr231Thr;p.Thr184Thr;p.Thr231Thr	0.00028	0.00027	1	1.06283	(0.1-9.3)	Uncertain significance
17	41246856	G	A	rs80357001	BRCA1	missense_variant	c.692C>T	c.692C>T;c.692C>T;c.692C>T;c.551C>T;c.692C>T	p.Thr231Met	p.Thr231Met;p.Thr231Met;p.Thr231Met;p.Thr184Met;p.Thr231Met	0.00028	0	0.14858	Inf	(0.3-Inf)	Uncertain significance
17	41247881	A	G	rs765950064	BRCA1	synonymous_variant	c.652T>C	c.652T>C;c.652T>C;c.652T>C;c.511T>C;c.652T>C	p.Leu218Leu	p.Leu218Leu;p.Leu218Leu;p.Leu218Leu;p.Leu171Leu;p.Leu218Leu	0	0.00027	0.289333	0	(0.0-3.9)	Benign
17	41247895	C	T	.	BRCA1	missense_variant	c.638G>A	c.638G>A;c.638G>A;c.638G>A;c.497G>A;c.638G>A	p.Arg213Lys	p.Arg213Lys;p.Arg213Lys;p.Arg213Lys;p.Arg166Lys;p.Arg213Lys	0.00014	0	0.385469	Inf	(0.0-Inf)	Uncertain significance
17	41247907	G	A	rs201596327	BRCA1	missense_variant	c.626C>T	c.626C>T;c.626C>T;c.626C>T;c.485C>T;c.626C>T	p.Pro209Leu	p.Pro209Leu;p.Pro209Leu;p.Pro209Leu;p.Pro162Leu;p.Pro209Leu	0.00156	0.00178	0.854125	0.876718	(0.4-1.9)	Benign
17	41247917	G	A	rs397509301	BRCA1	stop_gained	c.616C>T	c.616C>T;c.616C>T;c.616C>T;c.475C>T;c.616C>T	p.Gln206*	p.Gln206*;p.Gln206*;p.Gln206*;p.Gln159*;p.Gln206*	0.00014	9e-05	1	1.59421	(0.0-125.0)	Pathogenic
17	41249283	C	T	rs80357090	BRCA1	missense_variant	c.571G>A	c.571G>A;c.571G>A;c.571G>A;c.430G>A;c.571G>A	p.Val191Ile	p.Val191Ile;p.Val191Ile;p.Val191Ile;p.Val144Ile;p.Val191Ile	0.00014	0.00018	1	0.797128	(0.0-15.3)	Benign
17	41249284	G	A	rs201536070	BRCA1	synonymous_variant	c.570C>T	c.570C>T;c.570C>T;c.570C>T;c.429C>T;c.570C>T	p.Thr190Thr	p.Thr190Thr;p.Thr190Thr;p.Thr190Thr;p.Thr143Thr;p.Thr190Thr	0	0.00018	0.526222	0	(0.0-8.5)	Benign
17	41251811	C	T	rs34545365	BRCA1	synonymous_variant	c.528G>A	c.528G>A;c.528G>A;c.528G>A;c.387G>A;c.528G>A	p.Thr176Thr	p.Thr176Thr;p.Thr176Thr;p.Thr176Thr;p.Thr129Thr;p.Thr176Thr	0.00014	0	0.385469	Inf	(0.0-Inf)	Benign
17	41251834	G	A	rs80357133	BRCA1	stop_gained	c.505C>T	c.505C>T;c.505C>T;c.505C>T;c.364C>T;c.505C>T	p.Gln169*	p.Gln169*;p.Gln169*;p.Gln169*;p.Gln122*;p.Gln169*	0.00014	0	0.385469	Inf	(0.0-Inf)	Pathogenic
17	41251881	CTG	C	rs80357882	BRCA1	frameshift_variant	c.456_457delCA	c.456_457delCA;c.456_457delCA;c.456_457delCA;c.315_316delCA;c.456_457delCA	p.Ser153fs	p.Ser153fs;p.Ser153fs;p.Ser153fs;p.Ser106fs;p.Ser153fs	0.00028	0	0.14858	Inf	(0.3-Inf)	Pathogenic
17	41256153	C	T	rs80356991	BRCA1	missense_variant	c.427G>A	c.427G>A;c.427G>A;c.427G>A;c.286G>A;c.427G>A	p.Glu143Lys	p.Glu143Lys;p.Glu143Lys;p.Glu143Lys;p.Glu96Lys;p.Glu143Lys	0.00014	0	0.385469	Inf	(0.0-Inf)	Uncertain significance
17	41256154	G	A	rs542687218	BRCA1	synonymous_variant	c.426C>T	c.426C>T;c.426C>T;c.426C>T;c.285C>T;c.426C>T	p.Pro142Pro	p.Pro142Pro;p.Pro142Pro;p.Pro142Pro;p.Pro95Pro;p.Pro142Pro	0	0.00027	0.289333	0	(0.0-3.9)	Benign
17	41256182	C	T	rs80357357	BRCA1	missense_variant	c.398G>A	c.398G>A;c.398G>A;c.398G>A;c.257G>A;c.398G>A	p.Arg133His	p.Arg133His;p.Arg133His;p.Arg133His;p.Arg86His;p.Arg133His	0	0.00018	0.526222	0	(0.0-8.5)	Benign
17	41256190	G	T	rs80356888	BRCA1	stop_gained	c.390C>A	c.390C>A;c.390C>A;c.390C>A;c.249C>A;c.390C>A	p.Tyr130*	p.Tyr130*;p.Tyr130*;p.Tyr130*;p.Tyr83*;p.Tyr130*	0.00028	0	0.14858	Inf	(0.3-Inf)	Pathogenic
17	41256210	T	C	rs80357448	BRCA1	missense_variant	c.370A>G	c.370A>G;c.370A>G;c.370A>G;c.229A>G;c.370A>G	p.Ile124Val	p.Ile124Val;p.Ile124Val;p.Ile124Val;p.Ile77Val;p.Ile124Val	0.00028	0.00044	0.714075	0.637653	(0.1-3.9)	Benign
17	41256228	G	C	.	BRCA1	missense_variant	c.352C>G	c.352C>G;c.352C>G;c.352C>G;c.211C>G;c.352C>G	p.Leu118Val	p.Leu118Val;p.Leu118Val;p.Leu118Val;p.Leu71Val;p.Leu118Val	0.00014	0	0.385469	Inf	(0.0-Inf)	Uncertain significance
17	41256236	GGA	G	rs80357881	BRCA1	frameshift_variant	c.342_343delTC	c.342_343delTC;c.342_343delTC;c.342_343delTC;c.201_202delTC;c.342_343delTC	p.Pro115fs	p.Pro115fs;p.Pro115fs;p.Pro115fs;p.Pro68fs;p.Pro115fs	0.00014	0	0.385469	Inf	(0.0-Inf)	Pathogenic
17	41256246	T	A	.	BRCA1	missense_variant	c.334A>T	c.334A>T;c.334A>T;c.334A>T;c.193A>T;c.334A>T	p.Asn112Tyr	p.Asn112Tyr;p.Asn112Tyr;p.Asn112Tyr;p.Asn65Tyr;p.Asn112Tyr	0	9e-05	1	0	(0.0-62.1)	Uncertain significance
17	41256251	T	G	rs397509053	BRCA1	missense_variant	c.329A>C	c.329A>C;c.329A>C;c.329A>C;c.188A>C;c.329A>C	p.Lys110Thr	p.Lys110Thr;p.Lys110Thr;p.Lys110Thr;p.Lys63Thr;p.Lys110Thr	0	9e-05	1	0	(0.0-62.1)	Uncertain significance
17	41256258	CA	C	rs80357544	BRCA1	frameshift_variant	c.321delT	c.321delT;c.321delT;c.321delT;c.180delT;c.321delT	p.Phe107fs	p.Phe107fs;p.Phe107fs;p.Phe107fs;p.Phe60fs;p.Phe107fs	0.00014	0	0.385469	Inf	(0.0-Inf)	Pathogenic
17	41256904	C	A	.	BRCA1	missense_variant	c.282G>T	c.282G>T;c.282G>T;c.282G>T;c.141G>T;c.282G>T	p.Gln94His	p.Gln94His;p.Gln94His;p.Gln94His;p.Gln47His;p.Gln94His	0.00057	0.00098	0.432857	0.579614	(0.1-2.0)	Uncertain significance
17	41256973	C	A	.	BRCA1	missense_variant&splice_region_variant	c.213G>T	c.213G>T;c.213G>T;c.213G>T;c.72G>T;c.213G>T	p.Arg71Ser	p.Arg71Ser;p.Arg71Ser;p.Arg71Ser;p.Arg24Ser;p.Arg71Ser	0.00014	9e-05	1	1.59421	(0.0-125.0)	Uncertain significance
17	41258471	A	G	rs80358026	BRCA1	splice_donor_variant&intron_variant	c.212+2T>C	c.212+2T>C;c.212+2T>C;c.212+2T>C;c.71+2T>C;c.212+2T>C			0.00014	0	0.385469	Inf	(0.0-Inf)	Pathogenic
17	41258487	A	G	.	BRCA1	synonymous_variant	c.198T>C	c.198T>C;c.198T>C;c.198T>C;c.57T>C;c.198T>C	p.Asn66Asn	p.Asn66Asn;p.Asn66Asn;p.Asn66Asn;p.Asn19Asn;p.Asn66Asn	0.00043	9e-05	0.162855	4.78332	(0.4-250.8)	Benign
17	41258489	T	C	.	BRCA1	missense_variant	c.196A>G	c.196A>G;c.196A>G;c.196A>G;c.55A>G;c.196A>G	p.Asn66Asp	p.Asn66Asp;p.Asn66Asp;p.Asn66Asp;p.Asn19Asp;p.Asn66Asp	0	9e-05	1	0	(0.0-62.1)	Uncertain significance
17	41258497	A	T	rs80357086	BRCA1	stop_gained	c.188T>A	c.188T>A;c.188T>A;c.188T>A;c.47T>A;c.188T>A	p.Leu63*	p.Leu63*;p.Leu63*;p.Leu63*;p.Leu16*;p.Leu63*	0.00369	0.00018	2.54027e-09	20.7604	(5.2-180.2)	Pathogenic
17	41258531	G	A	rs80357084	BRCA1	missense_variant	c.154C>T	c.154C>T;c.154C>T;c.154C>T;c.13C>T;c.154C>T	p.Leu52Phe	p.Leu52Phe;p.Leu52Phe;p.Leu52Phe;p.Leu5Phe;p.Leu52Phe	0.00652	0.00703	0.713699	0.928051	(0.6-1.4)	Uncertain significance
17	41267762	A	G	rs80357164	BRCA1	missense_variant	c.115T>C	c.115T>C	p.Cys39Arg	p.Cys39Arg	0.00014	0	0.385469	Inf	(0.0-Inf)	Pathogenic
17	41267763	C	T	rs1800062	BRCA1	synonymous_variant	c.114G>A	c.114G>A	p.Lys38Lys	p.Lys38Lys	0.14537	0.14431	0.887068	1.00603	(0.9-1.1)	Benign
17	41267797	C	T	rs80358018	BRCA1	splice_acceptor_variant&intron_variant	c.81-1G>A	c.81-1G>A			0.00028	0	0.14858	Inf	(0.3-Inf)	Pathogenic
17	41276043	C	T	rs80357198	BRCA1	missense_variant	c.71G>A	c.71G>A	p.Cys24Tyr	p.Cys24Tyr	0.00014	0	0.385469	Inf	(0.0-Inf)	Uncertain significance
17	41276063	A	G	.	BRCA1	synonymous_variant	c.51T>C	c.51T>C	p.Ala17Ala	p.Ala17Ala	0	9e-05	1	0	(0.0-62.1)	Uncertain significance
17	41276070	A	G	rs80357316	BRCA1	missense_variant	c.44T>C	c.44T>C	p.Ile15Thr	p.Ile15Thr	0.00014	0	0.385469	Inf	(0.0-Inf)	Uncertain significance
17	41276094	C	T	rs144792613	BRCA1	missense_variant	c.20G>A	c.20G>A	p.Arg7His	p.Arg7His	0	9e-05	1	0	(0.0-62.1)	Uncertain significance
17	41276105	T	C	rs780157871	BRCA1	synonymous_variant;synonymous_variant;synonymous_variant;synonymous_variant;5_prime_UTR_premature_start_codon_gain_variant	c.9A>G	c.9A>G;c.9A>G;c.9A>G;c.9A>G;c.-79A>G	p.Leu3Leu	p.Leu3Leu	0.00014	9e-05	1	1.59421	(0.0-125.0)	Uncertain significance
19	1206951	G	C	.	STK11	synonymous_variant	c.39G>C	c.39G>C	p.Thr13Thr	p.Thr13Thr	0	9e-05	1	0	(0.0-62.1)	Uncertain significance
19	1206977	T	C	.	STK11	missense_variant	c.65T>C	c.65T>C	p.Met22Thr	p.Met22Thr	0.00014	0	0.38552	Inf	(0.0-Inf)	Uncertain significance
19	1207008	C	G	rs79175212	STK11	synonymous_variant	c.96C>G	c.96C>G	p.Thr32Thr	p.Thr32Thr	0.02439	0.02349	0.805228	1.02726	(0.8-1.3)	Benign
19	1207031	G	A	.	STK11	missense_variant	c.119G>A	c.119G>A	p.Arg40His	p.Arg40His	0.00014	0	0.38549	Inf	(0.0-Inf)	Uncertain significance
19	1207032	C	A	.	STK11	synonymous_variant	c.120C>A	c.120C>A	p.Arg40Arg	p.Arg40Arg	0.00014	0	0.38549	Inf	(0.0-Inf)	Uncertain significance
19	1207037	G	T	rs148830698	STK11	missense_variant	c.125G>T	c.125G>T	p.Arg42Leu	p.Arg42Leu	0.00085	0.00027	0.0965264	3.18875	(0.7-19.7)	Uncertain significance
19	1207063	A	C	rs730881986	STK11	missense_variant	c.151A>C	c.151A>C	p.Met51Leu	p.Met51Leu	0	9e-05	1	0	(0.0-62.1)	Uncertain significance
19	1207086	C	T	rs756661578	STK11	synonymous_variant	c.174C>T	c.174C>T	p.Gly58Gly	p.Gly58Gly	0.00014	0	0.386238	Inf	(0.0-Inf)	Uncertain significance
19	1207155	G	A	.	STK11	synonymous_variant	c.243G>A	c.243G>A	p.Lys81Lys	p.Lys81Lys	0.00028	9e-05	0.563492	3.17836	(0.2-187.3)	Uncertain significance
19	1207161	G	A	.	STK11	synonymous_variant	c.249G>A	c.249G>A	p.Lys83Lys	p.Lys83Lys	0.00014	0	0.386238	Inf	(0.0-Inf)	Uncertain significance
19	1207176	C	T	rs56354945	STK11	synonymous_variant	c.264C>T	c.264C>T	p.Ile88Ile	p.Ile88Ile	0.00014	0	0.386238	Inf	(0.0-Inf)	Uncertain significance
19	1218465	G	A	.	STK11	missense_variant	c.340G>A	c.340G>A	p.Val114Met	p.Val114Met	0.00014	0	0.385469	Inf	(0.0-Inf)	Uncertain significance
19	1218477	T	C	.	STK11	missense_variant	c.352T>C	c.352T>C	p.Tyr118His	p.Tyr118His	0	9e-05	1	0	(0.0-62.1)	Uncertain significance
19	1218482	C	T	rs372511774	STK11	synonymous_variant	c.357C>T	c.357C>T	p.Asn119Asn	p.Asn119Asn	0	9e-05	1	0	(0.0-62.1)	Uncertain significance
19	1219347	G	T	rs757021648	STK11	synonymous_variant	c.399G>T	c.399G>T	p.Val133Val	p.Val133Val	0	9e-05	1	0	(0.0-63.1)	Uncertain significance
19	1219380	G	A	rs376788924	STK11	synonymous_variant	c.432G>A	c.432G>A	p.Pro144Pro	p.Pro144Pro	0.00014	0	0.145986	Inf	(0.3-Inf)	Benign
19	1219407	C	T	.	STK11	synonymous_variant	c.459C>T	c.459C>T	p.Ala153Ala	p.Ala153Ala	0.00014	0	0.382102	Inf	(0.0-Inf)	Benign
19	1220393	C	T	.	STK11	synonymous_variant	c.486C>T	c.486C>T	p.Asp162Asp	p.Asp162Asp	0.00058	0.00071	1	0.809959	(0.2-3.0)	Uncertain significance
19	1220429	C	T	.	STK11	synonymous_variant	c.522C>T	c.522C>T	p.His174His	p.His174His	0.00014	0	0.384493	Inf	(0.0-Inf)	Uncertain significance
19	1220466	G	A	rs587782032	STK11	missense_variant	c.559G>A	c.559G>A	p.Gly187Ser	p.Gly187Ser	0.00014	0.00018	1	0.80008	(0.0-15.4)	Uncertain significance
19	1220473	C	T	rs587781515	STK11	missense_variant	c.566C>T	c.566C>T	p.Thr189Ile	p.Thr189Ile	0.00071	0.00036	0.319043	2.00054	(0.4-10.1)	Uncertain significance
19	1220483	C	G	.	STK11	missense_variant	c.576C>G	c.576C>G	p.Ile192Met	p.Ile192Met	0.00014	0	0.384594	Inf	(0.0-Inf)	Uncertain significance
19	1220582	A	G	.	STK11	splice_region_variant&synonymous_variant	c.600A>G	c.600A>G	p.Ala200Ala	p.Ala200Ala	0	9e-05	1	0	(0.0-63.5)	Uncertain significance
19	1220588	C	G	.	STK11	missense_variant	c.606C>G	c.606C>G	p.His202Gln	p.His202Gln	0	9e-05	1	0	(0.0-63.5)	Uncertain significance
19	1220590	C	T	rs587782379	STK11	missense_variant	c.608C>T	c.608C>T	p.Pro203Leu	p.Pro203Leu	0	9e-05	1	0	(0.0-63.5)	Uncertain significance
19	1220597	G	A	rs532889728	STK11	synonymous_variant	c.615G>A	c.615G>A	p.Ala205Ala	p.Ala205Ala	0.00015	0	0.380115	Inf	(0.0-Inf)	Uncertain significance
19	1220599	C	T	rs764244639	STK11	missense_variant	c.617C>T	c.617C>T	p.Ala206Val	p.Ala206Val	0	0.00018	0.528732	0	(0.0-8.7)	Uncertain significance
19	1220603	C	T	rs569380138	STK11	synonymous_variant	c.621C>T	c.621C>T	p.Asp207Asp	p.Asp207Asp	0	9e-05	1	0	(0.0-63.5)	Benign
19	1220612	C	T	rs786201213	STK11	synonymous_variant	c.630C>T	c.630C>T	p.Cys210Cys	p.Cys210Cys	0	0.00027	0.291736	0	(0.0-3.9)	Benign
19	1220645	G	A	rs587780720	STK11	synonymous_variant	c.663G>A	c.663G>A	p.Pro221Pro	p.Pro221Pro	0.00014	9e-05	1	1.61737	(0.0-126.8)	Benign
19	1220670	A	G	.	STK11	missense_variant	c.688A>G	c.688A>G	p.Thr230Ala	p.Thr230Ala	0	9e-05	1	0	(0.0-63.0)	Uncertain significance
19	1220702	G	A	rs759743897	STK11	synonymous_variant	c.720G>A	c.720G>A	p.Ser240Ser	p.Ser240Ser	0.00015	0	0.380115	Inf	(0.0-Inf)	Benign
19	1220703	G	T	rs587780721	STK11	missense_variant	c.721G>T	c.721G>T	p.Ala241Ser	p.Ala241Ser	0	9e-05	1	0	(0.0-63.5)	Uncertain significance
19	1220705	T	C	rs533550278	STK11	synonymous_variant	c.723T>C	c.723T>C	p.Ala241Ala	p.Ala241Ala	0.00131	0.00169	0.565899	0.772334	(0.3-1.8)	Benign
19	1221218	C	T	rs754761142	STK11	synonymous_variant	c.741C>T	c.741C>T	p.Asn247Asn	p.Asn247Asn	0	9e-05	1	0	(0.0-62.1)	Uncertain significance
19	1221226	C	T	.	STK11	missense_variant	c.749C>T	c.749C>T	p.Thr250Met	p.Thr250Met	0	9e-05	1	0	(0.0-62.1)	Uncertain significance
19	1221278	C	T	rs539772540	STK11	synonymous_variant	c.801C>T	c.801C>T	p.Ile267Ile	p.Ile267Ile	0	0.00027	0.289333	0	(0.0-3.9)	Uncertain significance
19	1221294	G	A	rs587782199	STK11	missense_variant	c.817G>A	c.817G>A	p.Ala273Thr	p.Ala273Thr	0.00014	0.00027	1	0.53139	(0.0-6.6)	Uncertain significance
19	1221306	G	A	.	STK11	missense_variant	c.829G>A	c.829G>A	p.Asp277Asn	p.Asp277Asn	0.00014	0	0.385469	Inf	(0.0-Inf)	Uncertain significance
19	1221311	T	C	.	STK11	synonymous_variant	c.834T>C	c.834T>C	p.Cys278Cys	p.Cys278Cys	0	9e-05	1	0	(0.0-62.1)	Uncertain significance
19	1221319	C	T	rs121913322	STK11	missense_variant	c.842C>T	c.842C>T	p.Pro281Leu	p.Pro281Leu	0.02071	0.01877	0.301859	1.12176	(0.9-1.4)	Benign
19	1221961	C	T	rs148928808	STK11	synonymous_variant	c.876C>T	c.876C>T	p.Tyr292Tyr	p.Tyr292Tyr	0.00371	0.00463	0.414986	0.8027	(0.5-1.3)	Benign
19	1221967	G	A	rs587781178	STK11	synonymous_variant	c.882G>A	c.882G>A	p.Pro294Pro	p.Pro294Pro	0	9e-05	1	0	(0.0-62.6)	Benign
19	1222991	C	T	rs750366043	STK11	missense_variant	c.928C>T	c.928C>T	p.Arg310Trp	p.Arg310Trp	0.00014	0	0.381859	Inf	(0.0-Inf)	Uncertain significance
19	1223023	G	T	.	STK11	synonymous_variant	c.960G>T	c.960G>T	p.Val320Val	p.Val320Val	0.00014	0.00018	1	0.797128	(0.0-15.3)	Uncertain significance
19	1223055	G	A	rs371264852	STK11	missense_variant	c.992G>A	c.992G>A	p.Arg331Gln	p.Arg331Gln	0.00014	0	0.385469	Inf	(0.0-Inf)	Uncertain significance
19	1223080	G	A	rs773049570	STK11	synonymous_variant	c.1017G>A	c.1017G>A	p.Pro339Pro	p.Pro339Pro	0.00014	0	0.385469	Inf	(0.0-Inf)	Benign
19	1223088	A	T	.	STK11	missense_variant	c.1025A>T	c.1025A>T	p.Glu342Val	p.Glu342Val	0.00014	0	0.385469	Inf	(0.0-Inf)	Uncertain significance
19	1223090	G	A	rs368547224	STK11	missense_variant	c.1027G>A	c.1027G>A	p.Asp343Asn	p.Asp343Asn	0.00014	0	0.385469	Inf	(0.0-Inf)	Uncertain significance
19	1223098	C	A	.	STK11	missense_variant	c.1035C>A	c.1035C>A	p.His345Gln	p.His345Gln	0	9e-05	1	0	(0.0-62.1)	Uncertain significance
19	1223103	C	T	.	STK11	missense_variant	c.1040C>T	c.1040C>T	p.Ala347Val	p.Ala347Val	0	9e-05	1	0	(0.0-62.1)	Uncertain significance
19	1223107	C	T	rs778274196	STK11	synonymous_variant	c.1044C>T	c.1044C>T	p.Asp348Asp	p.Asp348Asp	0.00014	9e-05	1	1.59421	(0.0-125.0)	Benign
19	1223108	G	A	rs553752236	STK11	missense_variant	c.1045G>A	c.1045G>A	p.Glu349Lys	p.Glu349Lys	0.00014	9e-05	1	1.59421	(0.0-125.0)	Uncertain significance
19	1223125	C	G	rs59912467	STK11	missense_variant	c.1062C>G	c.1062C>G	p.Phe354Leu	p.Phe354Leu	0.08241	0.07991	0.570115	1.03209	(0.9-1.1)	Benign
19	1223126	G	A	rs769403473	STK11	missense_variant	c.1063G>A	c.1063G>A	p.Asp355Asn	p.Asp355Asn	0.00014	0	0.385469	Inf	(0.0-Inf)	Uncertain significance
19	1223150	A	G	rs764458789	STK11	missense_variant	c.1087A>G	c.1087A>G	p.Thr363Ala	p.Thr363Ala	0	9e-05	1	0	(0.0-62.1)	Uncertain significance
19	1223152	T	G	.	STK11	synonymous_variant	c.1089T>G	c.1089T>G	p.Thr363Thr	p.Thr363Thr	0	9e-05	1	0	(0.0-62.1)	Uncertain significance
19	1223153	C	T	.	STK11	stop_gained	c.1090C>T	c.1090C>T	p.Gln364*	p.Gln364*	0	9e-05	1	0	(0.0-62.1)	Pathogenic
19	1223171	G	A	rs747655835	STK11	missense_variant&splice_region_variant	c.1108G>A	c.1108G>A	p.Gly370Arg	p.Gly370Arg	0.00014	0	0.385435	Inf	(0.0-Inf)	Uncertain significance
19	1226484	T	C	.	STK11	synonymous_variant	c.1140T>C	c.1140T>C	p.Asn380Asn	p.Asn380Asn	0.00014	0	0.382939	Inf	(0.0-Inf)	Uncertain significance
19	1226491	C	T	rs535449626	STK11	missense_variant	c.1147C>T	c.1147C>T	p.Arg383Cys	p.Arg383Cys	0	9e-05	1	0	(0.0-62.8)	Uncertain significance
19	1226534	C	T	rs558040549	STK11	missense_variant	c.1190C>T	c.1190C>T	p.Ala397Val	p.Ala397Val	0.00043	0.00044	1	0.966267	(0.2-5.0)	Benign
19	1226535	G	A	rs774759899	STK11	synonymous_variant	c.1191G>A	c.1191G>A	p.Ala397Ala	p.Ala397Ala	0.00029	0.00036	1	0.804765	(0.1-5.6)	Benign
19	1226536	G	A	.	STK11	missense_variant	c.1192G>A	c.1192G>A	p.Ala398Thr	p.Ala398Thr	0.00014	0	0.383278	Inf	(0.0-Inf)	Uncertain significance
19	1226538	G	A	rs184271025	STK11	synonymous_variant	c.1194G>A	c.1194G>A	p.Ala398Ala	p.Ala398Ala	0.00014	0	0.383278	Inf	(0.0-Inf)	Benign
19	1226569	C	T	rs368466538	STK11	missense_variant	c.1225C>T	c.1225C>T	p.Arg409Trp	p.Arg409Trp	0.00029	9e-05	0.562323	3.23457	(0.2-190.6)	Uncertain significance
19	1226574	C	T	rs864622171	STK11	synonymous_variant	c.1230C>T	c.1230C>T	p.Ala410Ala	p.Ala410Ala	0.00014	0	0.382023	Inf	(0.0-Inf)	Benign
19	1226582	C	G	.	STK11	missense_variant	c.1238C>G	c.1238C>G	p.Pro413Arg	p.Pro413Arg	0	9e-05	1	0	(0.0-63.0)	Uncertain significance
19	1226588	G	A	rs775978755	STK11	missense_variant	c.1244G>A	c.1244G>A	p.Arg415His	p.Arg415His	0.00014	0	0.382023	Inf	(0.0-Inf)	Uncertain significance
19	1226601	C	T	rs375328708	STK11	synonymous_variant	c.1257C>T	c.1257C>T	p.Ser419Ser	p.Ser419Ser	0	9e-05	1	0	(0.0-65.1)	Benign
19	1226617	C	G	.	STK11	missense_variant	c.1273C>G	c.1273C>G	p.Arg425Gly	p.Arg425Gly	0	9e-05	1	0	(0.0-64.6)	Uncertain significance
19	1226620	C	T	rs587782687	STK11	missense_variant	c.1276C>T	c.1276C>T	p.Arg426Trp	p.Arg426Trp	0.00044	9e-05	0.15275	4.97747	(0.4-261.0)	Uncertain significance
19	1226621	G	A	rs752699287	STK11	missense_variant	c.1277G>A	c.1277G>A	p.Arg426Gln	p.Arg426Gln	0.00044	0.00036	1	1.24405	(0.2-7.4)	Uncertain significance
19	1226627	C	G	rs587781537	STK11	missense_variant	c.1283C>G	c.1283C>G	p.Ser428Trp	p.Ser428Trp	0	9e-05	1	0	(0.0-64.6)	Uncertain significance
19	1226628	G	A	rs369097329	STK11	synonymous_variant	c.1284G>A	c.1284G>A	p.Ser428Ser	p.Ser428Ser	0	9e-05	1	0	(0.0-64.6)	Benign
22	29083913	C	T	rs544216926	CHEK2	missense_variant	c.1733G>A	c.1733G>A;c.1517G>A;c.941G>A;c.1604G>A;c.1604G>A;c.1604G>A;c.1517G>A	p.Arg578His	p.Arg578His;p.Arg506His;p.Arg314His;p.Arg535His;p.Arg535His;p.Arg535His;p.Arg506His	0	9e-05	1	0	(0.0-62.1)	Benign
22	29083943	C	T	.	CHEK2	missense_variant	c.1703G>A	c.1703G>A;c.1487G>A;c.911G>A;c.1574G>A;c.1574G>A;c.1574G>A;c.1487G>A	p.Gly568Glu	p.Gly568Glu;p.Gly496Glu;p.Gly304Glu;p.Gly525Glu;p.Gly525Glu;p.Gly525Glu;p.Gly496Glu	0.00043	0.00027	0.68211	1.59429	(0.2-11.9)	Uncertain significance
22	29083949	C	T	.	CHEK2	missense_variant	c.1697G>A	c.1697G>A;c.1481G>A;c.905G>A;c.1568G>A;c.1568G>A;c.1568G>A;c.1481G>A	p.Arg566His	p.Arg566His;p.Arg494His;p.Arg302His;p.Arg523His;p.Arg523His;p.Arg523His;p.Arg494His	0	9e-05	1	0	(0.0-62.1)	Uncertain significance
22	29083950	G	A	rs149501505	CHEK2	missense_variant	c.1696C>T	c.1696C>T;c.1480C>T;c.904C>T;c.1567C>T;c.1567C>T;c.1567C>T;c.1480C>T	p.Arg566Cys	p.Arg566Cys;p.Arg494Cys;p.Arg302Cys;p.Arg523Cys;p.Arg523Cys;p.Arg523Cys;p.Arg494Cys	0.00014	0	0.385469	Inf	(0.0-Inf)	Uncertain significance
22	29083955	C	T	rs373959274	CHEK2	missense_variant	c.1691G>A	c.1691G>A;c.1475G>A;c.899G>A;c.1562G>A;c.1562G>A;c.1562G>A;c.1475G>A	p.Arg564Gln	p.Arg564Gln;p.Arg492Gln;p.Arg300Gln;p.Arg521Gln;p.Arg521Gln;p.Arg521Gln;p.Arg492Gln	0	0.00036	0.305459	0	(0.0-2.4)	Uncertain significance
22	29083956	G	A	rs533475838	CHEK2	missense_variant	c.1690C>T	c.1690C>T;c.1474C>T;c.898C>T;c.1561C>T;c.1561C>T;c.1561C>T;c.1474C>T	p.Arg564Trp	p.Arg564Trp;p.Arg492Trp;p.Arg300Trp;p.Arg521Trp;p.Arg521Trp;p.Arg521Trp;p.Arg492Trp	0.00298	0.00089	0.00294103	3.04651	(1.4-7.0)	Benign
22	29083962	G	A	rs200432447	CHEK2	stop_gained	c.1684C>T	c.1684C>T;c.1468C>T;c.892C>T;c.1555C>T;c.1555C>T;c.1555C>T;c.1468C>T	p.Arg562*	p.Arg562*;p.Arg490*;p.Arg298*;p.Arg519*;p.Arg519*;p.Arg519*;p.Arg490*	0.00057	0.00036	0.494776	1.59433	(0.3-8.6)	Pathogenic
22	29085152	A	T	rs587781960	CHEK2	missense_variant	c.1642T>A	c.1642T>A;c.1426T>A;c.850T>A;c.1513T>A;c.1513T>A;c.1513T>A;c.1426T>A	p.Ser548Thr	p.Ser548Thr;p.Ser476Thr;p.Ser284Thr;p.Ser505Thr;p.Ser505Thr;p.Ser505Thr;p.Ser476Thr	0.00199	0.0024	0.632091	0.8265	(0.4-1.6)	Benign
22	29085174	A	G	rs762041905	CHEK2	synonymous_variant	c.1620T>C	c.1620T>C;c.1404T>C;c.828T>C;c.1491T>C;c.1491T>C;c.1491T>C;c.1404T>C	p.Asp540Asp	p.Asp540Asp;p.Asp468Asp;p.Asp276Asp;p.Asp497Asp;p.Asp497Asp;p.Asp497Asp;p.Asp468Asp	0.00014	0.00018	1	0.797128	(0.0-15.3)	Benign
22	29085199	T	G	.	CHEK2	missense_variant	c.1595A>C	c.1595A>C;c.1379A>C;c.803A>C;c.1466A>C;c.1466A>C;c.1466A>C;c.1379A>C	p.Glu532Ala	p.Glu532Ala;p.Glu460Ala;p.Glu268Ala;p.Glu489Ala;p.Glu489Ala;p.Glu489Ala;p.Glu460Ala	0	0.00018	0.526222	0	(0.0-8.5)	Uncertain significance
22	29090043	C	T	rs773600515	CHEK2	missense_variant	c.1567G>A	c.1567G>A;c.1351G>A;c.775G>A;c.1438G>A;c.1438G>A;c.1438G>A;c.1351G>A	p.Ala523Thr	p.Ala523Thr;p.Ala451Thr;p.Ala259Thr;p.Ala480Thr;p.Ala480Thr;p.Ala480Thr;p.Ala451Thr	0.00099	9e-05	0.00669905	11.1634	(1.4-502.0)	Pathogenic
22	29090054	G	A	rs142763740	CHEK2	missense_variant	c.1556C>T	c.1556C>T;c.1340C>T;c.764C>T;c.1427C>T;c.1427C>T;c.1427C>T;c.1340C>T	p.Thr519Met	p.Thr519Met;p.Thr447Met;p.Thr255Met;p.Thr476Met;p.Thr476Met;p.Thr476Met;p.Thr447Met	0.00014	0	0.385469	Inf	(0.0-Inf)	Pathogenic
22	29090061	G	A	rs540635787	CHEK2	missense_variant	c.1549C>T	c.1549C>T;c.1333C>T;c.757C>T;c.1420C>T;c.1420C>T;c.1420C>T;c.1333C>T	p.Arg517Cys	p.Arg517Cys;p.Arg445Cys;p.Arg253Cys;p.Arg474Cys;p.Arg474Cys;p.Arg474Cys;p.Arg445Cys	0.00014	0	0.148596	Inf	(0.3-Inf)	Uncertain significance
22	29090067	T	C	.	CHEK2	missense_variant	c.1543A>G	c.1543A>G;c.1327A>G;c.751A>G;c.1414A>G;c.1414A>G;c.1414A>G;c.1327A>G	p.Lys515Glu	p.Lys515Glu;p.Lys443Glu;p.Lys251Glu;p.Lys472Glu;p.Lys472Glu;p.Lys472Glu;p.Lys443Glu	0.00028	0.00027	1	1.06283	(0.1-9.3)	Uncertain significance
22	29090079	C	T	.	CHEK2	missense_variant	c.1531G>A	c.1531G>A;c.1315G>A;c.739G>A;c.1402G>A;c.1402G>A;c.1402G>A;c.1315G>A	p.Val511Ile	p.Val511Ile;p.Val439Ile;p.Val247Ile;p.Val468Ile;p.Val468Ile;p.Val468Ile;p.Val439Ile	0.00014	0	0.385469	Inf	(0.0-Inf)	Uncertain significance
22	29091133	C	G	rs763395924	CHEK2	missense_variant	c.1486G>C	c.1486G>C;c.1270G>C;c.694G>C;c.1357G>C;c.1357G>C;c.1357G>C;c.1270G>C	p.Ala496Pro	p.Ala496Pro;p.Ala424Pro;p.Ala232Pro;p.Ala453Pro;p.Ala453Pro;p.Ala453Pro;p.Ala424Pro	0.00213	0.0008	0.0202057	2.65877	(1.1-6.9)	Benign
22	29091183	A	C	.	CHEK2	missense_variant	c.1436T>G	c.1436T>G;c.1220T>G;c.644T>G;c.1307T>G;c.1307T>G;c.1307T>G;c.1220T>G	p.Leu479Arg	p.Leu479Arg;p.Leu407Arg;p.Leu215Arg;p.Leu436Arg;p.Leu436Arg;p.Leu436Arg;p.Leu407Arg	0.00014	0	0.385469	Inf	(0.0-Inf)	Uncertain significance
22	29091225	C	G	rs549755590	CHEK2	missense_variant	c.1394G>C	c.1394G>C;c.1178G>C;c.602G>C;c.1265G>C;c.1265G>C;c.1265G>C;c.1178G>C	p.Ser465Thr	p.Ser465Thr;p.Ser393Thr;p.Ser201Thr;p.Ser422Thr;p.Ser422Thr;p.Ser422Thr;p.Ser393Thr	0.00071	0.00044	0.522748	1.59437	(0.4-6.9)	Uncertain significance
22	29091701	A	T	.	CHEK2	missense_variant	c.1385T>A	c.1385T>A;c.1169T>A;c.593T>A;c.1256T>A;c.1256T>A;c.1256T>A;c.1169T>A	p.Ile462Asn	p.Ile462Asn;p.Ile390Asn;p.Ile198Asn;p.Ile419Asn;p.Ile419Asn;p.Ile419Asn;p.Ile390Asn	0	9e-05	1	0	(0.0-62.1)	Uncertain significance
22	29091719	A	T	.	CHEK2	stop_gained	c.1367T>A	c.1367T>A;c.1151T>A;c.575T>A;c.1238T>A;c.1238T>A;c.1238T>A;c.1151T>A	p.Leu456*	p.Leu456*;p.Leu384*;p.Leu192*;p.Leu413*;p.Leu413*;p.Leu413*;p.Leu384*	0.00057	0	0.0220721	Inf	(1.1-Inf)	Pathogenic
22	29091739	A	C	.	CHEK2	synonymous_variant	c.1347T>G	c.1347T>G;c.1131T>G;c.555T>G;c.1218T>G;c.1218T>G;c.1218T>G;c.1131T>G	p.Arg449Arg	p.Arg449Arg;p.Arg377Arg;p.Arg185Arg;p.Arg406Arg;p.Arg406Arg;p.Arg406Arg;p.Arg377Arg	0	9e-05	1	0	(0.0-62.1)	Uncertain significance
22	29091754	A	G	rs560781587	CHEK2	synonymous_variant	c.1332T>C	c.1332T>C;c.1116T>C;c.540T>C;c.1203T>C;c.1203T>C;c.1203T>C;c.1116T>C	p.Thr444Thr	p.Thr444Thr;p.Thr372Thr;p.Thr180Thr;p.Thr401Thr;p.Thr401Thr;p.Thr401Thr;p.Thr372Thr	0.00113	0.00071	0.224806	1.79393	(0.6-5.3)	Benign
22	29091762	C	T	.	CHEK2	missense_variant	c.1324G>A	c.1324G>A;c.1108G>A;c.532G>A;c.1195G>A;c.1195G>A;c.1195G>A;c.1108G>A	p.Val442Ile	p.Val442Ile;p.Val370Ile;p.Val178Ile;p.Val399Ile;p.Val399Ile;p.Val399Ile;p.Val370Ile	0.00156	0.00133	0.691484	1.16923	(0.5-2.7)	Benign
22	29091781	C	T	rs142692907	CHEK2	synonymous_variant	c.1305G>A	c.1305G>A;c.1089G>A;c.513G>A;c.1176G>A;c.1176G>A;c.1176G>A;c.1089G>A	p.Ala435Ala	p.Ala435Ala;p.Ala363Ala;p.Ala171Ala;p.Ala392Ala;p.Ala392Ala;p.Ala392Ala;p.Ala363Ala	0.00028	0.00169	0.00581193	0.167731	(0.0-0.7)	Benign
22	29091822	A	G	.	CHEK2	missense_variant	c.1264T>C	c.1264T>C;c.1048T>C;c.472T>C;c.1135T>C;c.1135T>C;c.1135T>C;c.1048T>C	p.Ser422Pro	p.Ser422Pro;p.Ser350Pro;p.Ser158Pro;p.Ser379Pro;p.Ser379Pro;p.Ser379Pro;p.Ser350Pro	0.00014	0	0.385469	Inf	(0.0-Inf)	Uncertain significance
22	29091826	C	T	.	CHEK2	synonymous_variant	c.1260G>A	c.1260G>A;c.1044G>A;c.468G>A;c.1131G>A;c.1131G>A;c.1131G>A;c.1044G>A	p.Glu420Glu	p.Glu420Glu;p.Glu348Glu;p.Glu156Glu;p.Glu377Glu;p.Glu377Glu;p.Glu377Glu;p.Glu348Glu	0	9e-05	1	0	(0.0-62.1)	Uncertain significance
22	29091840	T	C	rs142470496	CHEK2	missense_variant	c.1246A>G	c.1246A>G;c.1030A>G;c.454A>G;c.1117A>G;c.1117A>G;c.1117A>G;c.1030A>G	p.Lys416Glu	p.Lys416Glu;p.Lys344Glu;p.Lys152Glu;p.Lys373Glu;p.Lys373Glu;p.Lys373Glu;p.Lys344Glu	0.00014	0	0.385469	Inf	(0.0-Inf)	Benign
22	29091846	G	A	rs531398630	CHEK2	missense_variant	c.1240C>T	c.1240C>T;c.1024C>T;c.448C>T;c.1111C>T;c.1111C>T;c.1111C>T;c.1024C>T	p.His414Tyr	p.His414Tyr;p.His342Tyr;p.His150Tyr;p.His371Tyr;p.His371Tyr;p.His371Tyr;p.His342Tyr	0.00184	0.00089	0.0877195	2.0735	(0.8-5.3)	Uncertain significance
22	29091850	A	G	.	CHEK2	synonymous_variant	c.1236T>C	c.1236T>C;c.1020T>C;c.444T>C;c.1107T>C;c.1107T>C;c.1107T>C;c.1020T>C	p.Phe412Phe	p.Phe412Phe;p.Phe340Phe;p.Phe148Phe;p.Phe369Phe;p.Phe369Phe;p.Phe369Phe;p.Phe340Phe	0	9e-05	1	0	(0.0-62.1)	Uncertain significance
22	29092909	C	A	.	CHEK2	stop_gained	c.1204G>T	c.1204G>T;c.412G>T;c.1075G>T;c.1075G>T;c.1075G>T	p.Glu402*	p.Glu402*;p.Glu138*;p.Glu359*;p.Glu359*;p.Glu359*	0.00014	0	0.385469	Inf	(0.0-Inf)	Pathogenic
22	29092917	G	T	.	CHEK2	stop_gained	c.1196C>A	c.1196C>A;c.404C>A;c.1067C>A;c.1067C>A;c.1067C>A	p.Ser399*	p.Ser399*;p.Ser135*;p.Ser356*;p.Ser356*;p.Ser356*	0.00014	0	0.385469	Inf	(0.0-Inf)	Pathogenic
22	29092952	T	C	rs202051128	CHEK2	missense_variant	c.1161A>G	c.1161A>G;c.369A>G;c.1032A>G;c.1032A>G;c.1032A>G	p.Ile387Met	p.Ile387Met;p.Ile123Met;p.Ile344Met;p.Ile344Met;p.Ile344Met	0.00057	0.00036	0.494776	1.59433	(0.3-8.6)	Uncertain significance
22	29092961	G	A	rs377668478	CHEK2	synonymous_variant	c.1152C>T	c.1152C>T;c.360C>T;c.1023C>T;c.1023C>T;c.1023C>T	p.Asn384Asn	p.Asn384Asn;p.Asn120Asn;p.Asn341Asn;p.Asn341Asn;p.Asn341Asn	0	9e-05	1	0	(0.0-62.1)	Benign
22	29095854	T	C	rs587780194	CHEK2	missense_variant	c.1109A>G	c.1109A>G;c.980A>G;c.317A>G;c.980A>G;c.980A>G;c.980A>G;c.980A>G	p.Tyr370Cys	p.Tyr370Cys;p.Tyr327Cys;p.Tyr106Cys;p.Tyr327Cys;p.Tyr327Cys;p.Tyr327Cys;p.Tyr327Cys	0	9e-05	1	0	(0.0-62.1)	Uncertain significance
22	29095882	G	A	rs148053495	CHEK2	missense_variant	c.1081C>T	c.1081C>T;c.952C>T;c.289C>T;c.952C>T;c.952C>T;c.952C>T;c.952C>T	p.Arg361Cys	p.Arg361Cys;p.Arg318Cys;p.Arg97Cys;p.Arg318Cys;p.Arg318Cys;p.Arg318Cys;p.Arg318Cys	0.00014	0	0.385469	Inf	(0.0-Inf)	Uncertain significance
22	29095917	C	A	.	CHEK2	missense_variant	c.1046G>T	c.1046G>T;c.917G>T;c.254G>T;c.917G>T;c.917G>T;c.917G>T;c.917G>T	p.Gly349Val	p.Gly349Val;p.Gly306Val;p.Gly85Val;p.Gly306Val;p.Gly306Val;p.Gly306Val;p.Gly306Val	0.00014	0.00018	1	0.797128	(0.0-15.3)	Uncertain significance
22	29099490	TA	T	.	CHEK2	splice_donor_variant&intron_variant	c.1037+2delT	c.1037+2delT;c.908+2delT;c.245+2delT;c.908+2delT;c.908+2delT;c.908+2delT;c.908+2delT			0	9e-05	1	0	(0.0-62.1)	Pathogenic
22	29099515	C	A	.	CHEK2	missense_variant	c.1015G>T	c.1015G>T;c.886G>T;c.223G>T;c.886G>T;c.886G>T;c.886G>T;c.886G>T	p.Asp339Tyr	p.Asp339Tyr;p.Asp296Tyr;p.Asp75Tyr;p.Asp296Tyr;p.Asp296Tyr;p.Asp296Tyr;p.Asp296Tyr	0.00142	0.00044	0.0327876	3.18994	(1.0-11.9)	Uncertain significance
22	29099552	A	C	.	CHEK2	splice_region_variant&synonymous_variant	c.978T>G	c.978T>G;c.849T>G;c.186T>G;c.849T>G;c.849T>G;c.849T>G;c.849T>G	p.Pro326Pro	p.Pro326Pro;p.Pro283Pro;p.Pro62Pro;p.Pro283Pro;p.Pro283Pro;p.Pro283Pro;p.Pro283Pro	0.00014	0.00027	1	0.53139	(0.0-6.6)	Uncertain significance
22	29099555	C	A	.	CHEK2	splice_acceptor_variant&intron_variant	c.976-1G>T	c.976-1G>T;c.847-1G>T;c.184-1G>T;c.847-1G>T;c.847-1G>T;c.847-1G>T;c.847-1G>T			0.00028	9e-05	0.563275	3.18841	(0.2-187.9)	Pathogenic
22	29099556	T	C	.	CHEK2	splice_acceptor_variant&intron_variant	c.976-2A>G	c.976-2A>G;c.847-2A>G;c.184-2A>G;c.847-2A>G;c.847-2A>G;c.847-2A>G;c.847-2A>G			0	9e-05	1	0	(0.0-62.1)	Pathogenic
22	29106001	A	C	.	CHEK2	missense_variant	c.968T>G	c.968T>G;c.839T>G;c.176T>G;c.839T>G;c.839T>G;c.839T>G;c.839T>G	p.Leu323Arg	p.Leu323Arg;p.Leu280Arg;p.Leu59Arg;p.Leu280Arg;p.Leu280Arg;p.Leu280Arg;p.Leu280Arg	0.00014	0	0.385469	Inf	(0.0-Inf)	Uncertain significance
22	29107899	C	A	.	CHEK2	missense_variant&splice_region_variant	c.919G>T	c.919G>T;c.790G>T;c.127G>T;c.790G>T;c.790G>T;c.790G>T;c.790G>T	p.Ala307Ser	p.Ala307Ser;p.Ala264Ser;p.Ala43Ser;p.Ala264Ser;p.Ala264Ser;p.Ala264Ser;p.Ala264Ser	0.00113	0.00062	0.290601	1.82236	(0.6-5.9)	Uncertain significance
22	29107913	C	T	.	CHEK2	missense_variant	c.905G>A	c.905G>A;c.776G>A;c.113G>A;c.776G>A;c.776G>A;c.776G>A;c.776G>A	p.Gly302Asp	p.Gly302Asp;p.Gly259Asp;p.Gly38Asp;p.Gly259Asp;p.Gly259Asp;p.Gly259Asp;p.Gly259Asp	0	9e-05	1	0	(0.0-62.1)	Uncertain significance
22	29107934	C	T	rs587781379	CHEK2	missense_variant	c.884G>A	c.884G>A;c.755G>A;c.92G>A;c.755G>A;c.755G>A;c.755G>A;c.755G>A	p.Ser295Asn	p.Ser295Asn;p.Ser252Asn;p.Ser31Asn;p.Ser252Asn;p.Ser252Asn;p.Ser252Asn;p.Ser252Asn	0.00199	0.00142	0.355789	1.39531	(0.6-3.1)	Uncertain significance
22	29107975	G	A	rs864622322	CHEK2	synonymous_variant	c.843C>T	c.843C>T;c.714C>T;c.51C>T;c.714C>T;c.714C>T;c.714C>T;c.714C>T	p.Phe281Phe	p.Phe281Phe;p.Phe238Phe;p.Phe17Phe;p.Phe238Phe;p.Phe238Phe;p.Phe238Phe;p.Phe238Phe	0.00014	9e-05	1	1.59421	(0.0-125.0)	Benign
22	29108000	G	C	.	CHEK2	missense_variant	c.818C>G	c.818C>G;c.689C>G;c.26C>G;c.689C>G;c.689C>G;c.689C>G;c.689C>G	p.Ala273Gly	p.Ala273Gly;p.Ala230Gly;p.Ala9Gly;p.Ala230Gly;p.Ala230Gly;p.Ala230Gly;p.Ala230Gly	0	9e-05	1	0	(0.0-62.1)	Uncertain significance
22	29108006	C	T	.	CHEK2	splice_acceptor_variant&intron_variant	c.813-1G>A	c.813-1G>A;c.684-1G>A;c.21-1G>A;c.684-1G>A;c.684-1G>A;c.684-1G>A;c.684-1G>A			0.00014	9e-05	1	1.59421	(0.0-125.0)	Pathogenic
22	29108007	T	C	.	CHEK2	splice_acceptor_variant&intron_variant	c.813-2A>G	c.813-2A>G;c.684-2A>G;c.21-2A>G;c.684-2A>G;c.684-2A>G;c.684-2A>G;c.684-2A>G			0.00014	0	0.385469	Inf	(0.0-Inf)	Pathogenic
22	29115383	C	T	.	CHEK2	missense_variant&splice_region_variant	c.812G>A	c.812G>A;c.683G>A;c.20G>A;c.683G>A;c.683G>A;c.683G>A;c.683G>A	p.Ser271Asn	p.Ser271Asn;p.Ser228Asn;p.Ser7Asn;p.Ser228Asn;p.Ser228Asn;p.Ser228Asn;p.Ser228Asn	0.00043	0	0.057268	Inf	(0.7-Inf)	Uncertain significance
22	29115409	T	G	.	CHEK2	missense_variant	c.786A>C	c.786A>C;c.657A>C;c.657A>C;c.657A>C;c.657A>C;c.657A>C	p.Glu262Asp	p.Glu262Asp;p.Glu219Asp;p.Glu219Asp;p.Glu219Asp;p.Glu219Asp;p.Glu219Asp	0	0.00036	0.305459	0	(0.0-2.4)	Uncertain significance
22	29115420	A	G	.	CHEK2	synonymous_variant	c.775T>C	c.775T>C;c.646T>C;c.646T>C;c.646T>C;c.646T>C;c.646T>C	p.Leu259Leu	p.Leu259Leu;p.Leu216Leu;p.Leu216Leu;p.Leu216Leu;p.Leu216Leu;p.Leu216Leu	0	0.00018	0.526222	0	(0.0-8.5)	Uncertain significance
22	29115428	G	T	.	CHEK2	missense_variant	c.767C>A	c.767C>A;c.638C>A;c.638C>A;c.638C>A;c.638C>A;c.638C>A	p.Pro256His	p.Pro256His;p.Pro213His;p.Pro213His;p.Pro213His;p.Pro213His;p.Pro213His	0	0.00062	0.0484546	0	(0.0-1.1)	Uncertain significance
22	29121000	T	C	rs369223840	CHEK2	missense_variant	c.686A>G	c.686A>G;c.557A>G;c.557A>G;c.557A>G;c.557A>G;c.557A>G	p.Asn229Ser	p.Asn229Ser;p.Asn186Ser;p.Asn186Ser;p.Asn186Ser;p.Asn186Ser;p.Asn186Ser	0	0.00018	0.526222	0	(0.0-8.5)	Uncertain significance
22	29121012	G	C	.	CHEK2	missense_variant	c.674C>G	c.674C>G;c.545C>G;c.545C>G;c.545C>G;c.545C>G;c.545C>G	p.Pro225Arg	p.Pro225Arg;p.Pro182Arg;p.Pro182Arg;p.Pro182Arg;p.Pro182Arg;p.Pro182Arg	0.00028	0	0.14858	Inf	(0.3-Inf)	Uncertain significance
22	29121015	C	T	rs121908701	CHEK2	missense_variant	c.671G>A	c.671G>A;c.542G>A;c.542G>A;c.542G>A;c.542G>A;c.542G>A	p.Arg224His	p.Arg224His;p.Arg181His;p.Arg181His;p.Arg181His;p.Arg181His;p.Arg181His	0.00227	0.0016	0.378176	1.4174	(0.7-2.9)	Benign
22	29121016	G	A	rs137853010	CHEK2	missense_variant	c.670C>T	c.670C>T;c.541C>T;c.541C>T;c.541C>T;c.541C>T;c.541C>T	p.Arg224Cys	p.Arg224Cys;p.Arg181Cys;p.Arg181Cys;p.Arg181Cys;p.Arg181Cys;p.Arg181Cys	0	9e-05	1	0	(0.0-62.1)	Pathogenic
22	29121019	G	A	rs77130927	CHEK2	missense_variant	c.667C>T	c.667C>T;c.538C>T;c.538C>T;c.538C>T;c.538C>T;c.538C>T	p.Arg223Cys	p.Arg223Cys;p.Arg180Cys;p.Arg180Cys;p.Arg180Cys;p.Arg180Cys;p.Arg180Cys	0.00255	0.00276	0.883653	0.925586	(0.5-1.7)	Uncertain significance
22	29121034	C	T	.	CHEK2	missense_variant	c.652G>A	c.652G>A;c.523G>A;c.523G>A;c.523G>A;c.523G>A;c.523G>A	p.Val218Ile	p.Val218Ile;p.Val175Ile;p.Val175Ile;p.Val175Ile;p.Val175Ile;p.Val175Ile	0	9e-05	1	0	(0.0-62.1)	Uncertain significance
22	29121050	A	G	.	CHEK2	synonymous_variant	c.636T>C	c.636T>C;c.507T>C;c.507T>C;c.507T>C;c.507T>C;c.507T>C	p.Phe212Phe	p.Phe212Phe;p.Phe169Phe;p.Phe169Phe;p.Phe169Phe;p.Phe169Phe;p.Phe169Phe	0.00014	0	0.385469	Inf	(0.0-Inf)	Uncertain significance
22	29121229	AC	A	.	CHEK2	splice_donor_variant&intron_variant	c.573+1delG	c.573+1delG;c.444+1delG;c.-334+1delG;c.444+1delG;c.444+1delG;c.444+1delG;c.444+1delG			0.00014	0	0.385469	Inf	(0.0-Inf)	Pathogenic
22	29121230	C	T	rs121908698	CHEK2	splice_donor_variant&intron_variant	c.573+1G>A	c.573+1G>A;c.444+1G>A;c.-334+1G>A;c.444+1G>A;c.444+1G>A;c.444+1G>A;c.444+1G>A			0.00014	0	0.385469	Inf	(0.0-Inf)	Pathogenic
22	29121241	C	T	rs587781667	CHEK2	missense_variant	c.563G>A	c.563G>A;c.434G>A;c.434G>A;c.434G>A;c.434G>A;c.434G>A	p.Arg188Gln	p.Arg188Gln;p.Arg145Gln;p.Arg145Gln;p.Arg145Gln;p.Arg145Gln;p.Arg145Gln	0.00014	0	0.385469	Inf	(0.0-Inf)	Pathogenic
22	29121266	G	A	rs730881701	CHEK2	stop_gained	c.538C>T	c.538C>T;c.409C>T;c.409C>T;c.409C>T;c.409C>T;c.409C>T	p.Arg180*	p.Arg180*;p.Arg137*;p.Arg137*;p.Arg137*;p.Arg137*;p.Arg137*	0.00014	0.00018	1	0.797128	(0.0-15.3)	Pathogenic
22	29121280	C	T	.	CHEK2	missense_variant	c.524G>A	c.524G>A;c.395G>A;c.395G>A;c.395G>A;c.395G>A;c.395G>A	p.Arg175Lys	p.Arg175Lys;p.Arg132Lys;p.Arg132Lys;p.Arg132Lys;p.Arg132Lys;p.Arg132Lys	0	9e-05	1	0	(0.0-62.1)	Uncertain significance
22	29121283	T	C	.	CHEK2	missense_variant	c.521A>G	c.521A>G;c.392A>G;c.392A>G;c.392A>G;c.392A>G;c.392A>G	p.Lys174Arg	p.Lys174Arg;p.Lys131Arg;p.Lys131Arg;p.Lys131Arg;p.Lys131Arg;p.Lys131Arg	0	9e-05	1	0	(0.0-62.1)	Uncertain significance
22	29121320	T	G	.	CHEK2	missense_variant	c.484A>C	c.484A>C;c.355A>C;c.355A>C;c.355A>C;c.355A>C;c.355A>C	p.Lys162Gln	p.Lys162Gln;p.Lys119Gln;p.Lys119Gln;p.Lys119Gln;p.Lys119Gln;p.Lys119Gln	0	9e-05	1	0	(0.0-62.1)	Uncertain significance
22	29126418	A	G	.	CHEK2	synonymous_variant	c.438T>C	c.438T>C	p.Val146Val	p.Val146Val	0	9e-05	1	0	(0.0-62.1)	Uncertain significance
22	29126425	C	T	rs137926355	CHEK2	missense_variant	c.431G>A	c.431G>A	p.Arg144Gln	p.Arg144Gln	0	0.00018	0.526222	0	(0.0-8.5)	Uncertain significance
22	29126448	T	C	.	CHEK2	missense_variant	c.408A>G	c.408A>G	p.Ile136Met	p.Ile136Met	0.00014	0	0.385469	Inf	(0.0-Inf)	Uncertain significance
22	29126456	C	A	.	CHEK2	missense_variant	c.400G>T	c.400G>T	p.Ala134Ser	p.Ala134Ser	0.00014	0	0.385469	Inf	(0.0-Inf)	Uncertain significance
22	29130397	T	C	.	CHEK2	missense_variant	c.313A>G	c.313A>G	p.Asn105Asp	p.Asn105Asp	0.00014	0	0.385469	Inf	(0.0-Inf)	Uncertain significance
22	29130426	C	T	rs750596499	CHEK2	missense_variant	c.284G>A	c.284G>A	p.Arg95Gln	p.Arg95Gln	0.00014	0	0.385469	Inf	(0.0-Inf)	Uncertain significance
22	29130427	G	A	rs587781269	CHEK2	stop_gained	c.283C>T	c.283C>T	p.Arg95*	p.Arg95*	0	9e-05	1	0	(0.0-62.1)	Pathogenic
22	29130442	G	A	rs777588170	CHEK2	missense_variant	c.268C>T	c.268C>T	p.Pro90Ser	p.Pro90Ser	0.00014	9e-05	1	1.59421	(0.0-125.0)	Uncertain significance
22	29130449	CTCCTCAGGTTCTTGG	C	rs587780181	CHEK2	disruptive_inframe_deletion	c.246_260delCCAAGAACCTGAGGA	c.246_260delCCAAGAACCTGAGGA	p.Asp82_Glu86del	p.Asp82_Glu86del	0	9e-05	1	0	(0.0-62.1)	Uncertain significance
22	29130458	T	C	rs1805129	CHEK2	synonymous_variant	c.252A>G	c.252A>G	p.Glu84Glu	p.Glu84Glu	0.05744	0.05685	0.822836	1.01496	(0.9-1.2)	Benign
22	29130495	T	C	rs769819013	CHEK2	missense_variant	c.215A>G	c.215A>G	p.Tyr72Cys	p.Tyr72Cys	0	9e-05	1	0	(0.0-62.1)	Uncertain significance
22	29130551	A	G	.	CHEK2	synonymous_variant	c.159T>C	c.159T>C	p.Ser53Ser	p.Ser53Ser	0	0.00018	0.526222	0	(0.0-8.5)	Uncertain significance
22	29130638	G	A	rs759679862	CHEK2	synonymous_variant	c.72C>T	c.72C>T	p.Ser24Ser	p.Ser24Ser	0	0.00018	0.526428	0	(0.0-8.5)	Uncertain significance
22	29130643	C	A	.	CHEK2	missense_variant	c.67G>T	c.67G>T	p.Gly23Cys	p.Gly23Cys	0	9e-05	1	0	(0.0-62.2)	Uncertain significance
All HGVS.c and All HGVS.p shows all possiblities accoding to transcripts registered in CCDS.
