# Supplementary material for: Germline pathogenic variants of 11 breast cancer genes in 7,051 Japanese patients and 11,241 controls
Source: Nat Commun. 2018 Oct 4;9:4083. doi: 10.1038/s41467-018-06581-8 (PMC6172276; doi:10.1038/s41467-018-06581-8)
Supplement: Supplementary file 5 — Supplementary Data 2 [file 41467_2018_6581_MOESM5_ESM.xlsx]

## Sheet: SD2
Supplementary Data 2: A list of all 1,270 variants and its clinical significance in men
Chr	Pos	Ref	Alt	snp147	Gene	Effect	HGVS.c	All HGVS.c	HGVS.p	All HGVS.p	Carrier frequency in 53 cases	Carrier frequency in 12,490 controls	P value	OR	(95% CI)	Final clinical significance
8	90949268	A	G	rs147494981	NBN	synonymous_variant	c.2220T>C	c.2220T>C	p.Ala740Ala	p.Ala740Ala	0.03774	0.0056	0.0373305	6.84028	(0.8-26.3)	Benign
8	90949282	C	A	rs756831345	NBN	stop_gained	c.2206G>T	c.2206G>T	p.Glu736*	p.Glu736*	0	0.00104	1	0	(0.0-78.3)	Uncertain significance
8	90955547	T	G	.	NBN	synonymous_variant	c.2118A>C	c.2118A>C	p.Ser706Ser	p.Ser706Ser	0	8e-05	1	0	(0.0-8036.8)	Uncertain significance
8	90958420	G	T	.	NBN	missense_variant	c.2018C>A	c.2018C>A	p.Ser673Tyr	p.Ser673Tyr	0	8e-05	1	0	(0.0-8035.6)	Uncertain significance
8	90958472	A	G	.	NBN	synonymous_variant	c.1966T>C	c.1966T>C	p.Leu656Leu	p.Leu656Leu	0	8e-05	1	0	(0.0-8035.6)	Benign
8	90958482	T	C	.	NBN	synonymous_variant	c.1956A>G	c.1956A>G	p.Lys652Lys	p.Lys652Lys	0	8e-05	1	0	(0.0-8035.6)	Uncertain significance
8	90958496	C	T	.	NBN	missense_variant	c.1942G>A	c.1942G>A	p.Glu648Lys	p.Glu648Lys	0	8e-05	1	0	(0.0-8035.6)	Uncertain significance
8	90958502	C	T	.	NBN	missense_variant	c.1936G>A	c.1936G>A	p.Asp646Asn	p.Asp646Asn	0	8e-05	1	0	(0.0-8035.6)	Uncertain significance
8	90960086	T	C	rs762174459	NBN	missense_variant	c.1880A>G	c.1880A>G	p.Lys627Arg	p.Lys627Arg	0	8e-05	1	0	(0.0-8036.8)	Uncertain significance
8	90960121	C	T	rs61753717	NBN	splice_acceptor_variant&intron_variant	c.1846-1G>A	c.1846-1G>A			0	8e-05	1	0	(0.0-8036.8)	Pathogenic
8	90965478	T	G	.	NBN	missense_variant	c.1839A>C	c.1839A>C	p.Lys613Asn	p.Lys613Asn	0	8e-05	1	0	(0.0-8036.8)	Uncertain significance
8	90965508	G	T	rs192236678	NBN	missense_variant	c.1809C>A	c.1809C>A	p.Phe603Leu	p.Phe603Leu	0	0.006	1	0	(0.0-12.1)	Benign
8	90965525	C	T	.	NBN	missense_variant	c.1792G>A	c.1792G>A	p.Glu598Lys	p.Glu598Lys	0	8e-05	1	0	(0.0-8036.8)	Uncertain significance
8	90965528	T	C	rs864622167	NBN	missense_variant	c.1789A>G	c.1789A>G	p.Ile597Val	p.Ile597Val	0	8e-05	1	0	(0.0-8036.8)	Benign
8	90965600	C	A	.	NBN	stop_gained	c.1717G>T	c.1717G>T	p.Glu573*	p.Glu573*	0	8e-05	1	0	(0.0-8036.8)	Pathogenic
8	90965627	C	T	rs72550742	NBN	missense_variant	c.1690G>A	c.1690G>A	p.Glu564Lys	p.Glu564Lys	0.03774	0.02546	0.397048	1.47723	(0.2-5.5)	Benign
8	90965711	C	G	.	NBN	missense_variant	c.1606G>C	c.1606G>C	p.Ala536Pro	p.Ala536Pro	0	0.00024	1	0	(0.0-572.9)	Uncertain significance
8	90965821	G	A	rs772411713	NBN	missense_variant	c.1496C>T	c.1496C>T	p.Ser499Leu	p.Ser499Leu	0	8e-05	1	0	(0.0-8036.8)	Uncertain significance
8	90965822	A	T	.	NBN	missense_variant	c.1495T>A	c.1495T>A	p.Ser499Thr	p.Ser499Thr	0	8e-05	1	0	(0.0-8036.8)	Uncertain significance
8	90965838	T	C	.	NBN	synonymous_variant	c.1479A>G	c.1479A>G	p.Thr493Thr	p.Thr493Thr	0	8e-05	1	0	(0.0-8036.8)	Uncertain significance
8	90965862	C	T	rs772864909	NBN	synonymous_variant	c.1455G>A	c.1455G>A	p.Thr485Thr	p.Thr485Thr	0	0.00016	1	0	(0.0-1329.6)	Benign
8	90967523	G	A	.	NBN	missense_variant	c.1385C>T	c.1385C>T	p.Ser462Phe	p.Ser462Phe	0	0.00024	1	0	(0.0-572.9)	Uncertain significance
8	90967595	C	T	.	NBN	missense_variant	c.1313G>A	c.1313G>A	p.Ser438Asn	p.Ser438Asn	0	8e-05	1	0	(0.0-8036.8)	Uncertain significance
8	90967697	T	A	.	NBN	missense_variant	c.1211A>T	c.1211A>T	p.Lys404Met	p.Lys404Met	0	8e-05	1	0	(0.0-8036.8)	Uncertain significance
8	90967704	T	C	rs201373377	NBN	missense_variant	c.1204A>G	c.1204A>G	p.Thr402Ala	p.Thr402Ala	0	0.00072	1	0	(0.0-120.7)	Benign
8	90967711	A	G	rs709816	NBN	synonymous_variant	c.1197T>C	c.1197T>C	p.Asp399Asp	p.Asp399Asp	0.39623	0.49107	0.830052	1.06451	(0.7-1.7)	Benign
8	90967726	T	C	.	NBN	synonymous_variant	c.1182A>G	c.1182A>G	p.Arg394Arg	p.Arg394Arg	0	0.00048	1	0	(0.0-202.2)	Uncertain significance
8	90970977	G	A	.	NBN	missense_variant	c.1100C>T	c.1100C>T	p.Thr367Ile	p.Thr367Ile	0	8e-05	1	0	(0.0-8036.8)	Uncertain significance
8	90970987	C	T	rs765403660	NBN	missense_variant	c.1090G>A	c.1090G>A	p.Val364Ile	p.Val364Ile	0	8e-05	1	0	(0.0-8036.8)	Uncertain significance
8	90971012	G	A	.	NBN	synonymous_variant	c.1065C>T	c.1065C>T	p.Ser355Ser	p.Ser355Ser	0	0.00024	1	0	(0.0-572.9)	Benign
8	90971041	C	T	rs200297914	NBN	missense_variant	c.1036G>A	c.1036G>A	p.Val346Met	p.Val346Met	0	0.00128	1	0	(0.0-61.9)	Benign
8	90971042	G	A	rs146605798	NBN	synonymous_variant	c.1035C>T	c.1035C>T	p.Gly345Gly	p.Gly345Gly	0	0.00465	1	0	(0.0-15.4)	Benign
8	90971075	C	A	.	NBN	missense_variant	c.1002G>T	c.1002G>T	p.Lys334Asn	p.Lys334Asn	0	8e-05	1	0	(0.0-8022.7)	Uncertain significance
8	90976640	G	A	rs587782905	NBN	missense_variant&splice_region_variant	c.992C>T	c.992C>T	p.Thr331Ile	p.Thr331Ile	0	8e-05	1	0	(0.0-8028.9)	Uncertain significance
8	90982591	C	T	.	NBN	splice_donor_variant&intron_variant	c.896+1G>A	c.896+1G>A			0	8e-05	1	0	(0.0-8036.8)	Pathogenic
8	90982690	C	T	rs368786672	NBN	synonymous_variant	c.798G>A	c.798G>A	p.Pro266Pro	p.Pro266Pro	0	8e-05	1	0	(0.0-8036.8)	Uncertain significance
8	90982691	G	A	rs769420	NBN	missense_variant	c.797C>T	c.797C>T	p.Pro266Leu	p.Pro266Leu	0	0.00072	1	0	(0.0-120.7)	Benign
8	90982713	C	T	rs201559159	NBN	missense_variant	c.775G>A	c.775G>A	p.Glu259Lys	p.Glu259Lys	0	8e-05	1	0	(0.0-8036.8)	Uncertain significance
8	90982767	C	T	rs587781333	NBN	missense_variant	c.721G>A	c.721G>A	p.Ala241Thr	p.Ala241Thr	0	8e-05	1	0	(0.0-8036.8)	Uncertain significance
8	90982768	G	A	rs781323381	NBN	synonymous_variant	c.720C>T	c.720C>T	p.Ser240Ser	p.Ser240Ser	0	8e-05	1	0	(0.0-8036.8)	Benign
8	90982772	C	T	.	NBN	missense_variant	c.716G>A	c.716G>A	p.Ser239Asn	p.Ser239Asn	0	8e-05	1	0	(0.0-8036.8)	Uncertain significance
8	90983421	T	C	.	NBN	missense_variant	c.682A>G	c.682A>G	p.Ile228Val	p.Ile228Val	0	8e-05	1	0	(0.0-8036.8)	Uncertain significance
8	90983460	G	A	rs34767364	NBN	missense_variant	c.643C>T	c.643C>T	p.Arg215Trp	p.Arg215Trp	0	0.00016	1	0	(0.0-1329.6)	Benign
8	90983492	G	C	.	NBN	missense_variant	c.611C>G	c.611C>G	p.Ser204Cys	p.Ser204Cys	0	8e-05	1	0	(0.0-8036.8)	Uncertain significance
8	90990479	C	G	rs1805794	NBN	missense_variant	c.553G>C	c.553G>C	p.Glu185Gln	p.Glu185Gln	0.71698	0.74573	0.174402	1.30789	(0.9-2.0)	Benign
8	90990521	T	C	rs61754966	NBN	missense_variant	c.511A>G	c.511A>G	p.Ile171Val	p.Ile171Val	0	0.01043	1	0	(0.0-6.9)	Benign
8	90990527	G	A	rs182756889	NBN	missense_variant	c.505C>T	c.505C>T	p.Arg169Cys	p.Arg169Cys	0	0.00209	1	0	(0.0-35.0)	Benign
8	90992962	T	C	.	NBN	splice_region_variant&synonymous_variant	c.480A>G	c.480A>G	p.Lys160Lys	p.Lys160Lys	0	0.00024	1	0	(0.0-572.9)	Uncertain significance
8	90992989	G	A	.	NBN	synonymous_variant	c.453C>T	c.453C>T	p.Val151Val	p.Val151Val	0	0.00016	1	0	(0.0-1329.6)	Uncertain significance
8	90993097	T	C	.	NBN	synonymous_variant	c.345A>G	c.345A>G	p.Ala115Ala	p.Ala115Ala	0	8e-05	1	0	(0.0-8036.8)	Uncertain significance
8	90993616	C	T	.	NBN	missense_variant	c.307G>A	c.307G>A	p.Gly103Arg	p.Gly103Arg	0	8e-05	1	0	(0.0-8036.8)	Uncertain significance
8	90993658	G	A	.	NBN	stop_gained	c.265C>T	c.265C>T	p.Arg89*	p.Arg89*	0	8e-05	1	0	(0.0-8036.8)	Pathogenic
8	90993669	T	C	rs587780095	NBN	missense_variant	c.254A>G	c.254A>G	p.Asn85Ser	p.Asn85Ser	0	8e-05	1	0	(0.0-8036.8)	Uncertain significance
8	90993673	G	T	.	NBN	missense_variant	c.250C>A	c.250C>A	p.Gln84Lys	p.Gln84Lys	0	0.00032	1	0	(0.0-359.8)	Uncertain significance
8	90993708	G	A	.	NBN	missense_variant	c.215C>T	c.215C>T	p.Ser72Phe	p.Ser72Phe	0	8e-05	1	0	(0.0-8036.8)	Uncertain significance
8	90993715	C	T	rs560337591	NBN	missense_variant	c.208G>A	c.208G>A	p.Asp70Asn	p.Asp70Asn	0	8e-05	1	0	(0.0-8036.8)	Uncertain significance
8	90993731	A	T	.	NBN	synonymous_variant	c.192T>A	c.192T>A	p.Pro64Pro	p.Pro64Pro	0	8e-05	1	0	(0.0-8036.8)	Uncertain significance
8	90993735	A	T	.	NBN	missense_variant	c.188T>A	c.188T>A	p.Ile63Asn	p.Ile63Asn	0	8e-05	1	0	(0.0-8036.8)	Uncertain significance
8	90993742	C	T	.	NBN	missense_variant	c.181G>A	c.181G>A	p.Asp61Asn	p.Asp61Asn	0	8e-05	1	0	(0.0-8036.8)	Uncertain significance
8	90995001	C	T	.	NBN	synonymous_variant	c.120G>A	c.120G>A	p.Ser40Ser	p.Ser40Ser	0	8e-05	1	0	(0.0-8036.8)	Uncertain significance
8	90995016	A	T	rs78870221	NBN	synonymous_variant	c.105T>A	c.105T>A	p.Ile35Ile	p.Ile35Ile	0	8e-05	1	0	(0.0-8036.8)	Uncertain significance
8	90995017	A	G	rs587780773	NBN	missense_variant	c.104T>C	c.104T>C	p.Ile35Thr	p.Ile35Thr	0	8e-05	1	0	(0.0-8036.8)	Uncertain significance
8	90995019	C	T	rs1063045	NBN	synonymous_variant	c.102G>A	c.102G>A	p.Leu34Leu	p.Leu34Leu	0.58491	0.74722	0.205567	1.30287	(0.9-2.0)	Benign
8	90995053	T	A	.	NBN	missense_variant	c.68A>T	c.68A>T	p.Glu23Val	p.Glu23Val	0	8e-05	1	0	(0.0-8036.8)	Uncertain significance
8	90996754	T	G	.	NBN	splice_region_variant&synonymous_variant	c.36A>C	c.36A>C	p.Gly12Gly	p.Gly12Gly	0	8e-05	1	0	(0.0-8036.8)	Uncertain significance
8	90996758	G	A	.	NBN	missense_variant	c.32C>T	c.32C>T	p.Ala11Val	p.Ala11Val	0	8e-05	1	0	(0.0-8036.8)	Uncertain significance
8	90996771	C	T	rs587780779	NBN	missense_variant	c.19G>A	c.19G>A	p.Ala7Thr	p.Ala7Thr	0	8e-05	1	0	(0.0-8036.8)	Uncertain significance
8	90996772	G	C	.	NBN	synonymous_variant	c.18C>G	c.18C>G	p.Pro6Pro	p.Pro6Pro	0	0.0004	1	0	(0.0-259.5)	Uncertain significance
8	90996779	A	G	.	NBN	missense_variant	c.11T>C	c.11T>C	p.Leu4Pro	p.Leu4Pro	0	8e-05	1	0	(0.0-8036.8)	Uncertain significance
10	89624243	A	G	.	PTEN	missense_variant	c.17A>G	c.17A>G	p.Lys6Arg	p.Lys6Arg	0	8e-05	1	0	(0.0-8036.8)	Uncertain significance
10	89624298	C	T	.	PTEN	synonymous_variant	c.72C>T	c.72C>T	p.Asp24Asp	p.Asp24Asp	0	8e-05	1	0	(0.0-8036.8)	Uncertain significance
10	89653787	T	C	.	PTEN	missense_variant	c.85T>C	c.85T>C	p.Tyr29His	p.Tyr29His	0	8e-05	1	0	(0.0-7981.6)	Uncertain significance
10	89653834	C	T	rs150651961	PTEN	synonymous_variant	c.132C>T	c.132C>T	p.Gly44Gly	p.Gly44Gly	0	0.00032	1	0	(0.0-359.7)	Benign
10	89685270	G	T	.	PTEN	missense_variant&splice_region_variant	c.165G>T	c.165G>T	p.Arg55Ser	p.Arg55Ser	0	8e-05	1	0	(0.0-8036.8)	Uncertain significance
10	89690826	C	G	.	PTEN	missense_variant	c.233C>G	c.233C>G	p.Thr78Ser	p.Thr78Ser	0	8e-05	1	0	(0.0-8036.8)	Uncertain significance
10	89690827	C	T	rs35917308	PTEN	synonymous_variant	c.234C>T	c.234C>T	p.Thr78Thr	p.Thr78Thr	0	0.00024	1	0	(0.0-572.9)	Benign
10	89692767	CAG	C	.	PTEN	splice_acceptor_variant&intron_variant	c.254-2_254-1delAG	c.254-2_254-1delAG			0	8e-05	1	0	(0.0-8036.8)	Pathogenic
10	89692825	C	G	.	PTEN	synonymous_variant	c.309C>G	c.309C>G	p.Pro103Pro	p.Pro103Pro	0	0.00016	1	0	(0.0-1329.6)	Uncertain significance
10	89692885	C	CT	.	PTEN	frameshift_variant	c.370dupT	c.370dupT	p.Cys124fs	p.Cys124fs	0	8e-05	1	0	(0.0-8036.8)	Pathogenic
10	89692913	G	A	.	PTEN	missense_variant	c.397G>A	c.397G>A	p.Val133Ile	p.Val133Ile	0	8e-05	1	0	(0.0-8036.8)	Uncertain significance
10	89712007	G	A	rs765433422	PTEN	missense_variant	c.625G>A	c.625G>A	p.Gly209Arg	p.Gly209Arg	0	0.00024	1	0	(0.0-572.9)	Uncertain significance
10	89717676	G	A	rs121909235	PTEN	missense_variant	c.701G>A	c.701G>A	p.Arg234Gln	p.Arg234Gln	0	8e-05	1	0	(0.0-8036.8)	Pathogenic
10	89717698	T	C	rs17849090	PTEN	synonymous_variant	c.723T>C	c.723T>C	p.Phe241Phe	p.Phe241Phe	0	0.00088	1	0	(0.0-95.2)	Benign
10	89717713	G	A	rs774364894	PTEN	synonymous_variant	c.738G>A	c.738G>A	p.Pro246Pro	p.Pro246Pro	0	8e-05	1	0	(0.0-8036.8)	Benign
10	89720708	T	C	.	PTEN	missense_variant	c.859T>C	c.859T>C	p.Ser287Pro	p.Ser287Pro	0	0.00064	1	0	(0.0-139.8)	Uncertain significance
10	89720749	C	T	rs550122918	PTEN	synonymous_variant	c.900C>T	c.900C>T	p.Ile300Ile	p.Ile300Ile	0	8e-05	1	0	(0.0-8036.8)	Benign
10	89720769	A	G	.	PTEN	missense_variant	c.920A>G	c.920A>G	p.Glu307Gly	p.Glu307Gly	0	0.00096	1	0	(0.0-86.0)	Uncertain significance
10	89720772	G	A	rs786201507	PTEN	missense_variant	c.923G>A	c.923G>A	p.Arg308His	p.Arg308His	0	8e-05	1	0	(0.0-8036.8)	Uncertain significance
10	89720775	C	T	.	PTEN	missense_variant	c.926C>T	c.926C>T	p.Ala309Val	p.Ala309Val	0	8e-05	1	0	(0.0-8036.8)	Uncertain significance
10	89720797	A	G	rs775997892	PTEN	synonymous_variant	c.948A>G	c.948A>G	p.Leu316Leu	p.Leu316Leu	0	8e-05	1	0	(0.0-8036.8)	Uncertain significance
10	89725068	G	A	.	PTEN	missense_variant	c.1051G>A	c.1051G>A	p.Val351Ile	p.Val351Ile	0	8e-05	1	0	(0.0-8036.8)	Uncertain significance
11	108098388	C	T	rs141586345	ATM	missense_variant	c.37C>T	c.37C>T	p.Arg13Cys	p.Arg13Cys	0	8e-05	1	0	(0.0-8036.8)	Uncertain significance
11	108098524	C	T	rs148061139	ATM	missense_variant	c.94C>T	c.94C>T	p.Arg32Cys	p.Arg32Cys	0	8e-05	1	0	(0.0-8035.1)	Uncertain significance
11	108098533	C	G	.	ATM	missense_variant	c.103C>G	c.103C>G	p.Arg35Gly	p.Arg35Gly	0	0.00016	1	0	(0.0-1329.1)	Uncertain significance
11	108098537	A	G	.	ATM	missense_variant	c.107A>G	c.107A>G	p.Asp36Gly	p.Asp36Gly	0	0.00016	1	0	(0.0-1329.1)	Uncertain significance
11	108098555	A	G	rs201773026	ATM	missense_variant	c.125A>G	c.125A>G	p.His42Arg	p.His42Arg	0	0.00272	1	0	(0.0-27.4)	Benign
11	108098564	G	A	rs762382111	ATM	missense_variant	c.134G>A	c.134G>A	p.Arg45Gln	p.Arg45Gln	0	0.00016	1	0	(0.0-1329.6)	Uncertain significance
11	108098565	G	A	.	ATM	synonymous_variant	c.135G>A	c.135G>A	p.Arg45Arg	p.Arg45Arg	0	8e-05	1	0	(0.0-8036.8)	Uncertain significance
11	108098611	T	C	.	ATM	missense_variant	c.181T>C	c.181T>C	p.Phe61Leu	p.Phe61Leu	0	0.00016	1	0	(0.0-1329.6)	Uncertain significance
11	108099905	AT	A	.	ATM	frameshift_variant	c.191delT	c.191delT	p.Leu64fs	p.Leu64fs	0	8e-05	1	0	(0.0-8036.8)	Pathogenic
11	108099945	A	C	.	ATM	synonymous_variant	c.226A>C	c.226A>C	p.Arg76Arg	p.Arg76Arg	0	0.00032	1	0	(0.0-359.8)	Uncertain significance
11	108099970	C	T	rs587781937	ATM	missense_variant	c.251C>T	c.251C>T	p.Ala84Val	p.Ala84Val	0	0.00024	1	0	(0.0-572.9)	Uncertain significance
11	108099994	A	C	rs200151849	ATM	missense_variant	c.275A>C	c.275A>C	p.Lys92Thr	p.Lys92Thr	0	0.0008	1	0	(0.0-106.7)	Benign
11	108100042	C	G	rs766951228	ATM	missense_variant	c.323C>G	c.323C>G	p.Ala108Gly	p.Ala108Gly	0	0.00048	1	0	(0.0-202.2)	Uncertain significance
11	108106476	C	T	rs756160533	ATM	synonymous_variant	c.411C>T	c.411C>T	p.Tyr137Tyr	p.Tyr137Tyr	0	0.00072	1	0	(0.0-120.7)	Benign
11	108114713	A	G	.	ATM	missense_variant	c.530A>G	c.530A>G	p.Lys177Arg	p.Lys177Arg	0	8e-05	1	0	(0.0-8035.6)	Uncertain significance
11	108114792	C	T	rs144709948	ATM	synonymous_variant	c.609C>T	c.609C>T	p.Asp203Asp	p.Asp203Asp	0	8e-05	1	0	(0.0-8035.6)	Benign
11	108114842	C	T	rs145355104	ATM	missense_variant	c.659C>T	c.659C>T	p.Ala220Val	p.Ala220Val	0	0.00144	1	0	(0.0-54.4)	Benign
11	108115562	C	T	.	ATM	missense_variant	c.710C>T	c.710C>T	p.Thr237Ile	p.Thr237Ile	0	8e-05	1	0	(0.0-8036.8)	Uncertain significance
11	108115564	A	G	rs754275014	ATM	missense_variant	c.712A>G	c.712A>G	p.Ile238Val	p.Ile238Val	0	0.00016	1	0	(0.0-1329.6)	Uncertain significance
11	108115589	A	G	rs781023264	ATM	missense_variant	c.737A>G	c.737A>G	p.Asn246Ser	p.Asn246Ser	0	8e-05	1	0	(0.0-8036.8)	Uncertain significance
11	108115614	A	G	.	ATM	synonymous_variant	c.762A>G	c.762A>G	p.Leu254Leu	p.Leu254Leu	0	8e-05	1	0	(0.0-8036.8)	Uncertain significance
11	108115647	T	A	.	ATM	synonymous_variant	c.795T>A	c.795T>A	p.Ile265Ile	p.Ile265Ile	0	0.00056	1	0	(0.0-165.6)	Uncertain significance
11	108115728	G	A	rs755860432	ATM	synonymous_variant	c.876G>A	c.876G>A	p.Pro292Pro	p.Pro292Pro	0	0.00024	1	0	(0.0-572.9)	Benign
11	108115742	C	T	.	ATM	missense_variant	c.890C>T	c.890C>T	p.Thr297Ile	p.Thr297Ile	0	8e-05	1	0	(0.0-8036.8)	Uncertain significance
11	108117756	A	T	.	ATM	missense_variant	c.967A>T	c.967A>T	p.Ile323Leu	p.Ile323Leu	0	8e-05	1	0	(0.0-8036.8)	Uncertain significance
11	108117764	T	C	rs746825207	ATM	synonymous_variant	c.975T>C	c.975T>C	p.His325His	p.His325His	0	0.00024	1	0	(0.0-572.9)	Benign
11	108117841	A	T	.	ATM	missense_variant	c.1052A>T	c.1052A>T	p.Asp351Val	p.Asp351Val	0	8e-05	1	0	(0.0-8036.8)	Uncertain significance
11	108119706	C	G	.	ATM	missense_variant	c.1112C>G	c.1112C>G	p.Thr371Ser	p.Thr371Ser	0	0.00048	1	0	(0.0-202.2)	Uncertain significance
11	108119714	CAA	C	.	ATM	frameshift_variant	c.1122_1123delAA	c.1122_1123delAA	p.Glu376fs	p.Glu376fs	0	8e-05	1	0	(0.0-8036.8)	Pathogenic
11	108121457	A	T	.	ATM	missense_variant	c.1265A>T	c.1265A>T	p.Lys422Met	p.Lys422Met	0	8e-05	1	0	(0.0-8036.8)	Uncertain significance
11	108121466	C	A	.	ATM	missense_variant	c.1274C>A	c.1274C>A	p.Ala425Glu	p.Ala425Glu	0	8e-05	1	0	(0.0-8036.8)	Uncertain significance
11	108121543	C	T	rs201719927	ATM	missense_variant	c.1351C>T	c.1351C>T	p.Arg451Cys	p.Arg451Cys	0	8e-05	1	0	(0.0-8036.8)	Uncertain significance
11	108121544	G	A	rs554805703	ATM	missense_variant	c.1352G>A	c.1352G>A	p.Arg451His	p.Arg451His	0	0.00064	1	0	(0.0-139.8)	Uncertain significance
11	108121585	T	C	.	ATM	missense_variant	c.1393T>C	c.1393T>C	p.Cys465Arg	p.Cys465Arg	0	8e-05	1	0	(0.0-8036.8)	Uncertain significance
11	108121661	T	C	.	ATM	missense_variant	c.1469T>C	c.1469T>C	p.Ile490Thr	p.Ile490Thr	0	0.00064	1	0	(0.0-139.8)	Uncertain significance
11	108121747	G	A	.	ATM	missense_variant	c.1555G>A	c.1555G>A	p.Val519Ile	p.Val519Ile	0	0.00152	1	0	(0.0-51.3)	Uncertain significance
11	108121784	C	T	.	ATM	missense_variant	c.1592C>T	c.1592C>T	p.Ala531Val	p.Ala531Val	0	8e-05	1	0	(0.0-8036.8)	Uncertain significance
11	108122617	C	T	.	ATM	missense_variant	c.1661C>T	c.1661C>T	p.Thr554Met	p.Thr554Met	0	8e-05	1	0	(0.0-8036.8)	Uncertain significance
11	108122697	T	G	.	ATM	missense_variant	c.1741T>G	c.1741T>G	p.Leu581Val	p.Leu581Val	0	0.00264	1	0	(0.0-28.3)	Benign
11	108122704	A	G	rs587780614	ATM	missense_variant	c.1748A>G	c.1748A>G	p.Tyr583Cys	p.Tyr583Cys	0	8e-05	1	0	(0.0-8036.8)	Uncertain significance
11	108122718	G	A	.	ATM	missense_variant	c.1762G>A	c.1762G>A	p.Asp588Asn	p.Asp588Asn	0	8e-05	1	0	(0.0-8036.8)	Uncertain significance
11	108123628	C	T	rs143097772	ATM	synonymous_variant	c.1887C>T	c.1887C>T	p.Ser629Ser	p.Ser629Ser	0	8e-05	1	0	(0.0-8036.8)	Benign
11	108123629	G	A	rs148191382	ATM	missense_variant	c.1888G>A	c.1888G>A	p.Val630Met	p.Val630Met	0	8e-05	1	0	(0.0-8036.8)	Uncertain significance
11	108124546	A	G	.	ATM	missense_variant	c.1904A>G	c.1904A>G	p.His635Arg	p.His635Arg	0	8e-05	1	0	(0.0-8036.8)	Uncertain significance
11	108124550	C	G	.	ATM	missense_variant	c.1908C>G	c.1908C>G	p.His636Gln	p.His636Gln	0	8e-05	1	0	(0.0-8036.8)	Uncertain significance
11	108124573	C	G	.	ATM	stop_gained	c.1931C>G	c.1931C>G	p.Ser644*	p.Ser644*	0	0.00016	1	0	(0.0-1329.6)	Pathogenic
11	108124595	A	G	rs730881283	ATM	synonymous_variant	c.1953A>G	c.1953A>G	p.Leu651Leu	p.Leu651Leu	0	0.00112	1	0	(0.0-72.0)	Benign
11	108124642	G	C	.	ATM	missense_variant	c.2000G>C	c.2000G>C	p.Arg667Thr	p.Arg667Thr	0	8e-05	1	0	(0.0-8036.8)	Uncertain significance
11	108124672	G	A	.	ATM	missense_variant	c.2030G>A	c.2030G>A	p.Ser677Asn	p.Ser677Asn	0	8e-05	1	0	(0.0-8036.8)	Uncertain significance
11	108124682	C	T	rs587780855	ATM	synonymous_variant	c.2040C>T	c.2040C>T	p.Phe680Phe	p.Phe680Phe	0	8e-05	1	0	(0.0-8036.8)	Benign
11	108124691	C	A	.	ATM	missense_variant	c.2049C>A	c.2049C>A	p.His683Gln	p.His683Gln	0	8e-05	1	0	(0.0-8036.8)	Uncertain significance
11	108124698	C	A	.	ATM	missense_variant	c.2056C>A	c.2056C>A	p.Leu686Ile	p.Leu686Ile	0	0.00072	1	0	(0.0-120.7)	Uncertain significance
11	108124759	C	T	rs779004090	ATM	missense_variant	c.2117C>T	c.2117C>T	p.Ser706Leu	p.Ser706Leu	0	0.00048	1	0	(0.0-202.2)	Uncertain significance
11	108126944	T	C	rs56252953	ATM	splice_region_variant&synonymous_variant	c.2127T>C	c.2127T>C	p.Ile709Ile	p.Ile709Ile	0	0.01129	1	0	(0.0-6.3)	Benign
11	108126946	C	A	.	ATM	missense_variant	c.2129C>A	c.2129C>A	p.Thr710Lys	p.Thr710Lys	0	8e-05	1	0	(0.0-8036.8)	Uncertain significance
11	108126966	C	T	rs147515380	ATM	missense_variant	c.2149C>T	c.2149C>T	p.Arg717Trp	p.Arg717Trp	0	8e-05	1	0	(0.0-8036.8)	Uncertain significance
11	108126975	C	T	rs565622131	ATM	missense_variant	c.2158C>T	c.2158C>T	p.Arg720Cys	p.Arg720Cys	0	0.00024	1	0	(0.0-572.9)	Uncertain significance
11	108126976	G	A	rs55830714	ATM	missense_variant	c.2159G>A	c.2159G>A	p.Arg720His	p.Arg720His	0	0.00152	1	0	(0.0-51.3)	Uncertain significance
11	108127004	C	T	rs373430058	ATM	synonymous_variant	c.2187C>T	c.2187C>T	p.Tyr729Tyr	p.Tyr729Tyr	0	8e-05	1	0	(0.0-8036.8)	Benign
11	108127011	A	G	.	ATM	missense_variant	c.2194A>G	c.2194A>G	p.Met732Val	p.Met732Val	0	8e-05	1	0	(0.0-8036.8)	Uncertain significance
11	108127015	G	A	.	ATM	missense_variant	c.2198G>A	c.2198G>A	p.Gly733Asp	p.Gly733Asp	0	8e-05	1	0	(0.0-8036.8)	Uncertain significance
11	108127037	A	G	rs56353517	ATM	synonymous_variant	c.2220A>G	c.2220A>G	p.Ala740Ala	p.Ala740Ala	0	0.00016	1	0	(0.0-1329.6)	Benign
11	108128276	T	C	.	ATM	synonymous_variant	c.2319T>C	c.2319T>C	p.Ile773Ile	p.Ile773Ile	0	8e-05	1	0	(0.0-8036.8)	Uncertain significance
11	108129732	C	T	rs199954262	ATM	missense_variant	c.2396C>T	c.2396C>T	p.Ala799Val	p.Ala799Val	0	8e-05	1	0	(0.0-8036.8)	Benign
11	108129760	A	G	.	ATM	synonymous_variant	c.2424A>G	c.2424A>G	p.Thr808Thr	p.Thr808Thr	0	8e-05	1	0	(0.0-8036.8)	Uncertain significance
11	108129764	A	G	rs201909756	ATM	missense_variant	c.2428A>G	c.2428A>G	p.Lys810Glu	p.Lys810Glu	0	8e-05	1	0	(0.0-8036.8)	Uncertain significance
11	108137906	C	T	rs776907383	ATM	synonymous_variant	c.2475C>T	c.2475C>T	p.Phe825Phe	p.Phe825Phe	0	0.00016	1	0	(0.0-1329.6)	Uncertain significance
11	108137916	C	A	.	ATM	missense_variant	c.2485C>A	c.2485C>A	p.Pro829Thr	p.Pro829Thr	0	0.00016	1	0	(0.0-1329.6)	Uncertain significance
11	108137926	G	A	rs199875915	ATM	missense_variant	c.2495G>A	c.2495G>A	p.Arg832His	p.Arg832His	0	0.0004	1	0	(0.0-259.5)	Benign
11	108137942	A	G	.	ATM	synonymous_variant	c.2511A>G	c.2511A>G	p.Ser837Ser	p.Ser837Ser	0	0.00016	1	0	(0.0-1329.6)	Uncertain significance
11	108137965	A	C	.	ATM	missense_variant	c.2534A>C	c.2534A>C	p.Asn845Thr	p.Asn845Thr	0	8e-05	1	0	(0.0-8036.8)	Uncertain significance
11	108137985	C	T	rs758081262	ATM	stop_gained	c.2554C>T	c.2554C>T	p.Gln852*	p.Gln852*	0	8e-05	1	0	(0.0-8036.8)	Uncertain significance
11	108138009	G	A	rs587779825	ATM	missense_variant	c.2578G>A	c.2578G>A	p.Asp860Asn	p.Asp860Asn	0	0.00016	1	0	(0.0-1329.6)	Uncertain significance
11	108139162	A	G	.	ATM	synonymous_variant	c.2664A>G	c.2664A>G	p.Glu888Glu	p.Glu888Glu	0	8e-05	1	0	(0.0-8036.8)	Uncertain significance
11	108139176	A	G	.	ATM	missense_variant	c.2678A>G	c.2678A>G	p.Gln893Arg	p.Gln893Arg	0	8e-05	1	0	(0.0-8036.8)	Uncertain significance
11	108139183	A	G	rs3218687	ATM	synonymous_variant	c.2685A>G	c.2685A>G	p.Leu895Leu	p.Leu895Leu	0	0.00016	1	0	(0.0-1329.6)	Benign
11	108139264	T	C	.	ATM	synonymous_variant	c.2766T>C	c.2766T>C	p.Asp922Asp	p.Asp922Asp	0	8e-05	1	0	(0.0-8036.2)	Uncertain significance
11	108139269	G	A	rs587782298	ATM	missense_variant	c.2771G>A	c.2771G>A	p.Arg924Gln	p.Arg924Gln	0	0.00112	1	0	(0.0-72.0)	Uncertain significance
11	108139302	C	G	rs3218708	ATM	missense_variant	c.2804C>G	c.2804C>G	p.Thr935Arg	p.Thr935Arg	0	0.00913	1	0	(0.0-7.8)	Benign
11	108139315	C	T	.	ATM	synonymous_variant	c.2817C>T	c.2817C>T	p.Thr939Thr	p.Thr939Thr	0	8e-05	1	0	(0.0-8036.8)	Uncertain significance
11	108141818	G	A	.	ATM	missense_variant	c.2866G>A	c.2866G>A	p.Gly956Arg	p.Gly956Arg	0	8e-05	1	0	(0.0-8036.8)	Uncertain significance
11	108141831	C	A	rs587779828	ATM	missense_variant	c.2879C>A	c.2879C>A	p.Pro960His	p.Pro960His	0	0.00408	1	0	(0.0-17.9)	Benign
11	108141851	C	T	.	ATM	missense_variant	c.2899C>T	c.2899C>T	p.Leu967Phe	p.Leu967Phe	0	8e-05	1	0	(0.0-8036.8)	Uncertain significance
11	108141873	C	T	rs538105098	ATM	missense_variant&splice_region_variant	c.2921C>T	c.2921C>T	p.Ser974Phe	p.Ser974Phe	0	8e-05	1	0	(0.0-8036.8)	Uncertain significance
11	108142018	A	G	rs772327699	ATM	missense_variant	c.2962A>G	c.2962A>G	p.Lys988Glu	p.Lys988Glu	0	0.00016	1	0	(0.0-1329.5)	Uncertain significance
11	108142024	A	G	.	ATM	missense_variant	c.2968A>G	c.2968A>G	p.Ile990Val	p.Ile990Val	0	8e-05	1	0	(0.0-8036.2)	Uncertain significance
11	108142042	C	T	.	ATM	missense_variant	c.2986C>T	c.2986C>T	p.His996Tyr	p.His996Tyr	0	8e-05	1	0	(0.0-8036.2)	Uncertain significance
11	108142044	T	C	.	ATM	synonymous_variant	c.2988T>C	c.2988T>C	p.His996His	p.His996His	0	8e-05	1	0	(0.0-8036.2)	Uncertain significance
11	108142059	A	G	rs765969190	ATM	synonymous_variant	c.3003A>G	c.3003A>G	p.Leu1001Leu	p.Leu1001Leu	0	0.00056	1	0	(0.0-165.6)	Benign
11	108142063	C	G	.	ATM	missense_variant	c.3007C>G	c.3007C>G	p.Gln1003Glu	p.Gln1003Glu	0	8e-05	1	0	(0.0-8036.2)	Uncertain significance
11	108142081	G	C	.	ATM	missense_variant	c.3025G>C	c.3025G>C	p.Glu1009Gln	p.Glu1009Gln	0	8e-05	1	0	(0.0-8036.2)	Uncertain significance
11	108142115	C	T	rs186626274	ATM	missense_variant	c.3059C>T	c.3059C>T	p.Thr1020Ile	p.Thr1020Ile	0	0.00032	1	0	(0.0-359.7)	Uncertain significance
11	108143265	A	G	.	ATM	synonymous_variant	c.3084A>G	c.3084A>G	p.Leu1028Leu	p.Leu1028Leu	0	8e-05	1	0	(0.0-8036.8)	Uncertain significance
11	108143333	A	C	.	ATM	missense_variant&splice_region_variant	c.3152A>C	c.3152A>C	p.Glu1051Ala	p.Glu1051Ala	0	8e-05	1	0	(0.0-8036.8)	Uncertain significance
11	108143523	A	G	.	ATM	synonymous_variant	c.3228A>G	c.3228A>G	p.Gln1076Gln	p.Gln1076Gln	0	8e-05	1	0	(0.0-8036.8)	Uncertain significance
11	108143537	A	G	rs368111672	ATM	missense_variant	c.3242A>G	c.3242A>G	p.Asn1081Ser	p.Asn1081Ser	0	8e-05	1	0	(0.0-8036.8)	Benign
11	108143542	C	T	rs768362411	ATM	missense_variant	c.3247C>T	c.3247C>T	p.His1083Tyr	p.His1083Tyr	0	8e-05	1	0	(0.0-8036.8)	Uncertain significance
11	108143552	G	A	rs769857066	ATM	missense_variant	c.3257G>A	c.3257G>A	p.Arg1086His	p.Arg1086His	0	8e-05	1	0	(0.0-8036.8)	Uncertain significance
11	108143572	A	G	.	ATM	missense_variant	c.3277A>G	c.3277A>G	p.Ile1093Val	p.Ile1093Val	0	8e-05	1	0	(0.0-8036.8)	Uncertain significance
11	108150220	T	C	.	ATM	missense_variant&splice_region_variant	c.3287T>C	c.3287T>C	p.Leu1096Ser	p.Leu1096Ser	0	8e-05	1	0	(0.0-8036.8)	Uncertain significance
11	108150232	C	T	rs189445371	ATM	missense_variant	c.3299C>T	c.3299C>T	p.Thr1100Met	p.Thr1100Met	0	0.00016	1	0	(0.0-1329.6)	Uncertain significance
11	108150266	T	G	rs750932338	ATM	synonymous_variant	c.3333T>G	c.3333T>G	p.Leu1111Leu	p.Leu1111Leu	0	0.00016	1	0	(0.0-1329.6)	Uncertain significance
11	108150280	A	G	.	ATM	missense_variant	c.3347A>G	c.3347A>G	p.Gln1116Arg	p.Gln1116Arg	0	8e-05	1	0	(0.0-8036.8)	Uncertain significance
11	108150302	A	G	rs587780543	ATM	synonymous_variant	c.3369A>G	c.3369A>G	p.Ala1123Ala	p.Ala1123Ala	0	8e-05	1	0	(0.0-8036.8)	Benign
11	108151748	T	G	.	ATM	synonymous_variant	c.3429T>G	c.3429T>G	p.Thr1143Thr	p.Thr1143Thr	0	8e-05	1	0	(0.0-8034.5)	Uncertain significance
11	108151787	G	A	rs148358896	ATM	synonymous_variant	c.3468G>A	c.3468G>A	p.Thr1156Thr	p.Thr1156Thr	0	0.00024	1	0	(0.0-572.9)	Benign
11	108151794	G	T	.	ATM	missense_variant	c.3475G>T	c.3475G>T	p.Ala1159Ser	p.Ala1159Ser	0	8e-05	1	0	(0.0-8036.8)	Uncertain significance
11	108151824	G	A	rs200765255	ATM	missense_variant	c.3505G>A	c.3505G>A	p.Glu1169Lys	p.Glu1169Lys	0	8e-05	1	0	(0.0-8035.1)	Uncertain significance
11	108153436	G	A	.	ATM	splice_acceptor_variant&intron_variant	c.3577-1G>A	c.3577-1G>A			0	8e-05	1	0	(0.0-8036.8)	Pathogenic
11	108153448	A	C	.	ATM	missense_variant	c.3588A>C	c.3588A>C	p.Lys1196Asn	p.Lys1196Asn	0	8e-05	1	0	(0.0-8036.8)	Uncertain significance
11	108153466	A	G	.	ATM	synonymous_variant	c.3606A>G	c.3606A>G	p.Gly1202Gly	p.Gly1202Gly	0	8e-05	1	0	(0.0-8036.8)	Uncertain significance
11	108153474	G	A	rs769106895	ATM	missense_variant	c.3614G>A	c.3614G>A	p.Arg1205His	p.Arg1205His	0	0.00024	1	0	(0.0-572.9)	Uncertain significance
11	108153526	A	C	.	ATM	synonymous_variant	c.3666A>C	c.3666A>C	p.Leu1222Leu	p.Leu1222Leu	0	8e-05	1	0	(0.0-8036.8)	Uncertain significance
11	108154982	C	A	.	ATM	missense_variant	c.3775C>A	c.3775C>A	p.Leu1259Met	p.Leu1259Met	0	8e-05	1	0	(0.0-8036.8)	Uncertain significance
11	108155048	A	G	.	ATM	missense_variant	c.3841A>G	c.3841A>G	p.Ser1281Gly	p.Ser1281Gly	0	8e-05	1	0	(0.0-8036.8)	Uncertain significance
11	108155106	A	G	rs183263185	ATM	missense_variant	c.3899A>G	c.3899A>G	p.Tyr1300Cys	p.Tyr1300Cys	0	8e-05	1	0	(0.0-8036.8)	Uncertain significance
11	108155125	TG	T	.	ATM	frameshift_variant	c.3921delG	c.3921delG	p.Met1308fs	p.Met1308fs	0	8e-05	1	0	(0.0-8036.8)	Pathogenic
11	108155144	G	C	rs3092841	ATM	missense_variant	c.3937G>C	c.3937G>C	p.Glu1313Gln	p.Glu1313Gln	0	8e-05	1	0	(0.0-8036.8)	Uncertain significance
11	108155170	G	A	rs35184530	ATM	missense_variant	c.3963G>A	c.3963G>A	p.Met1321Ile	p.Met1321Ile	0	0.00032	1	0	(0.0-359.8)	Benign
11	108155202	T	C	.	ATM	splice_donor_variant&intron_variant	c.3993+2T>C	c.3993+2T>C			0	0.00016	1	0	(0.0-1329.6)	Pathogenic
11	108158327	A	G	.	ATM	missense_variant&splice_region_variant	c.3994A>G	c.3994A>G	p.Ile1332Val	p.Ile1332Val	0	8e-05	1	0	(0.0-8036.8)	Uncertain significance
11	108158418	G	A	.	ATM	missense_variant	c.4085G>A	c.4085G>A	p.Ser1362Asn	p.Ser1362Asn	0	8e-05	1	0	(0.0-8036.8)	Uncertain significance
11	108159717	G	C	.	ATM	missense_variant	c.4123G>C	c.4123G>C	p.Ala1375Pro	p.Ala1375Pro	0	8e-05	1	0	(0.0-8036.8)	Uncertain significance
11	108159732	C	T	rs3092856	ATM	missense_variant	c.4138C>T	c.4138C>T	p.His1380Tyr	p.His1380Tyr	0.07547	0.0695	0.790332	1.07142	(0.3-2.8)	Benign
11	108159767	C	G	.	ATM	synonymous_variant	c.4173C>G	c.4173C>G	p.Ala1391Ala	p.Ala1391Ala	0	8e-05	1	0	(0.0-8036.8)	Uncertain significance
11	108159784	A	G	.	ATM	missense_variant	c.4190A>G	c.4190A>G	p.His1397Arg	p.His1397Arg	0	8e-05	1	0	(0.0-8036.8)	Uncertain significance
11	108159786	A	G	.	ATM	missense_variant	c.4192A>G	c.4192A>G	p.Lys1398Glu	p.Lys1398Glu	0	8e-05	1	0	(0.0-8036.8)	Uncertain significance
11	108160359	T	C	rs587782442	ATM	missense_variant	c.4267T>C	c.4267T>C	p.Cys1423Arg	p.Cys1423Arg	0	8e-05	1	0	(0.0-8036.8)	Uncertain significance
11	108160457	T	A	rs527471560	ATM	missense_variant	c.4365T>A	c.4365T>A	p.Ser1455Arg	p.Ser1455Arg	0.01887	0.0052	0.244092	3.65036	(0.1-21.5)	Benign
11	108160482	G	A	.	ATM	missense_variant	c.4390G>A	c.4390G>A	p.Val1464Ile	p.Val1464Ile	0	8e-05	1	0	(0.0-8036.8)	Uncertain significance
11	108160493	C	T	.	ATM	synonymous_variant	c.4401C>T	c.4401C>T	p.Asp1467Asp	p.Asp1467Asp	0	8e-05	1	0	(0.0-8036.8)	Benign
11	108163375	G	A	rs201594549	ATM	missense_variant	c.4466G>A	c.4466G>A	p.Arg1489His	p.Arg1489His	0	8e-05	1	0	(0.0-8036.8)	Uncertain significance
11	108163487	C	T	rs1800889	ATM	synonymous_variant	c.4578C>T	c.4578C>T	p.Pro1526Pro	p.Pro1526Pro	0	8e-05	1	0	(0.0-8036.8)	Benign
11	108164048	C	T	.	ATM	synonymous_variant	c.4620C>T	c.4620C>T	p.Asp1540Asp	p.Asp1540Asp	0	8e-05	1	0	(0.0-8036.8)	Uncertain significance
11	108164097	A	T	.	ATM	missense_variant	c.4669A>T	c.4669A>T	p.Ile1557Phe	p.Ile1557Phe	0	8e-05	1	0	(0.0-8036.8)	Uncertain significance
11	108164109	C	T	.	ATM	missense_variant	c.4681C>T	c.4681C>T	p.Leu1561Phe	p.Leu1561Phe	0	0.00048	1	0	(0.0-202.2)	Uncertain significance
11	108164131	A	G	rs368830730	ATM	missense_variant	c.4703A>G	c.4703A>G	p.His1568Arg	p.His1568Arg	0	8e-05	1	0	(0.0-8036.8)	Uncertain significance
11	108164144	G	C	rs786203953	ATM	missense_variant	c.4716G>C	c.4716G>C	p.Lys1572Asn	p.Lys1572Asn	0	8e-05	1	0	(0.0-8036.8)	Uncertain significance
11	108168035	T	C	rs55843558	ATM	missense_variant	c.4931T>C	c.4931T>C	p.Met1644Thr	p.Met1644Thr	0	0.0004	1	0	(0.0-259.5)	Uncertain significance
11	108168053	A	G	rs55870064	ATM	missense_variant	c.4949A>G	c.4949A>G	p.Asn1650Ser	p.Asn1650Ser	0	0.00929	1	0	(0.0-7.7)	Benign
11	108168057	G	C	.	ATM	missense_variant	c.4953G>C	c.4953G>C	p.Leu1651Phe	p.Leu1651Phe	0	8e-05	1	0	(0.0-8036.8)	Uncertain significance
11	108170442	G	T	.	ATM	missense_variant&splice_region_variant	c.5007G>T	c.5007G>T	p.Glu1669Asp	p.Glu1669Asp	0	8e-05	1	0	(0.0-8030.6)	Uncertain significance
11	108170449	G	A	.	ATM	missense_variant	c.5014G>A	c.5014G>A	p.Gly1672Arg	p.Gly1672Arg	0	8e-05	1	0	(0.0-8030.6)	Uncertain significance
11	108170493	A	C	.	ATM	synonymous_variant	c.5058A>C	c.5058A>C	p.Ile1686Ile	p.Ile1686Ile	0	8e-05	1	0	(0.0-8030.0)	Uncertain significance
11	108170498	T	C	rs199836342	ATM	missense_variant	c.5063T>C	c.5063T>C	p.Ile1688Thr	p.Ile1688Thr	0	0.00072	1	0	(0.0-120.6)	Benign
11	108170513	A	C	.	ATM	missense_variant	c.5078A>C	c.5078A>C	p.Asp1693Ala	p.Asp1693Ala	0	8e-05	1	0	(0.0-8030.6)	Uncertain significance
11	108170516	C	G	rs587782551	ATM	missense_variant	c.5081C>G	c.5081C>G	p.Ala1694Gly	p.Ala1694Gly	0	8e-05	1	0	(0.0-8030.6)	Uncertain significance
11	108170567	C	A	.	ATM	missense_variant	c.5132C>A	c.5132C>A	p.Thr1711Asn	p.Thr1711Asn	0	8e-05	1	0	(0.0-8030.6)	Uncertain significance
11	108170600	T	A	.	ATM	missense_variant	c.5165T>A	c.5165T>A	p.Leu1722Gln	p.Leu1722Gln	0	8e-05	1	0	(0.0-8030.0)	Uncertain significance
11	108170611	T	C	.	ATM	missense_variant&splice_region_variant	c.5176T>C	c.5176T>C	p.Cys1726Arg	p.Cys1726Arg	0	0.00024	1	0	(0.0-572.4)	Uncertain significance
11	108172386	G	A	rs373789346	ATM	missense_variant	c.5189G>A	c.5189G>A	p.Arg1730Gln	p.Arg1730Gln	0	0.00024	1	0	(0.0-572.9)	Uncertain significance
11	108172415	A	G	.	ATM	missense_variant	c.5218A>G	c.5218A>G	p.Ile1740Val	p.Ile1740Val	0	8e-05	1	0	(0.0-8036.8)	Uncertain significance
11	108172463	A	T	.	ATM	missense_variant	c.5266A>T	c.5266A>T	p.Thr1756Ser	p.Thr1756Ser	0	8e-05	1	0	(0.0-8036.8)	Uncertain significance
11	108172466	A	G	.	ATM	missense_variant	c.5269A>G	c.5269A>G	p.Thr1757Ala	p.Thr1757Ala	0	8e-05	1	0	(0.0-8036.8)	Uncertain significance
11	108173629	A	G	rs746945284	ATM	missense_variant	c.5369A>G	c.5369A>G	p.Asp1790Gly	p.Asp1790Gly	0	0.00024	1	0	(0.0-572.9)	Uncertain significance
11	108173669	C	T	.	ATM	synonymous_variant	c.5409C>T	c.5409C>T	p.Asp1803Asp	p.Asp1803Asp	0	0.00032	1	0	(0.0-359.8)	Uncertain significance
11	108173695	C	T	rs199885813	ATM	missense_variant	c.5435C>T	c.5435C>T	p.Ala1812Val	p.Ala1812Val	0	0.00088	1	0	(0.0-95.2)	Uncertain significance
11	108173703	G	A	.	ATM	missense_variant	c.5443G>A	c.5443G>A	p.Asp1815Asn	p.Asp1815Asn	0	8e-05	1	0	(0.0-8036.8)	Uncertain significance
11	108173748	A	G	rs587781622	ATM	missense_variant	c.5488A>G	c.5488A>G	p.Met1830Val	p.Met1830Val	0	0.0008	1	0	(0.0-106.7)	Uncertain significance
11	108173749	T	A	.	ATM	missense_variant	c.5489T>A	c.5489T>A	p.Met1830Lys	p.Met1830Lys	0	8e-05	1	0	(0.0-8036.8)	Uncertain significance
11	108175462	G	A	rs1801516	ATM	missense_variant	c.5557G>A	c.5557G>A	p.Asp1853Asn	p.Asp1853Asn	0	0.00065	1	0	(0.0-138.8)	Benign
11	108175529	G	A	rs762304746	ATM	missense_variant	c.5624G>A	c.5624G>A	p.Arg1875Gln	p.Arg1875Gln	0	0.00024	1	0	(0.0-568.5)	Uncertain significance
11	108175536	C	G	.	ATM	missense_variant	c.5631C>G	c.5631C>G	p.Phe1877Leu	p.Phe1877Leu	0	8e-05	1	0	(0.0-7983.3)	Uncertain significance
11	108180917	T	C	rs3092910	ATM	synonymous_variant	c.5793T>C	c.5793T>C	p.Ala1931Ala	p.Ala1931Ala	0	0.0048	1	0	(0.0-14.9)	Benign
11	108180991	T	A	.	ATM	missense_variant	c.5867T>A	c.5867T>A	p.Leu1956His	p.Leu1956His	0.01887	0.00104	0.0575734	18.2794	(0.4-123.5)	Uncertain significance
11	108180998	A	G	.	ATM	synonymous_variant	c.5874A>G	c.5874A>G	p.Ala1958Ala	p.Ala1958Ala	0	0.00024	1	0	(0.0-572.9)	Uncertain significance
11	108183170	C	G	.	ATM	missense_variant	c.5951C>G	c.5951C>G	p.Thr1984Arg	p.Thr1984Arg	0	0.00032	1	0	(0.0-359.8)	Uncertain significance
11	108186563	A	C	rs762001297	ATM	missense_variant	c.6020A>C	c.6020A>C	p.Glu2007Ala	p.Glu2007Ala	0	8e-05	1	0	(0.0-8036.8)	Uncertain significance
11	108186630	C	T	.	ATM	synonymous_variant	c.6087C>T	c.6087C>T	p.Pro2029Pro	p.Pro2029Pro	0	0.00048	1	0	(0.0-202.2)	Uncertain significance
11	108186635	C	T	.	ATM	missense_variant	c.6092C>T	c.6092C>T	p.Thr2031Ile	p.Thr2031Ile	0	0.00016	1	0	(0.0-1329.6)	Uncertain significance
11	108186743	G	A	rs3218670	ATM	missense_variant	c.6101G>A	c.6101G>A	p.Arg2034Gln	p.Arg2034Gln	0	8e-05	1	0	(0.0-8035.6)	Uncertain significance
11	108186750	T	C	rs3092826	ATM	synonymous_variant	c.6108T>C	c.6108T>C	p.Tyr2036Tyr	p.Tyr2036Tyr	0	0.00504	1	0	(0.0-14.4)	Benign
11	108186763	A	G	rs759753186	ATM	missense_variant	c.6121A>G	c.6121A>G	p.Met2041Val	p.Met2041Val	0	8e-05	1	0	(0.0-8035.6)	Uncertain significance
11	108188230	A	G	.	ATM	missense_variant	c.6329A>G	c.6329A>G	p.Asp2110Gly	p.Asp2110Gly	0	8e-05	1	0	(0.0-8033.4)	Uncertain significance
11	108188234	T	C	rs55756349	ATM	synonymous_variant	c.6333T>C	c.6333T>C	p.His2111His	p.His2111His	0	0.00064	1	0	(0.0-139.8)	Benign
11	108190724	G	T	.	ATM	missense_variant	c.6391G>T	c.6391G>T	p.Ala2131Ser	p.Ala2131Ser	0	8e-05	1	0	(0.0-8035.6)	Uncertain significance
11	108190754	T	C	.	ATM	missense_variant	c.6421T>C	c.6421T>C	p.Ser2141Pro	p.Ser2141Pro	0	0.00064	1	0	(0.0-139.6)	Uncertain significance
11	108190779	A	G	.	ATM	missense_variant	c.6446A>G	c.6446A>G	p.Tyr2149Cys	p.Tyr2149Cys	0	8e-05	1	0	(0.0-8027.2)	Uncertain significance
11	108190787	T	A	.	ATM	splice_donor_variant&intron_variant	c.6452+2T>A	c.6452+2T>A			0	8e-05	1	0	(0.0-8005.8)	Pathogenic
11	108192040	G	A	rs140423883	ATM	synonymous_variant	c.6465G>A	c.6465G>A	p.Val2155Val	p.Val2155Val	0	0.0004	1	0	(0.0-259.5)	Benign
11	108192072	T	C	.	ATM	missense_variant	c.6497T>C	c.6497T>C	p.Val2166Ala	p.Val2166Ala	0	0.00072	1	0	(0.0-120.7)	Uncertain significance
11	108192078	C	T	rs200431631	ATM	missense_variant	c.6503C>T	c.6503C>T	p.Ser2168Leu	p.Ser2168Leu	0	0.00056	1	0	(0.0-165.6)	Uncertain significance
11	108192079	G	T	.	ATM	synonymous_variant	c.6504G>T	c.6504G>T	p.Ser2168Ser	p.Ser2168Ser	0	8e-05	1	0	(0.0-8036.8)	Uncertain significance
11	108192097	C	T	rs772850740	ATM	synonymous_variant	c.6522C>T	c.6522C>T	p.Ser2174Ser	p.Ser2174Ser	0	8e-05	1	0	(0.0-8036.8)	Benign
11	108192103	G	A	.	ATM	synonymous_variant	c.6528G>A	c.6528G>A	p.Leu2176Leu	p.Leu2176Leu	0	8e-05	1	0	(0.0-8036.8)	Uncertain significance
11	108192129	T	C	rs779611511	ATM	missense_variant	c.6554T>C	c.6554T>C	p.Ile2185Thr	p.Ile2185Thr	0	8e-05	1	0	(0.0-8036.8)	Uncertain significance
11	108196082	G	C	.	ATM	missense_variant	c.6618G>C	c.6618G>C	p.Gln2206His	p.Gln2206His	0	0.00016	1	0	(0.0-1329.6)	Uncertain significance
11	108196142	A	G	rs772173373	ATM	synonymous_variant	c.6678A>G	c.6678A>G	p.Leu2226Leu	p.Leu2226Leu	0	0.00024	1	0	(0.0-572.9)	Benign
11	108196240	C	G	rs786202094	ATM	missense_variant	c.6776C>G	c.6776C>G	p.Ser2259Cys	p.Ser2259Cys	0	8e-05	1	0	(0.0-8036.8)	Uncertain significance
11	108196820	C	T	.	ATM	synonymous_variant	c.6843C>T	c.6843C>T	p.Tyr2281Tyr	p.Tyr2281Tyr	0	8e-05	1	0	(0.0-8036.8)	Uncertain significance
11	108196926	AAG	A	.	ATM	frameshift_variant	c.6951_6952delGA	c.6951_6952delGA	p.Lys2318fs	p.Lys2318fs	0	8e-05	1	0	(0.0-8036.8)	Pathogenic
11	108196929	A	C	.	ATM	missense_variant	c.6952A>C	c.6952A>C	p.Lys2318Gln	p.Lys2318Gln	0	0.00056	1	0	(0.0-165.6)	Uncertain significance
11	108198406	G	A	.	ATM	missense_variant	c.7010G>A	c.7010G>A	p.Cys2337Tyr	p.Cys2337Tyr	0	8e-05	1	0	(0.0-8036.8)	Uncertain significance
11	108198414	G	T	.	ATM	missense_variant	c.7018G>T	c.7018G>T	p.Val2340Phe	p.Val2340Phe	0.01887	0	0.00422546	Inf	(6.0-Inf)	Pathogenic
11	108198440	G	A	rs140104789	ATM	synonymous_variant	c.7044G>A	c.7044G>A	p.Thr2348Thr	p.Thr2348Thr	0	8e-05	1	0	(0.0-8036.8)	Benign
11	108198458	G	A	rs143489373	ATM	synonymous_variant	c.7062G>A	c.7062G>A	p.Ala2354Ala	p.Ala2354Ala	0	0.00112	1	0	(0.0-72.0)	Benign
11	108198465	A	T	.	ATM	missense_variant	c.7069A>T	c.7069A>T	p.Met2357Leu	p.Met2357Leu	0	8e-05	1	0	(0.0-8036.8)	Uncertain significance
11	108199770	A	T	.	ATM	missense_variant	c.7112A>T	c.7112A>T	p.Tyr2371Phe	p.Tyr2371Phe	0	0.00024	1	0	(0.0-572.9)	Uncertain significance
11	108199859	A	G	.	ATM	missense_variant	c.7201A>G	c.7201A>G	p.Ile2401Val	p.Ile2401Val	0	8e-05	1	0	(0.0-8036.8)	Uncertain significance
11	108199876	A	G	.	ATM	synonymous_variant	c.7218A>G	c.7218A>G	p.Lys2406Lys	p.Lys2406Lys	0	8e-05	1	0	(0.0-8036.8)	Uncertain significance
11	108199910	A	C	.	ATM	missense_variant	c.7252A>C	c.7252A>C	p.Lys2418Gln	p.Lys2418Gln	0	8e-05	1	0	(0.0-8036.8)	Uncertain significance
11	108199929	T	C	.	ATM	missense_variant	c.7271T>C	c.7271T>C	p.Val2424Ala	p.Val2424Ala	0	0.00016	1	0	(0.0-1329.6)	Pathogenic
11	108199934	C	G	.	ATM	missense_variant	c.7276C>G	c.7276C>G	p.Leu2426Val	p.Leu2426Val	0	8e-05	1	0	(0.0-8036.8)	Uncertain significance
11	108200942	T	C	.	ATM	missense_variant&splice_region_variant	c.7309T>C	c.7309T>C	p.Tyr2437His	p.Tyr2437His	0	8e-05	1	0	(0.0-8036.8)	Uncertain significance
11	108200946	C	T	rs147604227	ATM	missense_variant	c.7313C>T	c.7313C>T	p.Thr2438Ile	p.Thr2438Ile	0	0.00016	1	0	(0.0-1329.6)	Uncertain significance
11	108200988	T	TG	.	ATM	frameshift_variant	c.7356dupG	c.7356dupG	p.Arg2453fs	p.Arg2453fs	0	8e-05	1	0	(0.0-8036.8)	Pathogenic
11	108200991	G	A	rs587781361	ATM	missense_variant	c.7358G>A	c.7358G>A	p.Arg2453His	p.Arg2453His	0	0.00016	1	0	(0.0-1329.6)	Uncertain significance
11	108201016	C	T	.	ATM	synonymous_variant	c.7383C>T	c.7383C>T	p.Arg2461Arg	p.Arg2461Arg	0	0.00016	1	0	(0.0-1329.6)	Uncertain significance
11	108201061	TGGA	T	.	ATM	disruptive_inframe_deletion	c.7430_7432delGAG	c.7430_7432delGAG	p.Gly2477del	p.Gly2477del	0	0.00016	1	0	(0.0-1329.6)	Pathogenic
11	108201100	C	T	rs767846264	ATM	synonymous_variant	c.7467C>T	c.7467C>T	p.Ser2489Ser	p.Ser2489Ser	0	0.00016	1	0	(0.0-1329.6)	Uncertain significance
11	108201135	A	G	rs531617441	ATM	missense_variant	c.7502A>G	c.7502A>G	p.Asn2501Ser	p.Asn2501Ser	0	8e-05	1	0	(0.0-8036.8)	Uncertain significance
11	108202221	A	G	rs775621333	ATM	synonymous_variant	c.7566A>G	c.7566A>G	p.Gln2522Gln	p.Gln2522Gln	0	0.00136	1	0	(0.0-57.9)	Benign
11	108202259	T	G	.	ATM	missense_variant	c.7604T>G	c.7604T>G	p.Leu2535Arg	p.Leu2535Arg	0	8e-05	1	0	(0.0-8036.8)	Uncertain significance
11	108202269	T	C	.	ATM	synonymous_variant	c.7614T>C	c.7614T>C	p.His2538His	p.His2538His	0	8e-05	1	0	(0.0-8036.8)	Uncertain significance
11	108202742	A	G	.	ATM	missense_variant	c.7766A>G	c.7766A>G	p.Lys2589Arg	p.Lys2589Arg	0	8e-05	1	0	(0.0-8036.8)	Uncertain significance
11	108202749	C	T	.	ATM	synonymous_variant	c.7773C>T	c.7773C>T	p.Ser2591Ser	p.Ser2591Ser	0	8e-05	1	0	(0.0-8036.8)	Uncertain significance
11	108203507	A	T	.	ATM	missense_variant	c.7807A>T	c.7807A>T	p.Asn2603Tyr	p.Asn2603Tyr	0	0.00048	1	0	(0.0-202.2)	Uncertain significance
11	108203577	CTTATA	C	.	ATM	frameshift_variant	c.7886_7890delTATTA	c.7886_7890delTATTA	p.Ile2629fs	p.Ile2629fs	0	0.00016	1	0	(0.0-1329.6)	Pathogenic
11	108203604	C	G	.	ATM	missense_variant	c.7904C>G	c.7904C>G	p.Ala2635Gly	p.Ala2635Gly	0	0.00064	1	0	(0.0-139.8)	Uncertain significance
11	108203619	C	T	rs4988125	ATM	missense_variant	c.7919C>T	c.7919C>T	p.Thr2640Ile	p.Thr2640Ile	0	8e-05	1	0	(0.0-8036.8)	Uncertain significance
11	108204615	G	C	rs587781897	ATM	missense_variant&splice_region_variant	c.7930G>C	c.7930G>C	p.Gly2644Arg	p.Gly2644Arg	0	8e-05	1	0	(0.0-8036.8)	Uncertain significance
11	108205698	G	A	.	ATM	splice_region_variant&synonymous_variant	c.8013G>A	c.8013G>A	p.Val2671Val	p.Val2671Val	0	8e-05	1	0	(0.0-8036.8)	Uncertain significance
11	108205702	C	T	.	ATM	missense_variant	c.8017C>T	c.8017C>T	p.His2673Tyr	p.His2673Tyr	0	8e-05	1	0	(0.0-8036.8)	Uncertain significance
11	108205805	C	G	rs748016261	ATM	missense_variant	c.8120C>G	c.8120C>G	p.Ser2707Cys	p.Ser2707Cys	0	0.00128	1	0	(0.0-62.0)	Uncertain significance
11	108206576	G	A	rs55982963	ATM	missense_variant	c.8156G>A	c.8156G>A	p.Arg2719His	p.Arg2719His	0	0.00016	1	0	(0.0-1329.6)	Uncertain significance
11	108206607	A	T	rs587781946	ATM	missense_variant	c.8187A>T	c.8187A>T	p.Gln2729His	p.Gln2729His	0	8e-05	1	0	(0.0-8036.8)	Uncertain significance
11	108206649	G	A	rs150603052	ATM	synonymous_variant	c.8229G>A	c.8229G>A	p.Thr2743Thr	p.Thr2743Thr	0	0.00304	1	0	(0.0-24.4)	Benign
11	108206651	A	C	rs764003317	ATM	missense_variant	c.8231A>C	c.8231A>C	p.Glu2744Ala	p.Glu2744Ala	0	8e-05	1	0	(0.0-8036.8)	Uncertain significance
11	108206666	A	T	rs779145081	ATM	missense_variant	c.8246A>T	c.8246A>T	p.Lys2749Ile	p.Lys2749Ile	0	0.00416	1	0	(0.0-17.6)	Uncertain significance
11	108213997	A	G	.	ATM	missense_variant	c.8317A>G	c.8317A>G	p.Thr2773Ala	p.Thr2773Ala	0	8e-05	1	0	(0.0-8036.8)	Uncertain significance
11	108214064	ATTTCAGTGCC	A	rs761367329	ATM	frameshift_variant	c.8395_8404delTTTCAGTGCC	c.8395_8404delTTTCAGTGCC	p.Phe2799fs	p.Phe2799fs	0	8e-05	1	0	(0.0-8036.8)	Pathogenic
11	108216478	A	G	rs538173062	ATM	synonymous_variant	c.8427A>G	c.8427A>G	p.Gln2809Gln	p.Gln2809Gln	0	0.00096	1	0	(0.0-86.0)	Benign
11	108216480	A	C	.	ATM	missense_variant	c.8429A>C	c.8429A>C	p.Lys2810Thr	p.Lys2810Thr	0	8e-05	1	0	(0.0-8036.8)	Uncertain significance
11	108216509	T	C	.	ATM	missense_variant	c.8458T>C	c.8458T>C	p.Phe2820Leu	p.Phe2820Leu	0	8e-05	1	0	(0.0-8036.8)	Uncertain significance
11	108216522	G	A	.	ATM	missense_variant	c.8471G>A	c.8471G>A	p.Cys2824Tyr	p.Cys2824Tyr	0	8e-05	1	0	(0.0-8036.8)	Uncertain significance
11	108216537	C	T	.	ATM	missense_variant	c.8486C>T	c.8486C>T	p.Pro2829Leu	p.Pro2829Leu	0	8e-05	1	0	(0.0-8036.8)	Uncertain significance
11	108216581	A	G	rs756230327	ATM	missense_variant	c.8530A>G	c.8530A>G	p.Ile2844Val	p.Ile2844Val	0	0.00032	1	0	(0.0-359.8)	Uncertain significance
11	108216597	G	A	rs587782202	ATM	missense_variant	c.8546G>A	c.8546G>A	p.Arg2849Gln	p.Arg2849Gln	0	8e-05	1	0	(0.0-8036.8)	Uncertain significance
11	108216612	G	A	.	ATM	missense_variant	c.8561G>A	c.8561G>A	p.Arg2854His	p.Arg2854His	0	0.00016	1	0	(0.0-1329.6)	Uncertain significance
11	108216633	T	C	.	ATM	missense_variant&splice_region_variant	c.8582T>C	c.8582T>C	p.Ile2861Thr	p.Ile2861Thr	0	0.00016	1	0	(0.0-1329.6)	Uncertain significance
11	108216635	G	T	.	ATM	missense_variant&splice_region_variant	c.8584G>T	c.8584G>T	p.Val2862Phe	p.Val2862Phe	0	8e-05	1	0	(0.0-8036.8)	Uncertain significance
11	108218052	G	A	.	ATM	synonymous_variant	c.8631G>A	c.8631G>A	p.Leu2877Leu	p.Leu2877Leu	0	8e-05	1	0	(0.0-8036.8)	Uncertain significance
11	108218069	C	T	.	ATM	missense_variant	c.8648C>T	c.8648C>T	p.Ala2883Val	p.Ala2883Val	0	8e-05	1	0	(0.0-8036.8)	Uncertain significance
11	108224534	A	C	.	ATM	missense_variant	c.8713A>C	c.8713A>C	p.Thr2905Pro	p.Thr2905Pro	0	8e-05	1	0	(0.0-8036.8)	Uncertain significance
11	108224554	C	A	.	ATM	synonymous_variant	c.8733C>A	c.8733C>A	p.Thr2911Thr	p.Thr2911Thr	0	0.0004	1	0	(0.0-259.5)	Uncertain significance
11	108224608	G	C	rs17174393	ATM	splice_donor_variant&intron_variant	c.8786+1G>C	c.8786+1G>C			0	8e-05	1	0	(0.0-8036.8)	Pathogenic
11	108225566	A	C	.	ATM	synonymous_variant	c.8815A>C	c.8815A>C	p.Arg2939Arg	p.Arg2939Arg	0	0.00016	1	0	(0.0-1329.5)	Uncertain significance
11	108235814	T	C	.	ATM	synonymous_variant	c.8856T>C	c.8856T>C	p.Leu2952Leu	p.Leu2952Leu	0	8e-05	1	0	(0.0-8036.8)	Uncertain significance
11	108235851	T	C	.	ATM	synonymous_variant	c.8893T>C	c.8893T>C	p.Leu2965Leu	p.Leu2965Leu	0	0.00016	1	0	(0.0-1329.6)	Uncertain significance
11	108235879	C	T	rs139379666	ATM	missense_variant	c.8921C>T	c.8921C>T	p.Pro2974Leu	p.Pro2974Leu	0.01887	0.00649	0.293749	2.92728	(0.1-17.1)	Benign
11	108236132	G	A	rs769548726	ATM	missense_variant	c.9068G>A	c.9068G>A	p.Gly3023Asp	p.Gly3023Asp	0	0.00032	1	0	(0.0-359.8)	Uncertain significance
11	108236136	T	G	.	ATM	synonymous_variant	c.9072T>G	c.9072T>G	p.Thr3024Thr	p.Thr3024Thr	0	8e-05	1	0	(0.0-8036.8)	Uncertain significance
11	108236200	A	G	.	ATM	missense_variant	c.9136A>G	c.9136A>G	p.Ser3046Gly	p.Ser3046Gly	0	0.00032	1	0	(0.0-359.8)	Uncertain significance
11	108236206	C	T	.	ATM	missense_variant	c.9142C>T	c.9142C>T	p.Leu3048Phe	p.Leu3048Phe	0	0.00016	1	0	(0.0-1329.6)	Uncertain significance
11	108236217	A	C	.	ATM	synonymous_variant	c.9153A>C	c.9153A>C	p.Gly3051Gly	p.Gly3051Gly	0	8e-05	1	0	(0.0-8036.8)	Uncertain significance
11	108236225	C	A	.	ATM	missense_variant	c.9161C>A	c.9161C>A	p.Ala3054Asp	p.Ala3054Asp	0	8e-05	1	0	(0.0-8036.8)	Uncertain significance
13	32893224	A	G	rs772146565	BRCA2	synonymous_variant	c.78A>G	c.78A>G	p.Pro26Pro	p.Pro26Pro	0	0.00024	1	0	(0.0-572.9)	Uncertain significance
13	32893236	T	C	rs760655471	BRCA2	synonymous_variant	c.90T>C	c.90T>C	p.Asn30Asn	p.Asn30Asn	0	8e-05	1	0	(0.0-8036.8)	Benign
13	32893253	C	T	rs730881554	BRCA2	missense_variant	c.107C>T	c.107C>T	p.Ser36Phe	p.Ser36Phe	0	8e-05	1	0	(0.0-8036.8)	Uncertain significance
13	32893291	G	T	rs80358435	BRCA2	stop_gained	c.145G>T	c.145G>T	p.Glu49*	p.Glu49*	0.01887	0	0.00422546	Inf	(6.0-Inf)	Pathogenic
13	32893298	A	G	.	BRCA2	missense_variant	c.152A>G	c.152A>G	p.Glu51Gly	p.Glu51Gly	0	8e-05	1	0	(0.0-8036.8)	Uncertain significance
13	32893328	T	C	.	BRCA2	missense_variant	c.182T>C	c.182T>C	p.Leu61Pro	p.Leu61Pro	0	0.00104	1	0	(0.0-78.3)	Uncertain significance
13	32893368	G	A	.	BRCA2	synonymous_variant	c.222G>A	c.222G>A	p.Leu74Leu	p.Leu74Leu	0	8e-05	1	0	(0.0-8036.8)	Uncertain significance
13	32893396	C	G	.	BRCA2	missense_variant	c.250C>G	c.250C>G	p.Gln84Glu	p.Gln84Glu	0	0.00064	1	0	(0.0-139.8)	Uncertain significance
13	32900252	A	G	rs80358674	BRCA2	missense_variant	c.440A>G	c.440A>G	p.Gln147Arg	p.Gln147Arg	0	0.00016	1	0	(0.0-1329.6)	Benign
13	32900258	C	T	.	BRCA2	missense_variant	c.446C>T	c.446C>T	p.Thr149Ile	p.Thr149Ile	0	8e-05	1	0	(0.0-8036.8)	Uncertain significance
13	32900264	T	C	rs730881503	BRCA2	missense_variant	c.452T>C	c.452T>C	p.Val151Ala	p.Val151Ala	0	8e-05	1	0	(0.0-8036.8)	Uncertain significance
13	32900407	A	G	.	BRCA2	synonymous_variant	c.504A>G	c.504A>G	p.Pro168Pro	p.Pro168Pro	0	8e-05	1	0	(0.0-8036.8)	Uncertain significance
13	32900658	T	G	.	BRCA2	missense_variant	c.539T>G	c.539T>G	p.Ile180Ser	p.Ile180Ser	0	8e-05	1	0	(0.0-8036.8)	Uncertain significance
13	32900670	T	C	rs80358775	BRCA2	missense_variant	c.551T>C	c.551T>C	p.Leu184Pro	p.Leu184Pro	0	0.00024	1	0	(0.0-572.9)	Benign
13	32900680	G	A	.	BRCA2	synonymous_variant	c.561G>A	c.561G>A	p.Glu187Glu	p.Glu187Glu	0	8e-05	1	0	(0.0-8036.8)	Uncertain significance
13	32900694	T	C	rs80358805	BRCA2	missense_variant	c.575T>C	c.575T>C	p.Met192Thr	p.Met192Thr	0	8e-05	1	0	(0.0-8036.8)	Uncertain significance
13	32900699	T	G	.	BRCA2	missense_variant	c.580T>G	c.580T>G	p.Trp194Gly	p.Trp194Gly	0	8e-05	1	0	(0.0-8036.8)	Uncertain significance
13	32900706	G	T	rs80358818	BRCA2	missense_variant	c.587G>T	c.587G>T	p.Ser196Ile	p.Ser196Ile	0	0.00064	1	0	(0.0-120.7)	Uncertain significance
13	32900726	A	G	.	BRCA2	missense_variant	c.607A>G	c.607A>G	p.Thr203Ala	p.Thr203Ala	0	8e-05	1	0	(0.0-8036.8)	Uncertain significance
13	32900733	G	C	.	BRCA2	missense_variant	c.614G>C	c.614G>C	p.Ser205Thr	p.Ser205Thr	0	8e-05	1	0	(0.0-8036.8)	Uncertain significance
13	32900742	T	G	rs80358865	BRCA2	missense_variant	c.623T>G	c.623T>G	p.Val208Gly	p.Val208Gly	0	0.00096	1	0	(0.0-86.0)	Uncertain significance
13	32905062	A	G	.	BRCA2	missense_variant	c.688A>G	c.688A>G	p.Lys230Glu	p.Lys230Glu	0	0.00032	1	0	(0.0-359.8)	Uncertain significance
13	32905069	A	G	rs372188754	BRCA2	missense_variant	c.695A>G	c.695A>G	p.Tyr232Cys	p.Tyr232Cys	0	0.00016	1	0	(0.0-1329.6)	Uncertain significance
13	32905082	T	C	rs185506536	BRCA2	synonymous_variant	c.708T>C	c.708T>C	p.His236His	p.His236His	0	8e-05	1	0	(0.0-8036.8)	Benign
13	32905122	G	A	.	BRCA2	missense_variant	c.748G>A	c.748G>A	p.Val250Met	p.Val250Met	0	8e-05	1	0	(0.0-8036.8)	Uncertain significance
13	32906413	T	C	.	BRCA2	synonymous_variant	c.798T>C	c.798T>C	p.Phe266Phe	p.Phe266Phe	0	8e-05	1	0	(0.0-8034.5)	Uncertain significance
13	32906422	A	G	rs142072914	BRCA2	synonymous_variant	c.807A>G	c.807A>G	p.Thr269Thr	p.Thr269Thr	0	8e-05	1	0	(0.0-8034.5)	Benign
13	32906480	A	C	rs766173	BRCA2	missense_variant	c.865A>C	c.865A>C	p.Asn289His	p.Asn289His	0.16981	0.23392	0.380751	0.725653	(0.3-1.4)	Benign
13	32906558	T	A	rs79483201	BRCA2	missense_variant	c.943T>A	c.943T>A	p.Cys315Ser	p.Cys315Ser	0	0.00136	1	0	(0.0-54.4)	Benign
13	32906579	A	C	rs11571640	BRCA2	missense_variant	c.964A>C	c.964A>C	p.Lys322Gln	p.Lys322Gln	0	0.02282	0.637392	0	(0.0-3.1)	Benign
13	32906626	C	T	rs41293473	BRCA2	synonymous_variant	c.1011C>T	c.1011C>T	p.Asn337Asn	p.Asn337Asn	0	0.00016	1	0	(0.0-1329.6)	Uncertain significance
13	32906673	C	T	rs769368098	BRCA2	missense_variant	c.1058C>T	c.1058C>T	p.Ser353Leu	p.Ser353Leu	0	0.00016	1	0	(0.0-1329.6)	Uncertain significance
13	32906683	T	C	.	BRCA2	synonymous_variant	c.1068T>C	c.1068T>C	p.Ser356Ser	p.Ser356Ser	0	8e-05	1	0	(0.0-8036.8)	Uncertain significance
13	32906729	A	C	rs144848	BRCA2	missense_variant	c.1114A>C	c.1114A>C	p.Asn372His	p.Asn372His	0.4717	0.38589	0.344857	1.23664	(0.8-1.9)	Benign
13	32906799	G	A	.	BRCA2	stop_gained	c.1184G>A	c.1184G>A	p.Trp395*	p.Trp395*	0	8e-05	1	0	(0.0-8036.8)	Pathogenic
13	32906833	C	G	rs276174807	BRCA2	synonymous_variant	c.1218C>G	c.1218C>G	p.Ala406Ala	p.Ala406Ala	0	0.0004	1	0	(0.0-259.5)	Benign
13	32906847	T	C	rs79597821	BRCA2	missense_variant	c.1232T>C	c.1232T>C	p.Ile411Thr	p.Ile411Thr	0	0.00096	1	0	(0.0-86.0)	Benign
13	32906859	A	G	rs80358417	BRCA2	missense_variant	c.1244A>G	c.1244A>G	p.His415Arg	p.His415Arg	0	0.00032	1	0	(0.0-359.8)	Uncertain significance
13	32906876	C	T	rs80358419	BRCA2	stop_gained	c.1261C>T	c.1261C>T	p.Gln421*	p.Gln421*	0	8e-05	1	0	(0.0-8036.8)	Pathogenic
13	32906888	GA	G	rs80359274	BRCA2	frameshift_variant	c.1278delA	c.1278delA	p.Asp427fs	p.Asp427fs	0.01887	0	0.00422546	Inf	(6.0-Inf)	Pathogenic
13	32906890	A	G	rs34355306	BRCA2	synonymous_variant	c.1275A>G	c.1275A>G	p.Glu425Glu	p.Glu425Glu	0.07547	0.01625	0.0118233	4.76202	(1.3-12.8)	Benign
13	32906910	A	C	.	BRCA2	missense_variant	c.1295A>C	c.1295A>C	p.Glu432Ala	p.Glu432Ala	0	8e-05	1	0	(0.0-8036.8)	Uncertain significance
13	32906958	G	A	rs80358423	BRCA2	missense_variant	c.1343G>A	c.1343G>A	p.Arg448His	p.Arg448His	0	0.00024	1	0	(0.0-572.9)	Uncertain significance
13	32906977	A	G	rs55919657	BRCA2	synonymous_variant	c.1362A>G	c.1362A>G	p.Lys454Lys	p.Lys454Lys	0	8e-05	1	0	(0.0-8036.8)	Benign
13	32906980	A	G	rs1801439	BRCA2	synonymous_variant	c.1365A>G	c.1365A>G	p.Ser455Ser	p.Ser455Ser	0.16981	0.23413	0.380687	0.724729	(0.3-1.4)	Benign
13	32907003	CAG	C	rs80359283	BRCA2	frameshift_variant	c.1389_1390delAG	c.1389_1390delAG	p.Val464fs	p.Val464fs	0.01887	0	0.00422546	Inf	(6.0-Inf)	Pathogenic
13	32907014	A	T	rs80358427	BRCA2	stop_gained	c.1399A>T	c.1399A>T	p.Lys467*	p.Lys467*	0	8e-05	1	0	(0.0-8036.8)	Pathogenic
13	32907054	G	A	rs587782648	BRCA2	missense_variant	c.1439G>A	c.1439G>A	p.Cys480Tyr	p.Cys480Tyr	0	0.00016	1	0	(0.0-1329.6)	Uncertain significance
13	32907100	T	G	.	BRCA2	synonymous_variant	c.1485T>G	c.1485T>G	p.Ala495Ala	p.Ala495Ala	0	8e-05	1	0	(0.0-8036.8)	Uncertain significance
13	32907183	A	G	rs80358443	BRCA2	missense_variant	c.1568A>G	c.1568A>G	p.His523Arg	p.His523Arg	0	0.00064	1	0	(0.0-139.8)	Benign
13	32907200	T	C	.	BRCA2	missense_variant	c.1585T>C	c.1585T>C	p.Phe529Leu	p.Phe529Leu	0	8e-05	1	0	(0.0-8036.8)	Uncertain significance
13	32907231	G	A	.	BRCA2	missense_variant	c.1616G>A	c.1616G>A	p.Gly539Glu	p.Gly539Glu	0	8e-05	1	0	(0.0-8036.8)	Uncertain significance
13	32907322	G	T	.	BRCA2	missense_variant	c.1707G>T	c.1707G>T	p.Gln569His	p.Gln569His	0	8e-05	1	0	(0.0-8036.8)	Uncertain significance
13	32907359	A	C	rs80358457	BRCA2	missense_variant	c.1744A>C	c.1744A>C	p.Thr582Pro	p.Thr582Pro	0.01887	0.00673	0.302694	2.82242	(0.1-16.5)	Benign
13	32907390	A	T	.	BRCA2	missense_variant	c.1775A>T	c.1775A>T	p.Tyr592Phe	p.Tyr592Phe	0	8e-05	1	0	(0.0-8036.8)	Uncertain significance
13	32907420	GA	G	rs80359307	BRCA2	frameshift_variant	c.1813delA	c.1813delA	p.Ile605fs	p.Ile605fs	0	0.00016	1	0	(0.0-1329.6)	Pathogenic
13	32907504	C	T	rs80358479	BRCA2	missense_variant	c.1889C>T	c.1889C>T	p.Thr630Ile	p.Thr630Ile	0	0.00096	1	0	(0.0-86.0)	Uncertain significance
13	32907520	T	A	.	BRCA2	missense_variant	c.1905T>A	c.1905T>A	p.Asp635Glu	p.Asp635Glu	0.01887	8e-05	0.00843324	236.518	(3.0-15426.2)	Pathogenic
13	32910549	T	G	.	BRCA2	missense_variant	c.2057T>G	c.2057T>G	p.Leu686Arg	p.Leu686Arg	0	0.00016	1	0	(0.0-1329.6)	Uncertain significance
13	32910619	G	C	rs554040246	BRCA2	synonymous_variant	c.2127G>C	c.2127G>C	p.Leu709Leu	p.Leu709Leu	0	0.00304	1	0	(0.0-24.4)	Benign
13	32910678	T	C	rs431825296	BRCA2	missense_variant	c.2186T>C	c.2186T>C	p.Ile729Thr	p.Ile729Thr	0	0.00024	1	0	(0.0-572.9)	Benign
13	32910721	T	C	rs1801499	BRCA2	synonymous_variant	c.2229T>C	c.2229T>C	p.His743His	p.His743His	0.16981	0.23413	0.380687	0.724729	(0.3-1.4)	Benign
13	32910772	A	C	.	BRCA2	missense_variant	c.2280A>C	c.2280A>C	p.Leu760Phe	p.Leu760Phe	0	0.00056	1	0	(0.0-165.6)	Uncertain significance
13	32910800	A	G	.	BRCA2	missense_variant	c.2308A>G	c.2308A>G	p.Ile770Val	p.Ile770Val	0	0.00064	1	0	(0.0-139.8)	Uncertain significance
13	32910842	A	G	rs11571653	BRCA2	missense_variant	c.2350A>G	c.2350A>G	p.Met784Val	p.Met784Val	0.18868	0.18592	1	0.95566	(0.4-1.8)	Benign
13	32910947	C	A	.	BRCA2	missense_variant	c.2455C>A	c.2455C>A	p.Gln819Lys	p.Gln819Lys	0	8e-05	1	0	(0.0-8036.8)	Uncertain significance
13	32910953	G	A	rs756411508	BRCA2	missense_variant	c.2461G>A	c.2461G>A	p.Val821Ile	p.Val821Ile	0	0.00016	1	0	(0.0-1329.6)	Uncertain significance
13	32910977	A	G	.	BRCA2	missense_variant	c.2485A>G	c.2485A>G	p.Lys829Glu	p.Lys829Glu	0	8e-05	1	0	(0.0-8036.8)	Uncertain significance
13	32910982	C	T	rs56331088	BRCA2	synonymous_variant	c.2490C>T	c.2490C>T	p.Asn830Asn	p.Asn830Asn	0	0.00689	1	0	(0.0-10.5)	Benign
13	32910994	G	T	.	BRCA2	missense_variant	c.2502G>T	c.2502G>T	p.Leu834Phe	p.Leu834Phe	0	0.00016	1	0	(0.0-1329.6)	Uncertain significance
13	32911010	A	G	.	BRCA2	missense_variant	c.2518A>G	c.2518A>G	p.Met840Val	p.Met840Val	0	8e-05	1	0	(0.0-8036.8)	Uncertain significance
13	32911013	A	G	.	BRCA2	missense_variant	c.2521A>G	c.2521A>G	p.Arg841Gly	p.Arg841Gly	0	8e-05	1	0	(0.0-8036.8)	Uncertain significance
13	32911042	A	G	rs80359785	BRCA2	synonymous_variant	c.2550A>G	c.2550A>G	p.Gln850Gln	p.Gln850Gln	0	0.00424	1	0	(0.0-17.2)	Benign
13	32911164	T	A	.	BRCA2	missense_variant	c.2672T>A	c.2672T>A	p.Val891Asp	p.Val891Asp	0	0.00096	1	0	(0.0-78.3)	Uncertain significance
13	32911228	A	G	.	BRCA2	synonymous_variant	c.2736A>G	c.2736A>G	p.Thr912Thr	p.Thr912Thr	0	8e-05	1	0	(0.0-8036.8)	Uncertain significance
13	32911242	T	C	.	BRCA2	missense_variant	c.2750T>C	c.2750T>C	p.Val917Ala	p.Val917Ala	0	0.00016	1	0	(0.0-1329.6)	Uncertain significance
13	32911291	A	G	.	BRCA2	synonymous_variant	c.2799A>G	c.2799A>G	p.Thr933Thr	p.Thr933Thr	0	8e-05	1	0	(0.0-8036.8)	Uncertain significance
13	32911307	A	G	.	BRCA2	missense_variant	c.2815A>G	c.2815A>G	p.Thr939Ala	p.Thr939Ala	0	8e-05	1	0	(0.0-8036.8)	Uncertain significance
13	32911438	A	G	rs80358541	BRCA2	missense_variant	c.2946A>G	c.2946A>G	p.Ile982Met	p.Ile982Met	0	0.00016	1	0	(0.0-1329.6)	Benign
13	32911463	A	G	rs1799944	BRCA2	missense_variant	c.2971A>G	c.2971A>G	p.Asn991Asp	p.Asn991Asp	0.16981	0.23413	0.380687	0.724729	(0.3-1.4)	Benign
13	32911603	A	G	rs786202967	BRCA2	synonymous_variant	c.3111A>G	c.3111A>G	p.Gln1037Gln	p.Gln1037Gln	0	8e-05	1	0	(0.0-8036.8)	Benign
13	32911676	C	T	.	BRCA2	missense_variant	c.3184C>T	c.3184C>T	p.Pro1062Ser	p.Pro1062Ser	0	8e-05	1	0	(0.0-8036.8)	Uncertain significance
13	32911712	A	T	rs145605603	BRCA2	missense_variant	c.3220A>T	c.3220A>T	p.Ser1074Cys	p.Ser1074Cys	0	0.0004	1	0	(0.0-259.5)	Benign
13	32911748	A	G	rs80358571	BRCA2	missense_variant	c.3256A>G	c.3256A>G	p.Ile1086Val	p.Ile1086Val	0	0.00032	1	0	(0.0-359.8)	Uncertain significance
13	32911841	A	G	rs397507307	BRCA2	missense_variant	c.3349A>G	c.3349A>G	p.Ile1117Val	p.Ile1117Val	0	8e-05	1	0	(0.0-8036.8)	Uncertain significance
13	32911886	A	G	.	BRCA2	missense_variant	c.3394A>G	c.3394A>G	p.Lys1132Glu	p.Lys1132Glu	0	0.00016	1	0	(0.0-1328.8)	Uncertain significance
13	32911887	A	G	rs80358582	BRCA2	missense_variant	c.3395A>G	c.3395A>G	p.Lys1132Arg	p.Lys1132Arg	0	0.00384	1	0	(0.0-18.7)	Uncertain significance
13	32911888	A	G	rs1801406	BRCA2	synonymous_variant	c.3396A>G	c.3396A>G	p.Lys1132Lys	p.Lys1132Lys	0.73585	0.72438	0.770505	1.06611	(0.7-1.6)	Benign
13	32911905	A	G	.	BRCA2	missense_variant	c.3413A>G	c.3413A>G	p.Gln1138Arg	p.Gln1138Arg	0	8e-05	1	0	(0.0-8036.8)	Uncertain significance
13	32911912	T	A	.	BRCA2	missense_variant	c.3420T>A	c.3420T>A	p.Ser1140Arg	p.Ser1140Arg	0	0.0004	1	0	(0.0-259.5)	Uncertain significance
13	32911954	C	G	rs4986856	BRCA2	synonymous_variant	c.3462C>G	c.3462C>G	p.Thr1154Thr	p.Thr1154Thr	0	0.00048	1	0	(0.0-202.2)	Benign
13	32911968	G	A	.	BRCA2	missense_variant	c.3476G>A	c.3476G>A	p.Cys1159Tyr	p.Cys1159Tyr	0	0.00016	1	0	(0.0-1329.6)	Uncertain significance
13	32912008	G	A	rs1799952	BRCA2	synonymous_variant	c.3516G>A	c.3516G>A	p.Ser1172Ser	p.Ser1172Ser	0	8e-05	1	0	(0.0-8036.8)	Benign
13	32912016	A	G	.	BRCA2	missense_variant	c.3524A>G	c.3524A>G	p.Gln1175Arg	p.Gln1175Arg	0	8e-05	1	0	(0.0-8036.8)	Uncertain significance
13	32912089	CTG	C	rs80359391	BRCA2	frameshift_variant	c.3599_3600delGT	c.3599_3600delGT	p.Cys1200fs	p.Cys1200fs	0	0.00016	1	0	(0.0-1329.6)	Pathogenic
13	32912150	T	C	rs397507312	BRCA2	missense_variant	c.3658T>C	c.3658T>C	p.Tyr1220His	p.Tyr1220His	0	0.00016	1	0	(0.0-1329.6)	Uncertain significance
13	32912212	G	A	rs773240495	BRCA2	synonymous_variant	c.3720G>A	c.3720G>A	p.Leu1240Leu	p.Leu1240Leu	0	0.00064	1	0	(0.0-139.8)	Uncertain significance
13	32912299	T	C	rs543304	BRCA2	synonymous_variant	c.3807T>C	c.3807T>C	p.Val1269Val	p.Val1269Val	0.28302	0.26095	0.889071	1.01388	(0.5-1.8)	Benign
13	32912310	T	A	.	BRCA2	missense_variant	c.3818T>A	c.3818T>A	p.Phe1273Tyr	p.Phe1273Tyr	0.01887	0	0.00422546	Inf	(6.0-Inf)	Uncertain significance
13	32912395	T	C	rs199786746	BRCA2	synonymous_variant	c.3903T>C	c.3903T>C	p.Thr1301Thr	p.Thr1301Thr	0	0.00088	1	0	(0.0-95.2)	Uncertain significance
13	32912404	T	G	.	BRCA2	synonymous_variant	c.3912T>G	c.3912T>G	p.Thr1304Thr	p.Thr1304Thr	0	8e-05	1	0	(0.0-8032.3)	Uncertain significance
13	32912481	A	G	.	BRCA2	missense_variant	c.3989A>G	c.3989A>G	p.Asn1330Ser	p.Asn1330Ser	0	0.00016	1	0	(0.0-1328.8)	Uncertain significance
13	32912553	C	T	rs80358656	BRCA2	missense_variant	c.4061C>T	c.4061C>T	p.Thr1354Met	p.Thr1354Met	0	0.00032	1	0	(0.0-359.8)	Benign
13	32912568	C	T	.	BRCA2	missense_variant	c.4076C>T	c.4076C>T	p.Thr1359Ile	p.Thr1359Ile	0	8e-05	1	0	(0.0-8036.8)	Uncertain significance
13	32912610	T	C	rs750581150	BRCA2	missense_variant	c.4118T>C	c.4118T>C	p.Met1373Thr	p.Met1373Thr	0	8e-05	1	0	(0.0-8036.8)	Uncertain significance
13	32912625	C	G	.	BRCA2	missense_variant	c.4133C>G	c.4133C>G	p.Thr1378Ser	p.Thr1378Ser	0	8e-05	1	0	(0.0-8036.8)	Uncertain significance
13	32912670	C	T	rs398122776	BRCA2	missense_variant	c.4178C>T	c.4178C>T	p.Ala1393Val	p.Ala1393Val	0	0.00016	1	0	(0.0-1329.6)	Benign
13	32912671	G	A	rs770531115	BRCA2	synonymous_variant	c.4179G>A	c.4179G>A	p.Ala1393Ala	p.Ala1393Ala	0	0.00016	1	0	(0.0-1329.6)	Benign
13	32912687	T	C	rs730881530	BRCA2	missense_variant	c.4195T>C	c.4195T>C	p.Cys1399Arg	p.Cys1399Arg	0	0.0004	1	0	(0.0-259.5)	Uncertain significance
13	32912692	T	G	.	BRCA2	missense_variant	c.4200T>G	c.4200T>G	p.His1400Gln	p.His1400Gln	0	8e-05	1	0	(0.0-8036.8)	Uncertain significance
13	32912698	T	C	.	BRCA2	synonymous_variant	c.4206T>C	c.4206T>C	p.Asn1402Asn	p.Asn1402Asn	0	0.00024	1	0	(0.0-572.9)	Benign
13	32912714	C	G	.	BRCA2	missense_variant	c.4222C>G	c.4222C>G	p.Gln1408Glu	p.Gln1408Glu	0	8e-05	1	0	(0.0-8036.8)	Uncertain significance
13	32912733	C	T	rs70953664	BRCA2	missense_variant	c.4241C>T	c.4241C>T	p.Thr1414Met	p.Thr1414Met	0	0.00032	1	0	(0.0-359.8)	Benign
13	32912734	G	A	.	BRCA2	synonymous_variant	c.4242G>A	c.4242G>A	p.Thr1414Thr	p.Thr1414Thr	0	0.00016	1	0	(0.0-1329.6)	Benign
13	32912785	A	G	rs786201516	BRCA2	synonymous_variant	c.4293A>G	c.4293A>G	p.Ala1431Ala	p.Ala1431Ala	0	0.00016	1	0	(0.0-1329.6)	Benign
13	32912806	C	T	rs730881590	BRCA2	synonymous_variant	c.4314C>T	c.4314C>T	p.Val1438Val	p.Val1438Val	0	8e-05	1	0	(0.0-8036.8)	Benign
13	32912812	A	C	rs769535925	BRCA2	missense_variant	c.4320A>C	c.4320A>C	p.Lys1440Asn	p.Lys1440Asn	0	0.00024	1	0	(0.0-572.9)	Uncertain significance
13	32912857	A	G	.	BRCA2	synonymous_variant	c.4365A>G	c.4365A>G	p.Glu1455Glu	p.Glu1455Glu	0	0.00056	1	0	(0.0-165.6)	Benign
13	32912858	G	A	.	BRCA2	missense_variant	c.4366G>A	c.4366G>A	p.Glu1456Lys	p.Glu1456Lys	0	8e-05	1	0	(0.0-8036.8)	Uncertain significance
13	32912868	A	G	rs117187202	BRCA2	missense_variant	c.4376A>G	c.4376A>G	p.Asn1459Ser	p.Asn1459Ser	0	8e-05	1	0	(0.0-8036.8)	Benign
13	32912891	C	T	.	BRCA2	missense_variant	c.4399C>T	c.4399C>T	p.His1467Tyr	p.His1467Tyr	0	0.00024	1	0	(0.0-572.9)	Uncertain significance
13	32912923	T	C	.	BRCA2	synonymous_variant	c.4431T>C	c.4431T>C	p.Ile1477Ile	p.Ile1477Ile	0	8e-05	1	0	(0.0-8036.8)	Uncertain significance
13	32912962	A	G	.	BRCA2	missense_variant	c.4470A>G	c.4470A>G	p.Ile1490Met	p.Ile1490Met	0	8e-05	1	0	(0.0-8036.8)	Uncertain significance
13	32912974	T	C	.	BRCA2	synonymous_variant	c.4482T>C	c.4482T>C	p.Ser1494Ser	p.Ser1494Ser	0	8e-05	1	0	(0.0-8036.8)	Uncertain significance
13	32912977	C	G	.	BRCA2	synonymous_variant	c.4485C>G	c.4485C>G	p.Val1495Val	p.Val1495Val	0	8e-05	1	0	(0.0-8036.8)	Uncertain significance
13	32913026	C	T	rs80358684	BRCA2	missense_variant	c.4534C>T	c.4534C>T	p.Arg1512Cys	p.Arg1512Cys	0	0.00016	1	0	(0.0-1329.6)	Uncertain significance
13	32913027	G	A	rs80358685	BRCA2	missense_variant	c.4535G>A	c.4535G>A	p.Arg1512His	p.Arg1512His	0	0.00016	1	0	(0.0-1329.6)	Uncertain significance
13	32913070	A	G	rs202022822	BRCA2	synonymous_variant	c.4578A>G	c.4578A>G	p.Thr1526Thr	p.Thr1526Thr	0	0.00016	1	0	(0.0-1329.6)	Benign
13	32913077	G	A	rs28897728	BRCA2	missense_variant	c.4585G>A	c.4585G>A	p.Gly1529Arg	p.Gly1529Arg	0	8e-05	1	0	(0.0-8036.8)	Benign
13	32913091	A	C	rs80358694	BRCA2	missense_variant	c.4599A>C	c.4599A>C	p.Lys1533Asn	p.Lys1533Asn	0	8e-05	1	0	(0.0-8036.8)	Benign
13	32913102	A	T	.	BRCA2	missense_variant	c.4610A>T	c.4610A>T	p.Glu1537Val	p.Glu1537Val	0	8e-05	1	0	(0.0-8036.8)	Uncertain significance
13	32913192	T	C	.	BRCA2	missense_variant	c.4700T>C	c.4700T>C	p.Leu1567Pro	p.Leu1567Pro	0	0.00016	1	0	(0.0-1329.6)	Uncertain significance
13	32913314	G	T	.	BRCA2	stop_gained	c.4822G>T	c.4822G>T	p.Glu1608*	p.Glu1608*	0	8e-05	1	0	(0.0-8036.8)	Pathogenic
13	32913346	T	A	rs80358708	BRCA2	missense_variant	c.4854T>A	c.4854T>A	p.Asp1618Glu	p.Asp1618Glu	0	0.00072	1	0	(0.0-120.7)	Uncertain significance
13	32913407	G	A	rs80358716	BRCA2	missense_variant	c.4915G>A	c.4915G>A	p.Val1639Ile	p.Val1639Ile	0	0.00048	1	0	(0.0-202.2)	Uncertain significance
13	32913442	TC	T	rs397507752	BRCA2	frameshift_variant	c.4952delC	c.4952delC	p.Pro1651fs	p.Pro1651fs	0	8e-05	1	0	(0.0-8036.8)	Pathogenic
13	32913469	C	A	.	BRCA2	synonymous_variant	c.4977C>A	c.4977C>A	p.Ser1659Ser	p.Ser1659Ser	0	8e-05	1	0	(0.0-8036.8)	Uncertain significance
13	32913507	A	G	.	BRCA2	missense_variant	c.5015A>G	c.5015A>G	p.Tyr1672Cys	p.Tyr1672Cys	0	8e-05	1	0	(0.0-8036.8)	Uncertain significance
13	32913508	C	T	.	BRCA2	synonymous_variant	c.5016C>T	c.5016C>T	p.Tyr1672Tyr	p.Tyr1672Tyr	0	8e-05	1	0	(0.0-8036.8)	Uncertain significance
13	32913518	A	G	.	BRCA2	missense_variant	c.5026A>G	c.5026A>G	p.Ser1676Gly	p.Ser1676Gly	0	0.00016	1	0	(0.0-1329.6)	Uncertain significance
13	32913662	A	G	rs35335654	BRCA2	missense_variant	c.5170A>G	c.5170A>G	p.Ile1724Val	p.Ile1724Val	0	8e-05	1	0	(0.0-8036.8)	Benign
13	32913674	G	A	rs80358744	BRCA2	missense_variant	c.5182G>A	c.5182G>A	p.Asp1728Asn	p.Asp1728Asn	0	0.00072	1	0	(0.0-120.7)	Uncertain significance
13	32913691	C	T	rs28897734	BRCA2	synonymous_variant	c.5199C>T	c.5199C>T	p.Ser1733Ser	p.Ser1733Ser	0	0.0008	1	0	(0.0-106.7)	Benign
13	32913692	G	A	rs786202543	BRCA2	missense_variant	c.5200G>A	c.5200G>A	p.Glu1734Lys	p.Glu1734Lys	0	8e-05	1	0	(0.0-8036.8)	Uncertain significance
13	32913787	A	C	.	BRCA2	missense_variant	c.5295A>C	c.5295A>C	p.Lys1765Asn	p.Lys1765Asn	0	8e-05	1	0	(0.0-8036.8)	Uncertain significance
13	32913809	G	C	.	BRCA2	missense_variant	c.5317G>C	c.5317G>C	p.Glu1773Gln	p.Glu1773Gln	0	8e-05	1	0	(0.0-8036.8)	Uncertain significance
13	32913911	G	C	.	BRCA2	missense_variant	c.5419G>C	c.5419G>C	p.Asp1807His	p.Asp1807His	0	8e-05	1	0	(0.0-8036.8)	Uncertain significance
13	32913920	G	A	rs80358766	BRCA2	missense_variant	c.5428G>A	c.5428G>A	p.Val1810Ile	p.Val1810Ile	0	0.00016	1	0	(0.0-1329.6)	Uncertain significance
13	32913970	CATTAA	C	rs80359516	BRCA2	frameshift_variant	c.5482_5486delAAATT	c.5482_5486delAAATT	p.Lys1828fs	p.Lys1828fs	0	8e-05	1	0	(0.0-8036.8)	Pathogenic
13	32914021	A	T	rs372951842	BRCA2	synonymous_variant	c.5529A>T	c.5529A>T	p.Ala1843Ala	p.Ala1843Ala	0	8e-05	1	0	(0.0-8036.8)	Uncertain significance
13	32914046	G	A	rs80358777	BRCA2	missense_variant	c.5554G>A	c.5554G>A	p.Val1852Ile	p.Val1852Ile	0	0.00056	1	0	(0.0-165.6)	Uncertain significance
13	32914065	CAATT	C	rs770318608	BRCA2	frameshift_variant	c.5576_5579delTTAA	c.5576_5579delTTAA	p.Ile1859fs	p.Ile1859fs	0	0.00016	1	0	(0.0-1329.6)	Pathogenic
13	32914127	G	T	rs55996097	BRCA2	stop_gained	c.5635G>T	c.5635G>T	p.Glu1879*	p.Glu1879*	0	8e-05	1	0	(0.0-8036.8)	Pathogenic
13	32914137	C	A	rs80358785	BRCA2	stop_gained	c.5645C>A	c.5645C>A	p.Ser1882*	p.Ser1882*	0	8e-05	1	0	(0.0-8036.8)	Pathogenic
13	32914152	C	T	rs397507795	BRCA2	missense_variant	c.5660C>T	c.5660C>T	p.Thr1887Met	p.Thr1887Met	0	0.00032	1	0	(0.0-359.8)	Uncertain significance
13	32914175	G	A	rs146351301	BRCA2	missense_variant	c.5683G>A	c.5683G>A	p.Glu1895Lys	p.Glu1895Lys	0	0.00088	1	0	(0.0-95.2)	Benign
13	32914199	A	G	.	BRCA2	missense_variant	c.5707A>G	c.5707A>G	p.Ile1903Val	p.Ile1903Val	0	8e-05	1	0	(0.0-8036.8)	Uncertain significance
13	32914200	T	C	rs149474191	BRCA2	missense_variant	c.5708T>C	c.5708T>C	p.Ile1903Thr	p.Ile1903Thr	0	0.0008	1	0	(0.0-106.7)	Benign
13	32914209	ACT	A	rs80359530	BRCA2	frameshift_variant	c.5722_5723delCT	c.5722_5723delCT	p.Leu1908fs	p.Leu1908fs	0	0.00016	1	0	(0.0-1329.6)	Pathogenic
13	32914229	T	G	rs80358799	BRCA2	missense_variant	c.5737T>G	c.5737T>G	p.Cys1913Gly	p.Cys1913Gly	0	8e-05	1	0	(0.0-8036.8)	Uncertain significance
13	32914260	ACATT	A	rs80359535	BRCA2	frameshift_variant	c.5771_5774delTTCA	c.5771_5774delTTCA	p.Ile1924fs	p.Ile1924fs	0.01887	0	0.00422546	Inf	(6.0-Inf)	Pathogenic
13	32914277	A	G	rs79538375	BRCA2	missense_variant	c.5785A>G	c.5785A>G	p.Ile1929Val	p.Ile1929Val	0.01887	0.01737	0.605998	1.08177	(0.0-6.2)	Benign
13	32914285	A	G	rs371682489	BRCA2	synonymous_variant	c.5793A>G	c.5793A>G	p.Gln1931Gln	p.Gln1931Gln	0	0.00024	1	0	(0.0-572.9)	Benign
13	32914392	A	T	.	BRCA2	missense_variant	c.5900A>T	c.5900A>T	p.Lys1967Met	p.Lys1967Met	0	8e-05	1	0	(0.0-8036.8)	Uncertain significance
13	32914461	A	C	rs148618542	BRCA2	missense_variant	c.5969A>C	c.5969A>C	p.Asp1990Ala	p.Asp1990Ala	0	0.00248	1	0	(0.0-30.2)	Uncertain significance
13	32914468	A	G	rs748854546	BRCA2	synonymous_variant	c.5976A>G	c.5976A>G	p.Ser1992Ser	p.Ser1992Ser	0	8e-05	1	0	(0.0-8036.8)	Benign
13	32914478	G	C	.	BRCA2	missense_variant	c.5986G>C	c.5986G>C	p.Ala1996Pro	p.Ala1996Pro	0	8e-05	1	0	(0.0-8036.8)	Uncertain significance
13	32914521	T	G	rs80358839	BRCA2	missense_variant	c.6029T>G	c.6029T>G	p.Val2010Gly	p.Val2010Gly	0	0.00024	1	0	(0.0-572.9)	Uncertain significance
13	32914551	A	G	.	BRCA2	missense_variant	c.6059A>G	c.6059A>G	p.Glu2020Gly	p.Glu2020Gly	0	8e-05	1	0	(0.0-8036.8)	Uncertain significance
13	32914592	C	T	rs1799954	BRCA2	missense_variant	c.6100C>T	c.6100C>T	p.Arg2034Cys	p.Arg2034Cys	0	8e-05	1	0	(0.0-8036.8)	Benign
13	32914593	G	A	rs80358849	BRCA2	missense_variant	c.6101G>A	c.6101G>A	p.Arg2034His	p.Arg2034His	0	0.00016	1	0	(0.0-1329.6)	Uncertain significance
13	32914606	T	C	rs786203600	BRCA2	synonymous_variant	c.6114T>C	c.6114T>C	p.His2038His	p.His2038His	0	8e-05	1	0	(0.0-8036.8)	Benign
13	32914609	A	C	.	BRCA2	missense_variant	c.6117A>C	c.6117A>C	p.Leu2039Phe	p.Leu2039Phe	0	0.00024	1	0	(0.0-572.9)	Uncertain significance
13	32914613	T	C	.	BRCA2	missense_variant	c.6121T>C	c.6121T>C	p.Ser2041Pro	p.Ser2041Pro	0	8e-05	1	0	(0.0-8036.8)	Uncertain significance
13	32914623	G	T	rs56191579	BRCA2	missense_variant	c.6131G>T	c.6131G>T	p.Gly2044Val	p.Gly2044Val	0.01887	0.02146	1	0.874885	(0.0-5.0)	Benign
13	32914632	A	G	rs730881542	BRCA2	missense_variant	c.6140A>G	c.6140A>G	p.Tyr2047Cys	p.Tyr2047Cys	0	0.00024	1	0	(0.0-572.9)	Uncertain significance
13	32914640	G	A	rs80358854	BRCA2	missense_variant	c.6148G>A	c.6148G>A	p.Val2050Ile	p.Val2050Ile	0	0.00016	1	0	(0.0-1329.6)	Uncertain significance
13	32914648	A	G	.	BRCA2	synonymous_variant	c.6156A>G	c.6156A>G	p.Ser2052Ser	p.Ser2052Ser	0	8e-05	1	0	(0.0-8036.8)	Benign
13	32914664	T	C	.	BRCA2	missense_variant	c.6172T>C	c.6172T>C	p.Phe2058Leu	p.Phe2058Leu	0	8e-05	1	0	(0.0-8036.8)	Uncertain significance
13	32914672	A	G	.	BRCA2	synonymous_variant	c.6180A>G	c.6180A>G	p.Thr2060Thr	p.Thr2060Thr	0	0.00016	1	0	(0.0-1329.6)	Uncertain significance
13	32914687	A	G	.	BRCA2	synonymous_variant	c.6195A>G	c.6195A>G	p.Gln2065Gln	p.Gln2065Gln	0	8e-05	1	0	(0.0-8036.8)	Uncertain significance
13	32914725	G	T	rs769883812	BRCA2	missense_variant	c.6233G>T	c.6233G>T	p.Gly2078Val	p.Gly2078Val	0	8e-05	1	0	(0.0-8036.8)	Uncertain significance
13	32914769	C	T	.	BRCA2	missense_variant	c.6277C>T	c.6277C>T	p.His2093Tyr	p.His2093Tyr	0	0.00016	1	0	(0.0-1329.6)	Uncertain significance
13	32914814	C	T	rs55794205	BRCA2	missense_variant	c.6322C>T	c.6322C>T	p.Arg2108Cys	p.Arg2108Cys	0	0.0004	1	0	(0.0-259.5)	Benign
13	32914817	G	A	rs79456940	BRCA2	missense_variant	c.6325G>A	c.6325G>A	p.Val2109Ile	p.Val2109Ile	0	0.01434	1	0	(0.0-4.9)	Benign
13	32914876	A	G	.	BRCA2	synonymous_variant	c.6384A>G	c.6384A>G	p.Lys2128Lys	p.Lys2128Lys	0	0.00016	1	0	(0.0-1329.6)	Uncertain significance
13	32914893	ATAACT	A	rs80359584	BRCA2	frameshift_variant	c.6405_6409delCTTAA	c.6405_6409delCTTAA	p.Asn2135fs	p.Asn2135fs	0	0.00024	1	0	(0.0-572.9)	Pathogenic
13	32914915	T	G	rs780721021	BRCA2	synonymous_variant	c.6423T>G	c.6423T>G	p.Gly2141Gly	p.Gly2141Gly	0	0.00016	1	0	(0.0-1329.6)	Uncertain significance
13	32914947	C	G	.	BRCA2	missense_variant	c.6455C>G	c.6455C>G	p.Ser2152Cys	p.Ser2152Cys	0	8e-05	1	0	(0.0-8036.8)	Uncertain significance
13	32915106	T	G	rs730881546	BRCA2	missense_variant	c.6614T>G	c.6614T>G	p.Val2205Gly	p.Val2205Gly	0	8e-05	1	0	(0.0-8036.8)	Uncertain significance
13	32915129	T	C	rs80358890	BRCA2	missense_variant	c.6637T>C	c.6637T>C	p.Ser2213Pro	p.Ser2213Pro	0	0.00024	1	0	(0.0-572.9)	Uncertain significance
13	32915148	C	A	.	BRCA2	stop_gained	c.6656C>A	c.6656C>A	p.Ser2219*	p.Ser2219*	0.01887	0	0.00422546	Inf	(6.0-Inf)	Pathogenic
13	32915228	C	G	.	BRCA2	missense_variant	c.6736C>G	c.6736C>G	p.Pro2246Ala	p.Pro2246Ala	0	8e-05	1	0	(0.0-8036.8)	Uncertain significance
13	32915230	A	G	rs760272304	BRCA2	synonymous_variant	c.6738A>G	c.6738A>G	p.Pro2246Pro	p.Pro2246Pro	0	8e-05	1	0	(0.0-8036.8)	Benign
13	32915249	C	G	.	BRCA2	missense_variant	c.6757C>G	c.6757C>G	p.Leu2253Val	p.Leu2253Val	0	0.00016	1	0	(0.0-1328.7)	Uncertain significance
13	32915263	C	T	rs373696964	BRCA2	synonymous_variant	c.6771C>T	c.6771C>T	p.Pro2257Pro	p.Pro2257Pro	0	0.00016	1	0	(0.0-1328.7)	Benign
13	32915264	G	A	rs730881549	BRCA2	missense_variant	c.6772G>A	c.6772G>A	p.Glu2258Lys	p.Glu2258Lys	0	8e-05	1	0	(0.0-8032.8)	Uncertain significance
13	32915300	G	C	.	BRCA2	missense_variant	c.6808G>C	c.6808G>C	p.Gly2270Arg	p.Gly2270Arg	0	8e-05	1	0	(0.0-8033.4)	Uncertain significance
13	32915315	G	A	rs587782362	BRCA2	missense_variant	c.6823G>A	c.6823G>A	p.Glu2275Lys	p.Glu2275Lys	0	8e-05	1	0	(0.0-8033.4)	Uncertain significance
13	32915319	C	T	.	BRCA2	missense_variant	c.6827C>T	c.6827C>T	p.Pro2276Leu	p.Pro2276Leu	0	8e-05	1	0	(0.0-8033.4)	Uncertain significance
13	32920978	C	T	rs80358920	BRCA2	stop_gained	c.6952C>T	c.6952C>T	p.Arg2318*	p.Arg2318*	0	0.00024	1	0	(0.0-572.9)	Pathogenic
13	32929024	A	G	.	BRCA2	missense_variant	c.7034A>G	c.7034A>G	p.Gln2345Arg	p.Gln2345Arg	0	8e-05	1	0	(0.0-8036.8)	Uncertain significance
13	32929040	C	T	rs587780870	BRCA2	synonymous_variant	c.7050C>T	c.7050C>T	p.Thr2350Thr	p.Thr2350Thr	0	0.00072	1	0	(0.0-120.7)	Benign
13	32929041	G	A	rs80358930	BRCA2	missense_variant	c.7051G>A	c.7051G>A	p.Ala2351Thr	p.Ala2351Thr	0	0.0004	1	0	(0.0-259.5)	Uncertain significance
13	32929042	C	G	rs80358932	BRCA2	missense_variant	c.7052C>G	c.7052C>G	p.Ala2351Gly	p.Ala2351Gly	0	0.00272	1	0	(0.0-27.4)	Benign
13	32929056	T	G	rs863224596	BRCA2	missense_variant	c.7066T>G	c.7066T>G	p.Phe2356Val	p.Phe2356Val	0	8e-05	1	0	(0.0-8036.8)	Uncertain significance
13	32929111	A	G	.	BRCA2	missense_variant	c.7121A>G	c.7121A>G	p.Asn2374Ser	p.Asn2374Ser	0	0.00016	1	0	(0.0-1329.6)	Uncertain significance
13	32929118	A	G	.	BRCA2	synonymous_variant	c.7128A>G	c.7128A>G	p.Ala2376Ala	p.Ala2376Ala	0	8e-05	1	0	(0.0-8036.8)	Uncertain significance
13	32929127	A	G	rs730881593	BRCA2	synonymous_variant	c.7137A>G	c.7137A>G	p.Gly2379Gly	p.Gly2379Gly	0	8e-05	1	0	(0.0-8036.8)	Benign
13	32929153	C	T	.	BRCA2	missense_variant	c.7163C>T	c.7163C>T	p.Thr2388Ile	p.Thr2388Ile	0	8e-05	1	0	(0.0-8036.8)	Uncertain significance
13	32929178	G	A	rs587780871	BRCA2	synonymous_variant	c.7188G>A	c.7188G>A	p.Leu2396Leu	p.Leu2396Leu	0	0.00296	1	0	(0.0-25.1)	Benign
13	32929190	C	T	.	BRCA2	synonymous_variant	c.7200C>T	c.7200C>T	p.Gly2400Gly	p.Gly2400Gly	0	8e-05	1	0	(0.0-8036.8)	Uncertain significance
13	32929196	A	G	.	BRCA2	synonymous_variant	c.7206A>G	c.7206A>G	p.Pro2402Pro	p.Pro2402Pro	0	0.00016	1	0	(0.0-1329.6)	Uncertain significance
13	32929232	A	G	rs1799955	BRCA2	synonymous_variant	c.7242A>G	c.7242A>G	p.Ser2414Ser	p.Ser2414Ser	0.73585	0.72111	0.697857	1.07973	(0.7-1.6)	Benign
13	32929297	A	T	rs80358955	BRCA2	missense_variant	c.7307A>T	c.7307A>T	p.Asn2436Ile	p.Asn2436Ile	0	0.00665	1	0	(0.0-10.9)	Uncertain significance
13	32929301	T	C	.	BRCA2	synonymous_variant	c.7311T>C	c.7311T>C	p.Ile2437Ile	p.Ile2437Ile	0	8e-05	1	0	(0.0-8036.8)	Uncertain significance
13	32929327	A	G	.	BRCA2	missense_variant	c.7337A>G	c.7337A>G	p.Lys2446Arg	p.Lys2446Arg	0	8e-05	1	0	(0.0-8036.8)	Uncertain significance
13	32929353	C	A	.	BRCA2	missense_variant	c.7363C>A	c.7363C>A	p.His2455Asn	p.His2455Asn	0	0.00016	1	0	(0.0-1329.6)	Uncertain significance
13	32929388	A	G	rs863224311	BRCA2	synonymous_variant	c.7398A>G	c.7398A>G	p.Val2466Val	p.Val2466Val	0	0.00032	1	0	(0.0-359.8)	Benign
13	32929401	A	G	rs771087264	BRCA2	missense_variant	c.7411A>G	c.7411A>G	p.Thr2471Ala	p.Thr2471Ala	0	8e-05	1	0	(0.0-8036.8)	Uncertain significance
13	32930598	T	C	rs11571707	BRCA2	missense_variant	c.7469T>C	c.7469T>C	p.Ile2490Thr	p.Ile2490Thr	0	0.00296	1	0	(0.0-25.1)	Benign
13	32930609	C	T	rs80358972	BRCA2	stop_gained	c.7480C>T	c.7480C>T	p.Arg2494*	p.Arg2494*	0	8e-05	1	0	(0.0-8036.8)	Pathogenic
13	32930636	G	A	rs587782191	BRCA2	missense_variant	c.7507G>A	c.7507G>A	p.Val2503Ile	p.Val2503Ile	0	0.00032	1	0	(0.0-359.8)	Uncertain significance
13	32930651	G	A	rs80358978	BRCA2	missense_variant	c.7522G>A	c.7522G>A	p.Gly2508Ser	p.Gly2508Ser	0	0.00064	1	0	(0.0-139.8)	Uncertain significance
13	32931893	C	T	rs551834979	BRCA2	synonymous_variant	c.7632C>T	c.7632C>T	p.Gly2544Gly	p.Gly2544Gly	0	8e-05	1	0	(0.0-8036.8)	Benign
13	32931917	T	A	.	BRCA2	synonymous_variant	c.7656T>A	c.7656T>A	p.Ile2552Ile	p.Ile2552Ile	0	0.00032	1	0	(0.0-359.8)	Uncertain significance
13	32931977	T	C	.	BRCA2	synonymous_variant	c.7716T>C	c.7716T>C	p.Ser2572Ser	p.Ser2572Ser	0	0.00024	1	0	(0.0-572.9)	Uncertain significance
13	32932019	G	C	.	BRCA2	missense_variant	c.7758G>C	c.7758G>C	p.Trp2586Cys	p.Trp2586Cys	0	0.00032	1	0	(0.0-359.8)	Uncertain significance
13	32936676	C	A	.	BRCA2	missense_variant	c.7822C>A	c.7822C>A	p.Pro2608Thr	p.Pro2608Thr	0	8e-05	1	0	(0.0-8036.8)	Uncertain significance
13	32936699	T	C	.	BRCA2	synonymous_variant	c.7845T>C	c.7845T>C	p.Ile2615Ile	p.Ile2615Ile	0	8e-05	1	0	(0.0-8036.8)	Uncertain significance
13	32936701	C	T	.	BRCA2	missense_variant	c.7847C>T	c.7847C>T	p.Ser2616Phe	p.Ser2616Phe	0	0.00024	1	0	(0.0-572.9)	Uncertain significance
13	32936727	A	C	.	BRCA2	synonymous_variant	c.7873A>C	c.7873A>C	p.Arg2625Arg	p.Arg2625Arg	0	8e-05	1	0	(0.0-8036.8)	Uncertain significance
13	32936786	T	C	.	BRCA2	synonymous_variant	c.7932T>C	c.7932T>C	p.Asn2644Asn	p.Asn2644Asn	0	8e-05	1	0	(0.0-8036.8)	Uncertain significance
13	32937362	A	G	rs397507954	BRCA2	missense_variant	c.8023A>G	c.8023A>G	p.Ile2675Val	p.Ile2675Val	0.01887	0	0.00422546	Inf	(6.0-Inf)	Pathogenic
13	32937379	C	G	.	BRCA2	missense_variant	c.8040C>G	c.8040C>G	p.Asp2680Glu	p.Asp2680Glu	0	0.00096	1	0	(0.0-86.0)	Uncertain significance
13	32937398	G	A	.	BRCA2	missense_variant	c.8059G>A	c.8059G>A	p.Val2687Ile	p.Val2687Ile	0	0.00016	1	0	(0.0-1329.6)	Uncertain significance
13	32937438	T	C	rs587782365	BRCA2	missense_variant	c.8099T>C	c.8099T>C	p.Ile2700Thr	p.Ile2700Thr	0	0.00016	1	0	(0.0-1329.6)	Uncertain significance
13	32937453	G	C	.	BRCA2	missense_variant	c.8114G>C	c.8114G>C	p.Ser2705Thr	p.Ser2705Thr	0	8e-05	1	0	(0.0-8036.8)	Uncertain significance
13	32937468	G	A	.	BRCA2	missense_variant	c.8129G>A	c.8129G>A	p.Ser2710Asn	p.Ser2710Asn	0	8e-05	1	0	(0.0-8036.8)	Uncertain significance
13	32937480	A	T	.	BRCA2	missense_variant	c.8141A>T	c.8141A>T	p.Gln2714Leu	p.Gln2714Leu	0	8e-05	1	0	(0.0-8036.8)	Uncertain significance
13	32937526	G	T	rs80359065	BRCA2	missense_variant	c.8187G>T	c.8187G>T	p.Lys2729Asn	p.Lys2729Asn	0.0566	0.02922	0.207237	1.9479	(0.4-5.9)	Benign
13	32937586	G	A	rs786202060	BRCA2	synonymous_variant	c.8247G>A	c.8247G>A	p.Gln2749Gln	p.Gln2749Gln	0	0.00016	1	0	(0.0-1329.6)	Benign
13	32937638	C	T	rs587782619	BRCA2	missense_variant	c.8299C>T	c.8299C>T	p.Pro2767Ser	p.Pro2767Ser	0	8e-05	1	0	(0.0-8036.8)	Uncertain significance
13	32937669	A	G	.	BRCA2	missense_variant&splice_region_variant	c.8330A>G	c.8330A>G	p.Lys2777Arg	p.Lys2777Arg	0	8e-05	1	0	(0.0-8036.8)	Uncertain significance
13	32944567	G	A	rs80359078	BRCA2	missense_variant	c.8360G>A	c.8360G>A	p.Arg2787His	p.Arg2787His	0	8e-05	1	0	(0.0-8035.6)	Uncertain significance
13	32944612	C	T	.	BRCA2	missense_variant	c.8405C>T	c.8405C>T	p.Pro2802Leu	p.Pro2802Leu	0	0.00016	1	0	(0.0-1329.3)	Uncertain significance
13	32944694	G	A	.	BRCA2	splice_region_variant&synonymous_variant	c.8487G>A	c.8487G>A	p.Gln2829Gln	p.Gln2829Gln	0	8e-05	1	0	(0.0-8035.6)	Uncertain significance
13	32945109	C	A	rs80359102	BRCA2	stop_gained	c.8504C>A	c.8504C>A	p.Ser2835*	p.Ser2835*	0.01887	0	0.00429115	Inf	(5.9-Inf)	Pathogenic
13	32945124	T	C	.	BRCA2	missense_variant	c.8519T>C	c.8519T>C	p.Ile2840Thr	p.Ile2840Thr	0	8e-05	1	0	(0.0-8029.4)	Uncertain significance
13	32945130	G	A	rs80359105	BRCA2	missense_variant	c.8525G>A	c.8525G>A	p.Arg2842His	p.Arg2842His	0	8e-05	1	0	(0.0-8029.4)	Benign
13	32945167	T	C	rs786201333	BRCA2	synonymous_variant	c.8562T>C	c.8562T>C	p.Tyr2854Tyr	p.Tyr2854Tyr	0	8e-05	1	0	(0.0-8033.4)	Benign
13	32945176	C	T	.	BRCA2	synonymous_variant	c.8571C>T	c.8571C>T	p.Ala2857Ala	p.Ala2857Ala	0	8e-05	1	0	(0.0-7995.1)	Uncertain significance
13	32950809	A	G	.	BRCA2	missense_variant&splice_region_variant	c.8635A>G	c.8635A>G	p.Asn2879Asp	p.Asn2879Asp	0	8e-05	1	0	(0.0-8036.8)	Uncertain significance
13	32950837	G	A	rs80359124	BRCA2	missense_variant	c.8663G>A	c.8663G>A	p.Arg2888His	p.Arg2888His	0	8e-05	1	0	(0.0-8036.8)	Uncertain significance
13	32950909	C	G	.	BRCA2	missense_variant	c.8735C>G	c.8735C>G	p.Ala2912Gly	p.Ala2912Gly	0	8e-05	1	0	(0.0-8036.8)	Uncertain significance
13	32953590	G	C	.	BRCA2	missense_variant	c.8891G>C	c.8891G>C	p.Arg2964Thr	p.Arg2964Thr	0	0.00016	1	0	(0.0-1329.6)	Uncertain significance
13	32953598	A	G	.	BRCA2	missense_variant	c.8899A>G	c.8899A>G	p.Thr2967Ala	p.Thr2967Ala	0	8e-05	1	0	(0.0-8036.8)	Uncertain significance
13	32953617	G	A	rs80359143	BRCA2	missense_variant	c.8918G>A	c.8918G>A	p.Arg2973His	p.Arg2973His	0	8e-05	1	0	(0.0-8036.8)	Benign
13	32953970	A	T	.	BRCA2	missense_variant	c.9037A>T	c.9037A>T	p.Thr3013Ser	p.Thr3013Ser	0	8e-05	1	0	(0.0-8036.8)	Uncertain significance
13	32954009	C	T	rs80359159	BRCA2	stop_gained	c.9076C>T	c.9076C>T	p.Gln3026*	p.Gln3026*	0.01887	8e-05	0.00843324	236.518	(3.0-15426.2)	Pathogenic
13	32954012	T	A	.	BRCA2	missense_variant	c.9079T>A	c.9079T>A	p.Leu3027Ile	p.Leu3027Ile	0	8e-05	1	0	(0.0-8036.8)	Uncertain significance
13	32954022	C	CA	rs397507419	BRCA2	frameshift_variant	c.9097dupA	c.9097dupA	p.Thr3033fs	p.Thr3033fs	0.01887	0	0.00422546	Inf	(6.0-Inf)	Pathogenic
13	32954181	G	A	rs80359171	BRCA2	missense_variant	c.9155G>A	c.9155G>A	p.Arg3052Gln	p.Arg3052Gln	0	8e-05	1	0	(0.0-8036.8)	Pathogenic
13	32954192	C	T	.	BRCA2	missense_variant	c.9166C>T	c.9166C>T	p.His3056Tyr	p.His3056Tyr	0	0.00016	1	0	(0.0-1329.6)	Uncertain significance
13	32954242	G	A	rs773533016	BRCA2	synonymous_variant	c.9216G>A	c.9216G>A	p.Val3072Val	p.Val3072Val	0	8e-05	1	0	(0.0-8036.8)	Uncertain significance
13	32954246	C	T	rs151275325	BRCA2	synonymous_variant	c.9220C>T	c.9220C>T	p.Leu3074Leu	p.Leu3074Leu	0	0.00016	1	0	(0.0-1329.6)	Benign
13	32954250	T	C	.	BRCA2	missense_variant	c.9224T>C	c.9224T>C	p.Ile3075Thr	p.Ile3075Thr	0	8e-05	1	0	(0.0-8036.8)	Uncertain significance
13	32954267	G	A	.	BRCA2	missense_variant	c.9241G>A	c.9241G>A	p.Val3081Ile	p.Val3081Ile	0	0.00024	1	0	(0.0-572.9)	Uncertain significance
13	32954274	A	G	.	BRCA2	missense_variant	c.9248A>G	c.9248A>G	p.Lys3083Arg	p.Lys3083Arg	0	0.00024	1	0	(0.0-572.9)	Uncertain significance
13	32968961	C	A	.	BRCA2	missense_variant	c.9392C>A	c.9392C>A	p.Ser3131Tyr	p.Ser3131Tyr	0	8e-05	1	0	(0.0-8036.8)	Uncertain significance
13	32969018	C	T	rs80359217	BRCA2	missense_variant	c.9449C>T	c.9449C>T	p.Pro3150Leu	p.Pro3150Leu	0	0.00016	1	0	(0.0-1329.6)	Uncertain significance
13	32971112	C	T	.	BRCA2	synonymous_variant	c.9579C>T	c.9579C>T	p.Thr3193Thr	p.Thr3193Thr	0	8e-05	1	0	(0.0-8036.8)	Uncertain significance
13	32971139	G	A	rs755890067	BRCA2	synonymous_variant	c.9606G>A	c.9606G>A	p.Pro3202Pro	p.Pro3202Pro	0	0.00104	1	0	(0.0-78.3)	Benign
13	32971161	G	A	.	BRCA2	missense_variant	c.9628G>A	c.9628G>A	p.Gly3210Ser	p.Gly3210Ser	0	0.00112	1	0	(0.0-72.0)	Benign
13	32971171	A	G	.	BRCA2	missense_variant	c.9638A>G	c.9638A>G	p.Asn3213Ser	p.Asn3213Ser	0	8e-05	1	0	(0.0-8036.8)	Uncertain significance
13	32972383	T	G	.	BRCA2	missense_variant	c.9733T>G	c.9733T>G	p.Ser3245Ala	p.Ser3245Ala	0	0.00096	1	0	(0.0-86.0)	Uncertain significance
13	32972435	A	G	.	BRCA2	missense_variant	c.9785A>G	c.9785A>G	p.Gln3262Arg	p.Gln3262Arg	0	8e-05	1	0	(0.0-8036.8)	Uncertain significance
13	32972645	C	A	.	BRCA2	missense_variant	c.9995C>A	c.9995C>A	p.Ser3332Tyr	p.Ser3332Tyr	0	0.0004	1	0	(0.0-259.5)	Uncertain significance
13	32972699	A	C	.	BRCA2	missense_variant	c.10049A>C	c.10049A>C	p.Gln3350Pro	p.Gln3350Pro	0	8e-05	1	0	(0.0-8036.8)	Uncertain significance
13	32972728	A	G	.	BRCA2	missense_variant	c.10078A>G	c.10078A>G	p.Lys3360Glu	p.Lys3360Glu	0	8e-05	1	0	(0.0-8036.8)	Uncertain significance
13	32972733	A	G	.	BRCA2	synonymous_variant	c.10083A>G	c.10083A>G	p.Gln3361Gln	p.Gln3361Gln	0	8e-05	1	0	(0.0-8036.8)	Uncertain significance
13	32972756	C	G	.	BRCA2	missense_variant	c.10106C>G	c.10106C>G	p.Thr3369Ser	p.Thr3369Ser	0	8e-05	1	0	(0.0-8036.8)	Uncertain significance
13	32972763	T	C	rs779075029	BRCA2	synonymous_variant	c.10113T>C	c.10113T>C	p.Thr3371Thr	p.Thr3371Thr	0	0.00016	1	0	(0.0-1329.6)	Uncertain significance
13	32972781	A	C	.	BRCA2	missense_variant	c.10131A>C	c.10131A>C	p.Glu3377Asp	p.Glu3377Asp	0	0.00048	1	0	(0.0-202.2)	Uncertain significance
13	32972800	C	T	rs397507568	BRCA2	stop_gained	c.10150C>T	c.10150C>T	p.Arg3384*	p.Arg3384*	0	8e-05	1	0	(0.0-8036.8)	Uncertain significance
13	32972823	C	A	.	BRCA2	synonymous_variant	c.10173C>A	c.10173C>A	p.Ile3391Ile	p.Ile3391Ile	0	8e-05	1	0	(0.0-8036.8)	Uncertain significance
13	32972884	A	G	rs1801426	BRCA2	missense_variant	c.10234A>G	c.10234A>G	p.Ile3412Val	p.Ile3412Val	0.0566	0.03963	0.475886	1.41729	(0.3-4.3)	Benign
16	23614789	G	C	.	PALB2	missense_variant	c.3552C>G	c.3552C>G	p.His1184Gln	p.His1184Gln	0	8e-05	1	0	(0.0-8036.8)	Uncertain significance
16	23614792	G	A	.	PALB2	synonymous_variant	c.3549C>T	c.3549C>T	p.Tyr1183Tyr	p.Tyr1183Tyr	0	8e-05	1	0	(0.0-8036.8)	Uncertain significance
16	23614962	A	G	rs767830005	PALB2	missense_variant	c.3379T>C	c.3379T>C	p.Cys1127Arg	p.Cys1127Arg	0	8e-05	1	0	(0.0-8036.8)	Uncertain significance
16	23619228	C	T	rs201657283	PALB2	missense_variant	c.3307G>A	c.3307G>A	p.Val1103Met	p.Val1103Met	0	0.0012	1	0	(0.0-66.6)	Uncertain significance
16	23619229	G	A	.	PALB2	synonymous_variant	c.3306C>T	c.3306C>T	p.Ser1102Ser	p.Ser1102Ser	0	8e-05	1	0	(0.0-8036.8)	Benign
16	23619278	C	T	rs146377793	PALB2	missense_variant	c.3257G>A	c.3257G>A	p.Arg1086Gln	p.Arg1086Gln	0	8e-05	1	0	(0.0-8036.8)	Benign
16	23619284	G	A	rs62625271	PALB2	missense_variant	c.3251C>T	c.3251C>T	p.Ser1084Leu	p.Ser1084Leu	0	8e-05	1	0	(0.0-8036.8)	Uncertain significance
16	23619299	G	A	rs769342316	PALB2	missense_variant	c.3236C>T	c.3236C>T	p.Ala1079Val	p.Ala1079Val	0	8e-05	1	0	(0.0-8036.8)	Benign
16	23619309	G	A	.	PALB2	missense_variant	c.3226C>T	c.3226C>T	p.His1076Tyr	p.His1076Tyr	0	0.00096	1	0	(0.0-86.0)	Uncertain significance
16	23625391	G	A	.	PALB2	synonymous_variant	c.3135C>T	c.3135C>T	p.Leu1045Leu	p.Leu1045Leu	0	8e-05	1	0	(0.0-8036.8)	Uncertain significance
16	23625392	A	T	.	PALB2	missense_variant	c.3134T>A	c.3134T>A	p.Leu1045His	p.Leu1045His	0	8e-05	1	0	(0.0-8036.8)	Uncertain significance
16	23632708	T	C	.	PALB2	missense_variant	c.3088A>G	c.3088A>G	p.Thr1030Ala	p.Thr1030Ala	0	0.00016	1	0	(0.0-1329.6)	Uncertain significance
16	23632732	T	A	.	PALB2	missense_variant	c.3064A>T	c.3064A>T	p.Met1022Leu	p.Met1022Leu	0	8e-05	1	0	(0.0-8036.8)	Uncertain significance
16	23632733	C	A	.	PALB2	synonymous_variant	c.3063G>T	c.3063G>T	p.Gly1021Gly	p.Gly1021Gly	0	8e-05	1	0	(0.0-8036.8)	Uncertain significance
16	23632734	C	T	.	PALB2	missense_variant	c.3062G>A	c.3062G>A	p.Gly1021Glu	p.Gly1021Glu	0	8e-05	1	0	(0.0-8036.8)	Uncertain significance
16	23632736	T	C	.	PALB2	synonymous_variant	c.3060A>G	c.3060A>G	p.Gln1020Gln	p.Gln1020Gln	0	8e-05	1	0	(0.0-8036.8)	Uncertain significance
16	23632742	C	G	rs183489969	PALB2	missense_variant	c.3054G>C	c.3054G>C	p.Glu1018Asp	p.Glu1018Asp	0	0.00536	1	0	(0.0-13.5)	Benign
16	23632772	G	A	rs180177130	PALB2	synonymous_variant	c.3024C>T	c.3024C>T	p.Pro1008Pro	p.Pro1008Pro	0	0.00048	1	0	(0.0-202.2)	Benign
16	23634345	T	C	.	PALB2	missense_variant	c.2941A>G	c.2941A>G	p.Ser981Gly	p.Ser981Gly	0	8e-05	1	0	(0.0-8036.8)	Uncertain significance
16	23634405	G	A	rs61755166	PALB2	synonymous_variant	c.2881C>T	c.2881C>T	p.Leu961Leu	p.Leu961Leu	0.01887	0.01673	0.597493	1.10739	(0.0-6.4)	Benign
16	23635328	A	G	.	PALB2	splice_donor_variant&intron_variant	c.2834+2T>C	c.2834+2T>C			0	8e-05	1	0	(0.0-8036.8)	Pathogenic
16	23635380	C	T	rs763411245	PALB2	synonymous_variant	c.2784G>A	c.2784G>A	p.Val928Val	p.Val928Val	0	8e-05	1	0	(0.0-8036.8)	Uncertain significance
16	23637631	C	T	rs45476495	PALB2	missense_variant	c.2674G>A	c.2674G>A	p.Glu892Lys	p.Glu892Lys	0	8e-05	1	0	(0.0-8036.8)	Uncertain significance
16	23637632	G	A	rs78179744	PALB2	synonymous_variant	c.2673C>T	c.2673C>T	p.Cys891Cys	p.Cys891Cys	0	0.00096	1	0	(0.0-86.0)	Benign
16	23637664	C	T	rs766315705	PALB2	missense_variant	c.2641G>A	c.2641G>A	p.Gly881Ser	p.Gly881Ser	0	0.00024	1	0	(0.0-572.9)	Uncertain significance
16	23637691	C	T	.	PALB2	missense_variant	c.2614G>A	c.2614G>A	p.Val872Met	p.Val872Met	0	8e-05	1	0	(0.0-8036.8)	Uncertain significance
16	23637698	G	A	rs45542234	PALB2	synonymous_variant	c.2607C>T	c.2607C>T	p.Ser869Ser	p.Ser869Ser	0	0.00016	1	0	(0.0-1329.6)	Benign
16	23640549	G	A	.	PALB2	synonymous_variant	c.2562C>T	c.2562C>T	p.Asn854Asn	p.Asn854Asn	0	8e-05	1	0	(0.0-8036.8)	Uncertain significance
16	23640586	G	C	.	PALB2	missense_variant	c.2525C>G	c.2525C>G	p.Ala842Gly	p.Ala842Gly	0	8e-05	1	0	(0.0-8036.8)	Uncertain significance
16	23640966	C	T	rs587778587	PALB2	missense_variant	c.2509G>A	c.2509G>A	p.Glu837Lys	p.Glu837Lys	0.01887	0.01257	0.488877	1.50572	(0.0-8.7)	Benign
16	23640969	C	A	rs536644825	PALB2	missense_variant	c.2506G>T	c.2506G>T	p.Val836Phe	p.Val836Phe	0	8e-05	1	0	(0.0-8036.8)	Uncertain significance
16	23640970	G	A	rs756502783	PALB2	synonymous_variant	c.2505C>T	c.2505C>T	p.Ser835Ser	p.Ser835Ser	0	8e-05	1	0	(0.0-8036.8)	Uncertain significance
16	23640993	ATG	A	.	PALB2	frameshift_variant	c.2480_2481delCA	c.2480_2481delCA	p.Thr827fs	p.Thr827fs	0	8e-05	1	0	(0.0-8036.8)	Pathogenic
16	23641057	C	T	rs577076372	PALB2	synonymous_variant	c.2418G>A	c.2418G>A	p.Pro806Pro	p.Pro806Pro	0	0.00048	1	0	(0.0-202.2)	Benign
16	23641092	G	T	.	PALB2	missense_variant	c.2383C>A	c.2383C>A	p.Gln795Lys	p.Gln795Lys	0	0.00016	1	0	(0.0-1329.6)	Uncertain significance
16	23641102	C	T	.	PALB2	synonymous_variant	c.2373G>A	c.2373G>A	p.Val791Val	p.Val791Val	0	8e-05	1	0	(0.0-8036.8)	Uncertain significance
16	23641108	C	G	.	PALB2	synonymous_variant	c.2367G>C	c.2367G>C	p.Leu789Leu	p.Leu789Leu	0	8e-05	1	0	(0.0-8036.8)	Uncertain significance
16	23641130	G	A	rs772095244	PALB2	missense_variant	c.2345C>T	c.2345C>T	p.Pro782Leu	p.Pro782Leu	0	0.00024	1	0	(0.0-572.9)	Uncertain significance
16	23641186	C	G	rs373478248	PALB2	missense_variant	c.2289G>C	c.2289G>C	p.Leu763Phe	p.Leu763Phe	0	0.0004	1	0	(0.0-259.5)	Uncertain significance
16	23641198	T	C	rs786202524	PALB2	synonymous_variant	c.2277A>G	c.2277A>G	p.Gln759Gln	p.Gln759Gln	0	0.00072	1	0	(0.0-106.7)	Benign
16	23641217	C	T	rs587778586	PALB2	missense_variant	c.2258G>A	c.2258G>A	p.Arg753Gln	p.Arg753Gln	0	0.00016	1	0	(0.0-1329.6)	Uncertain significance
16	23641247	T	C	rs141749524	PALB2	missense_variant	c.2228A>G	c.2228A>G	p.Tyr743Cys	p.Tyr743Cys	0.01887	0.01697	0.597493	1.10739	(0.0-6.4)	Benign
16	23641254	C	T	.	PALB2	missense_variant	c.2221G>A	c.2221G>A	p.Gly741Ser	p.Gly741Ser	0	8e-05	1	0	(0.0-8036.8)	Uncertain significance
16	23641339	C	T	.	PALB2	synonymous_variant	c.2136G>A	c.2136G>A	p.Ala712Ala	p.Ala712Ala	0	8e-05	1	0	(0.0-8036.8)	Uncertain significance
16	23641346	G	A	rs759024828	PALB2	missense_variant	c.2129C>T	c.2129C>T	p.Thr710Met	p.Thr710Met	0	8e-05	1	0	(0.0-8036.8)	Uncertain significance
16	23641388	G	A	rs587780820	PALB2	missense_variant	c.2087C>T	c.2087C>T	p.Thr696Met	p.Thr696Met	0	8e-05	1	0	(0.0-8036.8)	Uncertain significance
16	23641408	C	T	rs371149159	PALB2	synonymous_variant	c.2067G>A	c.2067G>A	p.Ser689Ser	p.Ser689Ser	0	0.00088	1	0	(0.0-95.2)	Benign
16	23641520	C	T	rs587781818	PALB2	missense_variant	c.1955G>A	c.1955G>A	p.Ser652Asn	p.Ser652Asn	0	0.0008	1	0	(0.0-106.7)	Benign
16	23641554	T	C	.	PALB2	missense_variant	c.1921A>G	c.1921A>G	p.Lys641Glu	p.Lys641Glu	0	8e-05	1	0	(0.0-8036.8)	Uncertain significance
16	23641570	C	T	.	PALB2	synonymous_variant	c.1905G>A	c.1905G>A	p.Val635Val	p.Val635Val	0	8e-05	1	0	(0.0-8036.8)	Uncertain significance
16	23641594	C	T	rs139362268	PALB2	synonymous_variant	c.1881G>A	c.1881G>A	p.Val627Val	p.Val627Val	0	8e-05	1	0	(0.0-8036.8)	Benign
16	23641642	G	A	.	PALB2	synonymous_variant	c.1833C>T	c.1833C>T	p.Asp611Asp	p.Asp611Asp	0	0.00016	1	0	(0.0-1329.6)	Uncertain significance
16	23641697	T	C	.	PALB2	missense_variant	c.1778A>G	c.1778A>G	p.His593Arg	p.His593Arg	0	0.00024	1	0	(0.0-572.9)	Uncertain significance
16	23641778	C	T	rs144617793	PALB2	missense_variant	c.1697G>A	c.1697G>A	p.Arg566His	p.Arg566His	0	0.00016	1	0	(0.0-1329.6)	Benign
16	23641781	C	A	.	PALB2	missense_variant	c.1694G>T	c.1694G>T	p.Ser565Ile	p.Ser565Ile	0	0.00016	1	0	(0.0-1329.6)	Uncertain significance
16	23646191	T	C	rs152451	PALB2	missense_variant	c.1676A>G	c.1676A>G	p.Gln559Arg	p.Gln559Arg	0.39623	0.36606	0.719243	1.07324	(0.6-1.7)	Benign
16	23646192	G	A	.	PALB2	stop_gained	c.1675C>T	c.1675C>T	p.Gln559*	p.Gln559*	0	8e-05	1	0	(0.0-8036.8)	Uncertain significance
16	23646194	A	G	rs766583287	PALB2	missense_variant	c.1673T>C	c.1673T>C	p.Ile558Thr	p.Ile558Thr	0	8e-05	1	0	(0.0-8036.8)	Uncertain significance
16	23646198	A	G	.	PALB2	missense_variant	c.1669T>C	c.1669T>C	p.Phe557Leu	p.Phe557Leu	0	0.00024	1	0	(0.0-572.9)	Uncertain significance
16	23646266	G	A	.	PALB2	missense_variant	c.1601C>T	c.1601C>T	p.Ser534Phe	p.Ser534Phe	0	8e-05	1	0	(0.0-8036.8)	Uncertain significance
16	23646327	C	T	rs756778249	PALB2	missense_variant	c.1540G>A	c.1540G>A	p.Gly514Arg	p.Gly514Arg	0	0.0012	1	0	(0.0-66.6)	Uncertain significance
16	23646329	G	A	rs778890869	PALB2	missense_variant	c.1538C>T	c.1538C>T	p.Thr513Ile	p.Thr513Ile	0	8e-05	1	0	(0.0-8036.8)	Uncertain significance
16	23646375	C	A	rs75023630	PALB2	missense_variant	c.1492G>T	c.1492G>T	p.Asp498Tyr	p.Asp498Tyr	0	0.00817	1	0	(0.0-8.8)	Benign
16	23646410	T	A	rs864622291	PALB2	missense_variant	c.1457A>T	c.1457A>T	p.Lys486Ile	p.Lys486Ile	0	0.00016	1	0	(0.0-1329.6)	Uncertain significance
16	23646456	C	G	.	PALB2	missense_variant	c.1411G>C	c.1411G>C	p.Gly471Arg	p.Gly471Arg	0	8e-05	1	0	(0.0-8036.8)	Uncertain significance
16	23646488	T	C	rs749494645	PALB2	missense_variant	c.1379A>G	c.1379A>G	p.Gln460Arg	p.Gln460Arg	0	0.01409	1	0	(0.0-5.0)	Benign
16	23646514	T	A	.	PALB2	missense_variant	c.1353A>T	c.1353A>T	p.Leu451Phe	p.Leu451Phe	0	8e-05	1	0	(0.0-8036.8)	Uncertain significance
16	23646527	G	A	.	PALB2	missense_variant	c.1340C>T	c.1340C>T	p.Ala447Val	p.Ala447Val	0	8e-05	1	0	(0.0-8036.8)	Uncertain significance
16	23646594	C	T	rs576081828	PALB2	missense_variant	c.1273G>A	c.1273G>A	p.Val425Met	p.Val425Met	0	0.00016	1	0	(0.0-1329.6)	Benign
16	23646602	T	C	.	PALB2	missense_variant	c.1265A>G	c.1265A>G	p.Lys422Arg	p.Lys422Arg	0	8e-05	1	0	(0.0-8036.8)	Uncertain significance
16	23646621	T	C	.	PALB2	missense_variant	c.1246A>G	c.1246A>G	p.Met416Val	p.Met416Val	0	8e-05	1	0	(0.0-8036.8)	Uncertain significance
16	23646645	A	C	rs515726064	PALB2	missense_variant	c.1222T>G	c.1222T>G	p.Tyr408Asp	p.Tyr408Asp	0	8e-05	1	0	(0.0-8036.8)	Uncertain significance
16	23646653	G	C	.	PALB2	missense_variant	c.1214C>G	c.1214C>G	p.Pro405Arg	p.Pro405Arg	0	8e-05	1	0	(0.0-8036.8)	Uncertain significance
16	23646654	G	C	rs545119348	PALB2	missense_variant	c.1213C>G	c.1213C>G	p.Pro405Ala	p.Pro405Ala	0	0.00016	1	0	(0.0-1329.6)	Benign
16	23646834	A	G	rs786201393	PALB2	synonymous_variant	c.1033T>C	c.1033T>C	p.Leu345Leu	p.Leu345Leu	0	0.00048	1	0	(0.0-202.2)	Benign
16	23646904	T	A	.	PALB2	missense_variant	c.963A>T	c.963A>T	p.Leu321Phe	p.Leu321Phe	0	8e-05	1	0	(0.0-8036.8)	Uncertain significance
16	23646911	G	T	rs200144401	PALB2	missense_variant	c.956C>A	c.956C>A	p.Ser319Tyr	p.Ser319Tyr	0	8e-05	1	0	(0.0-8036.8)	Uncertain significance
16	23646935	T	C	rs755129205	PALB2	missense_variant	c.932A>G	c.932A>G	p.Lys311Arg	p.Lys311Arg	0	8e-05	1	0	(0.0-8036.8)	Uncertain significance
16	23646942	T	C	rs3809683	PALB2	missense_variant	c.925A>G	c.925A>G	p.Ile309Val	p.Ile309Val	0	0.00616	1	0	(0.0-11.6)	Benign
16	23647010	G	A	.	PALB2	missense_variant	c.857C>T	c.857C>T	p.Pro286Leu	p.Pro286Leu	0	8e-05	1	0	(0.0-8036.8)	Uncertain significance
16	23647055	C	T	.	PALB2	missense_variant	c.812G>A	c.812G>A	p.Ser271Asn	p.Ser271Asn	0	0.00024	1	0	(0.0-572.9)	Uncertain significance
16	23647071	G	A	.	PALB2	missense_variant	c.796C>T	c.796C>T	p.Pro266Ser	p.Pro266Ser	0	8e-05	1	0	(0.0-8036.8)	Uncertain significance
16	23647075	G	T	.	PALB2	missense_variant	c.792C>A	c.792C>A	p.His264Gln	p.His264Gln	0	8e-05	1	0	(0.0-8036.8)	Uncertain significance
16	23647123	A	G	.	PALB2	synonymous_variant	c.744T>C	c.744T>C	p.Val248Val	p.Val248Val	0	8e-05	1	0	(0.0-8036.8)	Uncertain significance
16	23647133	G	A	rs571063157	PALB2	missense_variant	c.734C>T	c.734C>T	p.Ala245Val	p.Ala245Val	0	8e-05	1	0	(0.0-8036.8)	Benign
16	23647149	G	T	rs757567654	PALB2	missense_variant	c.718C>A	c.718C>A	p.Pro240Thr	p.Pro240Thr	0	0.00072	1	0	(0.0-120.7)	Uncertain significance
16	23647300	T	G	.	PALB2	missense_variant	c.567A>C	c.567A>C	p.Arg189Ser	p.Arg189Ser	0	8e-05	1	0	(0.0-8036.8)	Uncertain significance
16	23647372	G	A	rs200937538	PALB2	synonymous_variant	c.495C>T	c.495C>T	p.Gly165Gly	p.Gly165Gly	0.01887	0.00913	0.38619	2.07727	(0.1-12.1)	Benign
16	23647424	T	C	.	PALB2	missense_variant	c.443A>G	c.443A>G	p.Lys148Arg	p.Lys148Arg	0	8e-05	1	0	(0.0-8036.8)	Uncertain significance
16	23647441	C	T	.	PALB2	synonymous_variant	c.426G>A	c.426G>A	p.Lys142Lys	p.Lys142Lys	0	0.00016	1	0	(0.0-1329.6)	Uncertain significance
16	23647496	G	T	.	PALB2	missense_variant	c.371C>A	c.371C>A	p.Thr124Asn	p.Thr124Asn	0	0.00016	1	0	(0.0-1329.6)	Uncertain significance
16	23647504	T	C	.	PALB2	synonymous_variant	c.363A>G	c.363A>G	p.Thr121Thr	p.Thr121Thr	0	8e-05	1	0	(0.0-8036.8)	Uncertain significance
16	23647522	T	C	.	PALB2	synonymous_variant	c.345A>G	c.345A>G	p.Gly115Gly	p.Gly115Gly	0	8e-05	1	0	(0.0-8036.8)	Uncertain significance
16	23647543	G	A	.	PALB2	synonymous_variant	c.324C>T	c.324C>T	p.Asn108Asn	p.Asn108Asn	0	8e-05	1	0	(0.0-8036.2)	Uncertain significance
16	23647552	C	G	rs515726108	PALB2	missense_variant	c.315G>C	c.315G>C	p.Glu105Asp	p.Glu105Asp	0	8e-05	1	0	(0.0-8035.6)	Uncertain significance
16	23647575	T	C	rs587782831	PALB2	missense_variant	c.292A>G	c.292A>G	p.Ile98Val	p.Ile98Val	0	8e-05	1	0	(0.0-8035.6)	Uncertain significance
16	23647613	T	C	.	PALB2	missense_variant	c.254A>G	c.254A>G	p.Lys85Arg	p.Lys85Arg	0	8e-05	1	0	(0.0-8035.6)	Uncertain significance
16	23647616	A	T	.	PALB2	missense_variant	c.251T>A	c.251T>A	p.Ile84Asn	p.Ile84Asn	0	8e-05	1	0	(0.0-8035.6)	Uncertain significance
16	23647638	A	G	rs760045493	PALB2	missense_variant	c.229T>C	c.229T>C	p.Cys77Arg	p.Cys77Arg	0	0.00024	1	0	(0.0-572.9)	Uncertain significance
16	23649175	G	A	.	PALB2	synonymous_variant	c.207C>T	c.207C>T	p.His69His	p.His69His	0	8e-05	1	0	(0.0-8036.8)	Uncertain significance
16	23649398	C	A	rs144944814	PALB2	missense_variant	c.101G>T	c.101G>T	p.Arg34Leu	p.Arg34Leu	0	8e-05	1	0	(0.0-8036.8)	Uncertain significance
16	23649413	C	G	.	PALB2	missense_variant	c.86G>C	c.86G>C	p.Ser29Thr	p.Ser29Thr	0	8e-05	1	0	(0.0-8036.8)	Uncertain significance
16	23649450	AC	A	.	PALB2	splice_acceptor_variant&intron_variant	c.49-1delG	c.49-1delG			0	8e-05	1	0	(0.0-8036.8)	Pathogenic
16	23652454	G	A	.	PALB2	missense_variant	c.25C>T	c.25C>T	p.Leu9Phe	p.Leu9Phe	0	0.00056	1	0	(0.0-165.6)	Uncertain significance
16	68772212	C	G	.	CDH1	missense_variant	c.61C>G	c.61C>G	p.Leu21Val	p.Leu21Val	0	8e-05	1	0	(0.0-8034.5)	Uncertain significance
16	68772231	C	G	.	CDH1	missense_variant	c.80C>G	c.80C>G	p.Pro27Arg	p.Pro27Arg	0	8e-05	1	0	(0.0-8034.5)	Uncertain significance
16	68772305	C	T	rs374569322	CDH1	synonymous_variant	c.154C>T	c.154C>T	p.Leu52Leu	p.Leu52Leu	0	8e-05	1	0	(0.0-8034.5)	Uncertain significance
16	68835594	G	T	rs786203727	CDH1	missense_variant	c.185G>T	c.185G>T	p.Gly62Val	p.Gly62Val	0	0.00344	1	0	(0.0-21.4)	Uncertain significance
16	68835642	G	A	rs587781404	CDH1	missense_variant	c.233G>A	c.233G>A	p.Gly78Asp	p.Gly78Asp	0	8e-05	1	0	(0.0-8036.8)	Uncertain significance
16	68835653	G	T	.	CDH1	missense_variant	c.244G>T	c.244G>T	p.Val82Leu	p.Val82Leu	0	8e-05	1	0	(0.0-8036.8)	Uncertain significance
16	68835678	G	A	rs587782647	CDH1	missense_variant	c.269G>A	c.269G>A	p.Arg90Gln	p.Arg90Gln	0	8e-05	1	0	(0.0-8036.8)	Uncertain significance
16	68835703	C	T	.	CDH1	synonymous_variant	c.294C>T	c.294C>T	p.Phe98Phe	p.Phe98Phe	0	8e-05	1	0	(0.0-8036.8)	Uncertain significance
16	68835753	C	T	rs370973869	CDH1	missense_variant	c.344C>T	c.344C>T	p.Thr115Met	p.Thr115Met	0	8e-05	1	0	(0.0-8036.8)	Uncertain significance
16	68835772	C	G	.	CDH1	missense_variant	c.363C>G	c.363C>G	p.His121Gln	p.His121Gln	0	0.00016	1	0	(0.0-1329.6)	Uncertain significance
16	68835779	C	T	rs748086082	CDH1	missense_variant	c.370C>T	c.370C>T	p.Arg124Cys	p.Arg124Cys	0	0.00032	1	0	(0.0-359.8)	Uncertain significance
16	68835786	C	A	rs746703615	CDH1	missense_variant	c.377C>A	c.377C>A	p.Pro126Gln	p.Pro126Gln	0	0.0004	1	0	(0.0-259.5)	Uncertain significance
16	68842395	G	C	rs745589555	CDH1	missense_variant	c.456G>C	c.456G>C	p.Gln152His	p.Gln152His	0	8e-05	1	0	(0.0-8036.8)	Uncertain significance
16	68842419	C	T	rs769371658	CDH1	synonymous_variant	c.480C>T	c.480C>T	p.Pro160Pro	p.Pro160Pro	0	0.00016	1	0	(0.0-1329.6)	Benign
16	68842610	A	C	rs201141645	CDH1	missense_variant	c.546A>C	c.546A>C	p.Lys182Asn	p.Lys182Asn	0	0.00128	1	0	(0.0-62.0)	Benign
16	68842664	C	T	.	CDH1	synonymous_variant	c.600C>T	c.600C>T	p.Pro200Pro	p.Pro200Pro	0	8e-05	1	0	(0.0-8036.2)	Uncertain significance
16	68842668	G	A	rs546716073	CDH1	missense_variant	c.604G>A	c.604G>A	p.Val202Ile	p.Val202Ile	0	0.00048	1	0	(0.0-202.2)	Benign
16	68842700	A	G	rs758991562	CDH1	synonymous_variant	c.636A>G	c.636A>G	p.Gly212Gly	p.Gly212Gly	0	0.00016	1	0	(0.0-1329.5)	Benign
16	68844102	C	T	rs863224397	CDH1	splice_region_variant&synonymous_variant	c.690C>T	c.690C>T	p.Leu230Leu	p.Leu230Leu	0	8e-05	1	0	(0.0-8036.8)	Benign
16	68844162	C	T	.	CDH1	synonymous_variant	c.750C>T	c.750C>T	p.Ile250Ile	p.Ile250Ile	0	0.00032	1	0	(0.0-359.8)	Uncertain significance
16	68844171	C	T	rs372934565	CDH1	synonymous_variant	c.759C>T	c.759C>T	p.Thr253Thr	p.Thr253Thr	0	0.00016	1	0	(0.0-1329.6)	Benign
16	68844208	G	T	.	CDH1	missense_variant	c.796G>T	c.796G>T	p.Val266Phe	p.Val266Phe	0	8e-05	1	0	(0.0-8036.8)	Uncertain significance
16	68844240	T	C	.	CDH1	synonymous_variant	c.828T>C	c.828T>C	p.Leu276Leu	p.Leu276Leu	0.01887	0.00016	0.0126234	118.259	(2.0-2359.3)	Pathogenic
16	68845618	C	T	.	CDH1	synonymous_variant	c.864C>T	c.864C>T	p.Asp288Asp	p.Asp288Asp	0	8e-05	1	0	(0.0-8036.8)	Uncertain significance
16	68845620	C	T	rs780399325	CDH1	missense_variant	c.866C>T	c.866C>T	p.Ala289Val	p.Ala289Val	0	8e-05	1	0	(0.0-8036.8)	Uncertain significance
16	68845648	C	T	rs139110184	CDH1	synonymous_variant	c.894C>T	c.894C>T	p.Ala298Ala	p.Ala298Ala	0	8e-05	1	0	(0.0-8036.8)	Benign
16	68845757	C	T	rs587780784	CDH1	stop_gained	c.1003C>T	c.1003C>T	p.Arg335*	p.Arg335*	0	8e-05	1	0	(0.0-8036.8)	Pathogenic
16	68846047	A	G	rs116093741	CDH1	missense_variant	c.1018A>G	c.1018A>G	p.Thr340Ala	p.Thr340Ala	0	0.00544	1	0	(0.0-13.3)	Benign
16	68846049	G	A	rs61747632	CDH1	synonymous_variant	c.1020G>A	c.1020G>A	p.Thr340Thr	p.Thr340Thr	0	0.00777	1	0	(0.0-9.3)	Benign
16	68846076	C	T	.	CDH1	synonymous_variant	c.1047C>T	c.1047C>T	p.Asp349Asp	p.Asp349Asp	0	0.00024	1	0	(0.0-572.9)	Uncertain significance
16	68847239	C	T	rs111266450	CDH1	synonymous_variant	c.1161C>T	c.1161C>T	p.Asn387Asn	p.Asn387Asn	0	8e-05	1	0	(0.0-8036.8)	Benign
16	68847240	G	A	rs372838203	CDH1	missense_variant	c.1162G>A	c.1162G>A	p.Glu388Lys	p.Glu388Lys	0	8e-05	1	0	(0.0-8036.8)	Uncertain significance
16	68847247	A	G	.	CDH1	missense_variant	c.1169A>G	c.1169A>G	p.Asn390Ser	p.Asn390Ser	0	8e-05	1	0	(0.0-8036.8)	Uncertain significance
16	68847248	C	T	rs766505270	CDH1	synonymous_variant	c.1170C>T	c.1170C>T	p.Asn390Asn	p.Asn390Asn	0	0.00024	1	0	(0.0-572.9)	Benign
16	68847249	G	T	rs556110297	CDH1	missense_variant	c.1171G>T	c.1171G>T	p.Val391Phe	p.Val391Phe	0	8e-05	1	0	(0.0-8036.8)	Uncertain significance
16	68847290	C	T	.	CDH1	synonymous_variant	c.1212C>T	c.1212C>T	p.Pro404Pro	p.Pro404Pro	0	8e-05	1	0	(0.0-8036.8)	Uncertain significance
16	68847301	C	T	rs138135866	CDH1	missense_variant	c.1223C>T	c.1223C>T	p.Ala408Val	p.Ala408Val	0	8e-05	1	0	(0.0-8036.8)	Uncertain significance
16	68847319	C	T	.	CDH1	missense_variant	c.1241C>T	c.1241C>T	p.Thr414Ile	p.Thr414Ile	0	8e-05	1	0	(0.0-8036.8)	Uncertain significance
16	68847321	A	G	.	CDH1	missense_variant	c.1243A>G	c.1243A>G	p.Ile415Val	p.Ile415Val	0	0.00064	1	0	(0.0-139.8)	Uncertain significance
16	68847375	G	A	rs199886166	CDH1	missense_variant	c.1297G>A	c.1297G>A	p.Asp433Asn	p.Asp433Asn	0	0.00032	1	0	(0.0-359.8)	Uncertain significance
16	68849451	C	A	.	CDH1	missense_variant	c.1354C>A	c.1354C>A	p.Leu452Ile	p.Leu452Ile	0	8e-05	1	0	(0.0-8036.8)	Uncertain significance
16	68849456	C	T	rs114861467	CDH1	synonymous_variant	c.1359C>T	c.1359C>T	p.His453His	p.His453His	0	0.00056	1	0	(0.0-165.6)	Benign
16	68849520	G	A	rs587782113	CDH1	missense_variant	c.1423G>A	c.1423G>A	p.Val475Met	p.Val475Met	0.01887	0.00016	0.0126234	118.259	(2.0-2359.3)	Pathogenic
16	68849602	G	A	.	CDH1	missense_variant	c.1505G>A	c.1505G>A	p.Gly502Asp	p.Gly502Asp	0	8e-05	1	0	(0.0-8036.8)	Uncertain significance
16	68849611	T	C	.	CDH1	missense_variant	c.1514T>C	c.1514T>C	p.Ile505Thr	p.Ile505Thr	0	0.0008	1	0	(0.0-106.7)	Uncertain significance
16	68853186	T	C	.	CDH1	synonymous_variant	c.1569T>C	c.1569T>C	p.Tyr523Tyr	p.Tyr523Tyr	0	0.00024	1	0	(0.0-572.9)	Benign
16	68853202	A	G	rs776890776	CDH1	missense_variant	c.1585A>G	c.1585A>G	p.Thr529Ala	p.Thr529Ala	0	8e-05	1	0	(0.0-8036.8)	Uncertain significance
16	68853227	C	T	rs730881667	CDH1	missense_variant	c.1610C>T	c.1610C>T	p.Pro537Leu	p.Pro537Leu	0	0.00032	1	0	(0.0-359.8)	Uncertain significance
16	68853229	G	A	.	CDH1	missense_variant	c.1612G>A	c.1612G>A	p.Asp538Asn	p.Asp538Asn	0	0.00032	1	0	(0.0-359.8)	Benign
16	68853234	T	C	.	CDH1	synonymous_variant	c.1617T>C	c.1617T>C	p.Thr539Thr	p.Thr539Thr	0	0.00016	1	0	(0.0-1329.6)	Uncertain significance
16	68853296	C	T	rs746481984	CDH1	missense_variant	c.1679C>T	c.1679C>T	p.Thr560Met	p.Thr560Met	0	8e-05	1	0	(0.0-8036.8)	Uncertain significance
16	68853324	C	A	.	CDH1	missense_variant	c.1707C>A	c.1707C>A	p.Asp569Glu	p.Asp569Glu	0	0.00088	1	0	(0.0-95.2)	Uncertain significance
16	68855966	G	A	rs35187787	CDH1	missense_variant	c.1774G>A	c.1774G>A	p.Ala592Thr	p.Ala592Thr	0	0.00024	1	0	(0.0-572.9)	Benign
16	68855985	G	A	rs780759537	CDH1	missense_variant	c.1793G>A	c.1793G>A	p.Arg598Gln	p.Arg598Gln	0	8e-05	1	0	(0.0-8036.8)	Uncertain significance
16	68855986	A	G	.	CDH1	synonymous_variant	c.1794A>G	c.1794A>G	p.Arg598Arg	p.Arg598Arg	0	8e-05	1	0	(0.0-8036.8)	Uncertain significance
16	68856056	A	G	.	CDH1	missense_variant	c.1864A>G	c.1864A>G	p.Asn622Asp	p.Asn622Asp	0	8e-05	1	0	(0.0-8036.8)	Uncertain significance
16	68856080	C	G	rs2276331	CDH1	missense_variant	c.1888C>G	c.1888C>G	p.Leu630Val	p.Leu630Val	0.0566	0.01201	0.0285763	4.72548	(0.9-14.5)	Benign
16	68856117	A	T	.	CDH1	missense_variant	c.1925A>T	c.1925A>T	p.Tyr642Phe	p.Tyr642Phe	0	8e-05	1	0	(0.0-8036.8)	Uncertain significance
16	68856122	G	A	rs587781696	CDH1	missense_variant	c.1930G>A	c.1930G>A	p.Asp644Asn	p.Asp644Asn	0	0.0004	1	0	(0.0-259.5)	Uncertain significance
16	68857343	G	A	rs769844369	CDH1	missense_variant	c.1978G>A	c.1978G>A	p.Val660Met	p.Val660Met	0	8e-05	1	0	(0.0-8036.8)	Uncertain significance
16	68857441	T	C	rs1801552	CDH1	synonymous_variant	c.2076T>C	c.2076T>C	p.Ala692Ala	p.Ala692Ala	0.64151	0.67409	1	1.022	(0.7-1.5)	Benign
16	68857445	G	A	rs587780118	CDH1	missense_variant	c.2080G>A	c.2080G>A	p.Val694Ile	p.Val694Ile	0	8e-05	1	0	(0.0-8036.8)	Uncertain significance
16	68857509	G	A	.	CDH1	missense_variant	c.2144G>A	c.2144G>A	p.Gly715Glu	p.Gly715Glu	0	8e-05	1	0	(0.0-8036.8)	Uncertain significance
16	68862090	G	A	rs751544748	CDH1	synonymous_variant	c.2178G>A	c.2178G>A	p.Leu726Leu	p.Leu726Leu	0	0.00016	1	0	(0.0-1329.6)	Benign
16	68862096	G	C	.	CDH1	missense_variant	c.2184G>C	c.2184G>C	p.Leu728Phe	p.Leu728Phe	0	8e-05	1	0	(0.0-8036.8)	Uncertain significance
16	68862117	G	A	rs138493551	CDH1	synonymous_variant	c.2205G>A	c.2205G>A	p.Ala735Ala	p.Ala735Ala	0	0.00032	1	0	(0.0-359.8)	Benign
16	68862130	C	T	rs773795943	CDH1	missense_variant	c.2218C>T	c.2218C>T	p.Pro740Ser	p.Pro740Ser	0	0.00032	1	0	(0.0-359.8)	Uncertain significance
16	68862139	C	G	.	CDH1	missense_variant	c.2227C>G	c.2227C>G	p.Pro743Ala	p.Pro743Ala	0	0.00016	1	0	(0.0-1329.6)	Uncertain significance
16	68862165	C	T	rs33964119	CDH1	synonymous_variant	c.2253C>T	c.2253C>T	p.Asn751Asn	p.Asn751Asn	0.16981	0.14172	0.259773	1.4526	(0.7-2.7)	Benign
16	68863575	C	G	.	CDH1	missense_variant	c.2314C>G	c.2314C>G	p.Leu772Val	p.Leu772Val	0	8e-05	1	0	(0.0-8036.8)	Uncertain significance
16	68863607	G	A	rs770269419	CDH1	synonymous_variant	c.2346G>A	c.2346G>A	p.Val782Val	p.Val782Val	0	8e-05	1	0	(0.0-8036.8)	Uncertain significance
16	68863612	G	C	.	CDH1	missense_variant	c.2351G>C	c.2351G>C	p.Arg784Pro	p.Arg784Pro	0	8e-05	1	0	(0.0-8036.8)	Uncertain significance
16	68863619	C	T	rs760701558	CDH1	synonymous_variant	c.2358C>T	c.2358C>T	p.Asp786Asp	p.Asp786Asp	0	8e-05	1	0	(0.0-8036.8)	Uncertain significance
16	68863655	T	C	rs756760721	CDH1	synonymous_variant	c.2394T>C	c.2394T>C	p.Leu798Leu	p.Leu798Leu	0	8e-05	1	0	(0.0-8036.8)	Uncertain significance
16	68863676	T	C	.	CDH1	synonymous_variant	c.2415T>C	c.2415T>C	p.Asp805Asp	p.Asp805Asp	0	8e-05	1	0	(0.0-8036.8)	Uncertain significance
16	68867204	G	A	rs149450874	CDH1	synonymous_variant	c.2451G>A	c.2451G>A	p.Ala817Ala	p.Ala817Ala	0	0.00024	1	0	(0.0-572.9)	Benign
16	68867227	C	A	.	CDH1	missense_variant	c.2474C>A	c.2474C>A	p.Pro825Gln	p.Pro825Gln	0	8e-05	1	0	(0.0-8036.8)	Uncertain significance
16	68867246	C	G	.	CDH1	synonymous_variant	c.2493C>G	c.2493C>G	p.Leu831Leu	p.Leu831Leu	0	0.00064	1	0	(0.0-139.8)	Uncertain significance
16	68867247	G	A	rs35572355	CDH1	missense_variant	c.2494G>A	c.2494G>A	p.Val832Met	p.Val832Met	0	0.00985	1	0	(0.0-7.1)	Benign
16	68867273	C	T	rs140328601	CDH1	synonymous_variant	c.2520C>T	c.2520C>T	p.Ser840Ser	p.Ser840Ser	0	0.00016	1	0	(0.0-1329.6)	Benign
16	68867274	G	A	rs377489352	CDH1	missense_variant	c.2521G>A	c.2521G>A	p.Glu841Lys	p.Glu841Lys	0	0.00016	1	0	(0.0-1329.6)	Uncertain significance
16	68867282	T	A	.	CDH1	synonymous_variant	c.2529T>A	c.2529T>A	p.Ala843Ala	p.Ala843Ala	0	0.00016	1	0	(0.0-1329.6)	Uncertain significance
16	68867283	A	G	.	CDH1	missense_variant	c.2530A>G	c.2530A>G	p.Ser844Gly	p.Ser844Gly	0	0.00016	1	0	(0.0-1329.6)	Uncertain significance
16	68867329	A	G	.	CDH1	missense_variant	c.2576A>G	c.2576A>G	p.Tyr859Cys	p.Tyr859Cys	0	8e-05	1	0	(0.0-8036.8)	Uncertain significance
16	68867342	C	T	rs115817750	CDH1	synonymous_variant	c.2589C>T	c.2589C>T	p.Asn863Asn	p.Asn863Asn	0	8e-05	1	0	(0.0-8036.8)	Benign
16	68867353	A	C	.	CDH1	missense_variant	c.2600A>C	c.2600A>C	p.Asn867Thr	p.Asn867Thr	0	0.00016	1	0	(0.0-1329.6)	Uncertain significance
16	68867358	T	C	.	CDH1	missense_variant	c.2605T>C	c.2605T>C	p.Phe869Leu	p.Phe869Leu	0	8e-05	1	0	(0.0-8036.8)	Uncertain significance
16	68867388	G	A	rs200911775	CDH1	missense_variant	c.2635G>A	c.2635G>A	p.Gly879Ser	p.Gly879Ser	0	8e-05	1	0	(0.0-8036.8)	Uncertain significance
16	68867391	G	A	rs34507583	CDH1	missense_variant	c.2638G>A	c.2638G>A	p.Glu880Lys	p.Glu880Lys	0.01887	0.00624	0.287723	3.00162	(0.1-17.6)	Uncertain significance
16	68867396	C	T	rs114708971	CDH1	synonymous_variant	c.2643C>T	c.2643C>T	p.Asp881Asp	p.Asp881Asp	0	8e-05	1	0	(0.0-8036.8)	Benign
17	7572934	G	A	.	TP53	missense_variant	c.1175C>T	c.1175C>T	p.Ser392Leu	p.Ser392Leu	0	8e-05	1	0	(0.0-8036.8)	Uncertain significance
17	7572997	G	A	.	TP53	missense_variant	c.1112C>T	c.1112C>T	p.Ser371Phe	p.Ser371Phe	0	8e-05	1	0	(0.0-8036.8)	Uncertain significance
17	7573948	C	A	rs35993958	TP53	missense_variant	c.1079G>T	c.1079G>T	p.Gly360Val	p.Gly360Val	0	0.00016	1	0	(0.0-1329.6)	Uncertain significance
17	7573991	C	T	.	TP53	missense_variant	c.1036G>A	c.1036G>A	p.Glu346Lys	p.Glu346Lys	0	8e-05	1	0	(0.0-8036.8)	Uncertain significance
17	7574012	C	T	rs17882252	TP53	missense_variant	c.1015G>A	c.1015G>A	p.Glu339Lys	p.Glu339Lys	0	0.00024	1	0	(0.0-572.9)	Uncertain significance
17	7576568	C	T	rs771319678	TP53	missense_variant	c.993+285G>A	c.1010G>A		p.Arg337Gln	0	8e-05	1	0	(0.0-8036.8)	Uncertain significance
17	7576579	T	C	.	TP53	synonymous_variant	c.993+274A>G	c.999A>G		p.Leu333Leu	0	8e-05	1	0	(0.0-8036.8)	Uncertain significance
17	7576645	A	T	.	TP53	missense_variant	c.993+208T>A	c.1006T>A		p.Phe336Ile	0	8e-05	1	0	(0.0-8036.8)	Uncertain significance
17	7576655	G	A	rs750031971	TP53	splice_region_variant&synonymous_variant	c.993+198C>T	c.996C>T		p.Asp332Asp	0	0.00032	1	0	(0.0-359.8)	Uncertain significance
17	7576916	G	A	.	TP53	synonymous_variant	c.930C>T	c.930C>T	p.Asn310Asn	p.Asn310Asn	0	8e-05	1	0	(0.0-8036.8)	Uncertain significance
17	7577120	C	T	rs28934576	TP53	missense_variant	c.818G>A	c.818G>A	p.Arg273His	p.Arg273His	0	8e-05	1	0	(0.0-8036.8)	Pathogenic
17	7577550	C	T	.	TP53	missense_variant	c.731G>A	c.731G>A	p.Gly244Asp	p.Gly244Asp	0	8e-05	1	0	(0.0-8036.8)	Pathogenic
17	7577551	C	T	.	TP53	missense_variant	c.730G>A	c.730G>A	p.Gly244Ser	p.Gly244Ser	0	8e-05	1	0	(0.0-8036.2)	Uncertain significance
17	7577555	G	A	rs375874539	TP53	synonymous_variant	c.726C>T	c.726C>T	p.Cys242Cys	p.Cys242Cys	0	8e-05	1	0	(0.0-8036.8)	Uncertain significance
17	7578183	C	T	rs72661118	TP53	synonymous_variant	c.666G>A	c.666G>A	p.Pro222Pro	p.Pro222Pro	0	0.00032	1	0	(0.0-359.8)	Benign
17	7578204	A	C	.	TP53	missense_variant	c.645T>G	c.645T>G	p.Ser215Arg	p.Ser215Arg	0	8e-05	1	0	(0.0-8036.8)	Uncertain significance
17	7578210	T	C	rs1800372	TP53	synonymous_variant	c.639A>G	c.639A>G	p.Arg213Arg	p.Arg213Arg	0	8e-05	1	0	(0.0-8036.8)	Benign
17	7578244	C	T	rs587778719	TP53	missense_variant	c.605G>A	c.605G>A	p.Arg202His	p.Arg202His	0	0.00032	1	0	(0.0-359.8)	Uncertain significance
17	7578283	G	A	rs121912665	TP53	missense_variant	c.566C>T	c.566C>T	p.Ala189Val	p.Ala189Val	0	0.00176	1	0	(0.0-43.6)	Pathogenic
17	7578374	C	T	.	TP53	missense_variant	c.556G>A	c.556G>A	p.Asp186Asn	p.Asp186Asn	0	8e-05	1	0	(0.0-8036.8)	Uncertain significance
17	7578414	A	C	rs749309577	TP53	synonymous_variant	c.516T>G	c.516T>G	p.Val172Val	p.Val172Val	0	0.00024	1	0	(0.0-572.9)	Uncertain significance
17	7578451	A	G	.	TP53	missense_variant	c.479T>C	c.479T>C	p.Met160Thr	p.Met160Thr	0	8e-05	1	0	(0.0-8036.8)	Uncertain significance
17	7578474	C	T	.	TP53	synonymous_variant	c.456G>A	c.456G>A	p.Pro152Pro	p.Pro152Pro	0	0.00032	1	0	(0.0-359.8)	Benign
17	7578552	G	C	.	TP53	stop_gained&splice_region_variant	c.378C>G	c.378C>G	p.Tyr126*	p.Tyr126*	0	8e-05	1	0	(0.0-8036.8)	Pathogenic
17	7579424	G	T	.	TP53	missense_variant	c.263C>A	c.263C>A	p.Ala88Asp	p.Ala88Asp	0	8e-05	1	0	(0.0-8036.8)	Uncertain significance
17	7579441	C	T	rs372397095	TP53	synonymous_variant	c.246G>A	c.246G>A	p.Pro82Pro	p.Pro82Pro	0	8e-05	1	0	(0.0-8036.8)	Benign
17	7579470	C	T	rs587782423	TP53	missense_variant	c.217G>A	c.217G>A	p.Val73Met	p.Val73Met	0	0.00016	1	0	(0.0-1329.6)	Uncertain significance
17	7579472	G	C	rs1042522	TP53	missense_variant	c.215C>G	c.215C>G	p.Pro72Arg	p.Pro72Arg	0.49057	0.59857	0.0546437	1.52532	(1.0-2.4)	Benign
17	7579473	G	C	rs587782769	TP53	missense_variant	c.214C>G	c.214C>G	p.Pro72Ala	p.Pro72Ala	0	0.00024	1	0	(0.0-572.9)	Uncertain significance
17	7579497	G	T	.	TP53	missense_variant	c.190C>A	c.190C>A	p.Pro64Thr	p.Pro64Thr	0	0.00016	1	0	(0.0-1329.6)	Uncertain significance
17	7579505	T	G	.	TP53	missense_variant	c.182A>C	c.182A>C	p.Asp61Ala	p.Asp61Ala	0	8e-05	1	0	(0.0-8036.8)	Uncertain significance
17	7579542	C	G	rs587780728	TP53	missense_variant	c.145G>C	c.145G>C	p.Asp49His	p.Asp49His	0.01887	0.00544	0.253659	3.48857	(0.1-20.5)	Uncertain significance
17	7579546	C	T	rs201741778	TP53	synonymous_variant	c.141G>A	c.141G>A	p.Pro47Pro	p.Pro47Pro	0	8e-05	1	0	(0.0-8036.8)	Benign
17	7579579	C	T	rs1800370	TP53	synonymous_variant	c.108G>A	c.108G>A	p.Pro36Pro	p.Pro36Pro	0	0.00721	1	0	(0.0-9.8)	Benign
17	7579705	C	T	rs201753350	TP53	missense_variant	c.91G>A	c.91G>A	p.Val31Ile	p.Val31Ile	0	0.01177	1	0	(0.0-6.0)	Benign
17	7579882	C	G	rs201382018	TP53	missense_variant	c.31G>C	c.31G>C	p.Glu11Gln	p.Glu11Gln	0.01887	0.01478	0.545577	1.27938	(0.0-7.4)	Benign
17	7579885	C	T	rs535274413	TP53	missense_variant	c.28G>A	c.28G>A	p.Val10Ile	p.Val10Ile	0	0.00016	1	0	(0.0-1324.0)	Uncertain significance
17	7579886	G	A	rs757282628	TP53	synonymous_variant	c.27C>T	c.27C>T	p.Ser9Ser	p.Ser9Ser	0	0.00024	1	0	(0.0-571.3)	Benign
17	7579904	C	A	.	TP53	missense_variant	c.9G>T	c.9G>T	p.Glu3Asp	p.Glu3Asp	0	8e-05	1	0	(0.0-8030.6)	Uncertain significance
17	29422342	G	A	.	NF1	synonymous_variant	c.15G>A	c.15G>A	p.Arg5Arg	p.Arg5Arg	0	8e-05	1	0	(0.0-8755.1)	Uncertain significance
17	29422362	C	T	.	NF1	missense_variant	c.35C>T	c.35C>T	p.Ala12Val	p.Ala12Val	0	8e-05	1	0	(0.0-8755.1)	Uncertain significance
17	29483074	A	G	rs753189381	NF1	missense_variant	c.134A>G	c.134A>G	p.Asn45Ser	p.Asn45Ser	0	8e-05	1	0	(0.0-8036.8)	Uncertain significance
17	29483084	A	G	rs763375105	NF1	synonymous_variant	c.144A>G	c.144A>G	p.Lys48Lys	p.Lys48Lys	0	0.00024	1	0	(0.0-572.9)	Uncertain significance
17	29483095	C	G	.	NF1	missense_variant	c.155C>G	c.155C>G	p.Ser52Cys	p.Ser52Cys	0	8e-05	1	0	(0.0-8036.8)	Uncertain significance
17	29483119	C	T	.	NF1	missense_variant	c.179C>T	c.179C>T	p.Thr60Ile	p.Thr60Ile	0	8e-05	1	0	(0.0-8036.8)	Uncertain significance
17	29486039	A	C	.	NF1	synonymous_variant	c.216A>C	c.216A>C	p.Gly72Gly	p.Gly72Gly	0	8e-05	1	0	(0.0-8036.8)	Uncertain significance
17	29490279	C	T	rs587782107	NF1	missense_variant	c.364C>T	c.364C>T	p.His122Tyr	p.His122Tyr	0	8e-05	1	0	(0.0-8036.8)	Uncertain significance
17	29490282	A	G	rs587781757	NF1	missense_variant	c.367A>G	c.367A>G	p.Thr123Ala	p.Thr123Ala	0	8e-05	1	0	(0.0-8036.8)	Uncertain significance
17	29490284	C	G	rs146691765	NF1	synonymous_variant	c.369C>G	c.369C>G	p.Thr123Thr	p.Thr123Thr	0	0.02546	0.648694	0	(0.0-2.7)	Benign
17	29490289	G	T	.	NF1	missense_variant	c.374G>T	c.374G>T	p.Arg125Leu	p.Arg125Leu	0	8e-05	1	0	(0.0-8036.8)	Uncertain significance
17	29490367	A	G	.	NF1	missense_variant	c.452A>G	c.452A>G	p.Asn151Ser	p.Asn151Ser	0	8e-05	1	0	(0.0-8036.8)	Uncertain significance
17	29496922	A	C	.	NF1	missense_variant	c.493A>C	c.493A>C	p.Thr165Pro	p.Thr165Pro	0	8e-05	1	0	(0.0-8036.8)	Uncertain significance
17	29496923	CTG	C	.	NF1	frameshift_variant	c.496_497delGT	c.496_497delGT	p.Val166fs	p.Val166fs	0	8e-05	1	0	(0.0-8036.8)	Pathogenic
17	29496940	A	C	.	NF1	missense_variant	c.511A>C	c.511A>C	p.Asn171His	p.Asn171His	0	8e-05	1	0	(0.0-8036.8)	Uncertain significance
17	29496980	A	G	.	NF1	missense_variant	c.551A>G	c.551A>G	p.Asn184Ser	p.Asn184Ser	0	0.00016	1	0	(0.0-1329.6)	Uncertain significance
17	29497004	G	A	rs587781670	NF1	missense_variant	c.575G>A	c.575G>A	p.Arg192Gln	p.Arg192Gln	0	8e-05	1	0	(0.0-8036.8)	Uncertain significance
17	29497008	C	A	.	NF1	synonymous_variant	c.579C>A	c.579C>A	p.Leu193Leu	p.Leu193Leu	0	8e-05	1	0	(0.0-8036.8)	Uncertain significance
17	29508474	T	A	.	NF1	synonymous_variant	c.621T>A	c.621T>A	p.Val207Val	p.Val207Val	0	8e-05	1	0	(0.0-8036.8)	Uncertain significance
17	29508476	C	T	rs758624540	NF1	missense_variant	c.623C>T	c.623C>T	p.Ala208Val	p.Ala208Val	0	8e-05	1	0	(0.0-8036.8)	Uncertain significance
17	29508730	A	C	.	NF1	splice_region_variant&synonymous_variant	c.657A>C	c.657A>C	p.Ala219Ala	p.Ala219Ala	0	8e-05	1	0	(0.0-8036.8)	Uncertain significance
17	29508767	A	G	.	NF1	missense_variant	c.694A>G	c.694A>G	p.Thr232Ala	p.Thr232Ala	0	0.00048	1	0	(0.0-202.2)	Uncertain significance
17	29508775	G	A	rs1801052	NF1	synonymous_variant	c.702G>A	c.702G>A	p.Leu234Leu	p.Leu234Leu	0.64151	0.69032	0.558078	1.13044	(0.8-1.7)	Benign
17	29509525	G	C	.	NF1	splice_acceptor_variant&intron_variant	c.731-1G>C	c.731-1G>C			0	8e-05	1	0	(0.0-8036.8)	Pathogenic
17	29509602	A	G	.	NF1	synonymous_variant	c.807A>G	c.807A>G	p.Leu269Leu	p.Leu269Leu	0	8e-05	1	0	(0.0-8036.8)	Uncertain significance
17	29509638	C	T	.	NF1	synonymous_variant	c.843C>T	c.843C>T	p.Ile281Ile	p.Ile281Ile	0	0.0004	1	0	(0.0-259.5)	Benign
17	29527532	G	A	.	NF1	synonymous_variant	c.981G>A	c.981G>A	p.Leu327Leu	p.Leu327Leu	0	8e-05	1	0	(0.0-8036.8)	Uncertain significance
17	29527550	C	T	.	NF1	synonymous_variant	c.999C>T	c.999C>T	p.Tyr333Tyr	p.Tyr333Tyr	0	8e-05	1	0	(0.0-8036.8)	Uncertain significance
17	29527600	T	G	.	NF1	missense_variant	c.1049T>G	c.1049T>G	p.Val350Gly	p.Val350Gly	0	8e-05	1	0	(0.0-8036.8)	Uncertain significance
17	29528100	C	T	.	NF1	missense_variant	c.1108C>T	c.1108C>T	p.Pro370Ser	p.Pro370Ser	0	8e-05	1	0	(0.0-8036.8)	Uncertain significance
17	29533260	C	T	rs767410768	NF1	splice_region_variant&synonymous_variant	c.1263C>T	c.1263C>T	p.Ser421Ser	p.Ser421Ser	0	8e-05	1	0	(0.0-8036.8)	Benign
17	29533362	A	C	.	NF1	synonymous_variant	c.1365A>C	c.1365A>C	p.Gly455Gly	p.Gly455Gly	0	0.00024	1	0	(0.0-572.9)	Uncertain significance
17	29533389	G	A	rs201604273	NF1	splice_region_variant&synonymous_variant	c.1392G>A	c.1392G>A	p.Pro464Pro	p.Pro464Pro	0	0.00136	1	0	(0.0-57.9)	Benign
17	29546036	A	C	rs775369084	NF1	missense_variant	c.1541A>C	c.1541A>C	p.Gln514Pro	p.Gln514Pro	0	8e-05	1	0	(0.0-8036.8)	Benign
17	29546043	C	T	rs768883989	NF1	synonymous_variant	c.1548C>T	c.1548C>T	p.Pro516Pro	p.Pro516Pro	0	8e-05	1	0	(0.0-8036.8)	Benign
17	29546048	C	T	rs587782696	NF1	missense_variant	c.1553C>T	c.1553C>T	p.Thr518Ile	p.Thr518Ile	0	8e-05	1	0	(0.0-8036.8)	Uncertain significance
17	29548962	ATTT	A	rs772828624	NF1	disruptive_inframe_deletion	c.1721+19_1721+21delTTT	c.1740_1742delTTT		p.Phe580del	0.01887	0.00953	0.399158	1.98933	(0.0-11.5)	Benign
17	29550481	A	G	.	NF1	missense_variant	c.1741A>G	c.1741A>G	p.Ile581Val	p.Ile581Val	0	8e-05	1	0	(0.0-8036.2)	Uncertain significance
17	29552198	C	A	.	NF1	missense_variant	c.1931C>A	c.1931C>A	p.Ser644Tyr	p.Ser644Tyr	0	0.00024	1	0	(0.0-572.6)	Uncertain significance
17	29552200	A	G	rs146051850	NF1	missense_variant	c.1933A>G	c.1933A>G	p.Met645Val	p.Met645Val	0.01887	0.01618	0.58371	1.15033	(0.0-6.6)	Benign
17	29552213	A	G	.	NF1	missense_variant	c.1946A>G	c.1946A>G	p.Glu649Gly	p.Glu649Gly	0	8e-05	1	0	(0.0-8032.8)	Uncertain significance
17	29552241	C	A	rs751318331	NF1	synonymous_variant	c.1974C>A	c.1974C>A	p.Leu658Leu	p.Leu658Leu	0	0.00168	1	0	(0.0-45.9)	Benign
17	29553462	G	C	.	NF1	missense_variant	c.2011G>C	c.2011G>C	p.Ala671Pro	p.Ala671Pro	0	8e-05	1	0	(0.0-8036.8)	Uncertain significance
17	29553474	G	A	.	NF1	missense_variant	c.2023G>A	c.2023G>A	p.Gly675Arg	p.Gly675Arg	0	8e-05	1	0	(0.0-8036.8)	Uncertain significance
17	29553478	C	T	.	NF1	missense_variant	c.2027C>T	c.2027C>T	p.Thr676Ile	p.Thr676Ile	0	8e-05	1	0	(0.0-8036.8)	Uncertain significance
17	29553484	C	T	rs17881753	NF1	missense_variant	c.2033C>T	c.2033C>T	p.Pro678Leu	p.Pro678Leu	0	8e-05	1	0	(0.0-8036.8)	Benign
17	29553485	G	A	rs2285892	NF1	synonymous_variant	c.2034G>A	c.2034G>A	p.Pro678Pro	p.Pro678Pro	0.69811	0.70035	0.625205	0.894826	(0.6-1.3)	Benign
17	29553516	G	C	.	NF1	missense_variant	c.2065G>C	c.2065G>C	p.Val689Leu	p.Val689Leu	0	8e-05	1	0	(0.0-8036.8)	Uncertain significance
17	29553524	G	A	.	NF1	synonymous_variant	c.2073G>A	c.2073G>A	p.Leu691Leu	p.Leu691Leu	0	8e-05	1	0	(0.0-8036.8)	Benign
17	29553549	A	G	.	NF1	missense_variant	c.2098A>G	c.2098A>G	p.Thr700Ala	p.Thr700Ala	0	0.0004	1	0	(0.0-259.5)	Uncertain significance
17	29553604	A	G	.	NF1	missense_variant	c.2153A>G	c.2153A>G	p.Asp718Gly	p.Asp718Gly	0	8e-05	1	0	(0.0-8036.8)	Uncertain significance
17	29553610	G	A	.	NF1	missense_variant	c.2159G>A	c.2159G>A	p.Arg720Gln	p.Arg720Gln	0	8e-05	1	0	(0.0-8036.8)	Uncertain significance
17	29553671	G	A	.	NF1	synonymous_variant	c.2220G>A	c.2220G>A	p.Glu740Glu	p.Glu740Glu	0	8e-05	1	0	(0.0-8036.8)	Uncertain significance
17	29554244	G	T	.	NF1	missense_variant	c.2260G>T	c.2260G>T	p.Ala754Ser	p.Ala754Ser	0	8e-05	1	0	(0.0-8036.8)	Uncertain significance
17	29554304	A	T	.	NF1	missense_variant	c.2320A>T	c.2320A>T	p.Thr774Ser	p.Thr774Ser	0	8e-05	1	0	(0.0-8036.8)	Uncertain significance
17	29556080	G	A	rs762709897	NF1	missense_variant	c.2447G>A	c.2447G>A	p.Arg816Gln	p.Arg816Gln	0	8e-05	1	0	(0.0-8036.8)	Uncertain significance
17	29556180	A	C	rs748303121	NF1	synonymous_variant	c.2547A>C	c.2547A>C	p.Gly849Gly	p.Gly849Gly	0	8e-05	1	0	(0.0-8036.8)	Benign
17	29556255	G	A	rs77917884	NF1	synonymous_variant	c.2622G>A	c.2622G>A	p.Lys874Lys	p.Lys874Lys	0	0.00248	1	0	(0.0-30.2)	Benign
17	29556369	A	G	rs760097413	NF1	synonymous_variant	c.2736A>G	c.2736A>G	p.Gln912Gln	p.Gln912Gln	0	8e-05	1	0	(0.0-8036.8)	Benign
17	29556427	A	G	.	NF1	missense_variant	c.2794A>G	c.2794A>G	p.Met932Val	p.Met932Val	0	8e-05	1	0	(0.0-8036.8)	Uncertain significance
17	29556432	A	G	.	NF1	synonymous_variant	c.2799A>G	c.2799A>G	p.Leu933Leu	p.Leu933Leu	0	8e-05	1	0	(0.0-8036.8)	Uncertain significance
17	29556449	A	T	.	NF1	missense_variant	c.2816A>T	c.2816A>T	p.Asn939Ile	p.Asn939Ile	0	8e-05	1	0	(0.0-8036.8)	Uncertain significance
17	29556454	A	G	.	NF1	missense_variant	c.2821A>G	c.2821A>G	p.Ile941Val	p.Ile941Val	0	8e-05	1	0	(0.0-8036.8)	Uncertain significance
17	29556901	A	G	.	NF1	missense_variant	c.2899A>G	c.2899A>G	p.Ile967Val	p.Ile967Val	0	8e-05	1	0	(0.0-8036.8)	Uncertain significance
17	29556923	A	G	rs557875547	NF1	missense_variant	c.2921A>G	c.2921A>G	p.Asn974Ser	p.Asn974Ser	0	0.00232	1	0	(0.0-32.4)	Benign
17	29556939	C	T	.	NF1	synonymous_variant	c.2937C>T	c.2937C>T	p.Ser979Ser	p.Ser979Ser	0	0.00016	1	0	(0.0-1329.6)	Uncertain significance
17	29557278	G	A	rs755501749	NF1	splice_region_variant&synonymous_variant	c.2991G>A	c.2991G>A	p.Arg997Arg	p.Arg997Arg	0	8e-05	1	0	(0.0-8036.8)	Uncertain significance
17	29557326	G	A	.	NF1	synonymous_variant	c.3039G>A	c.3039G>A	p.Thr1013Thr	p.Thr1013Thr	0	8e-05	1	0	(0.0-8036.8)	Benign
17	29557363	A	G	.	NF1	missense_variant	c.3076A>G	c.3076A>G	p.Arg1026Gly	p.Arg1026Gly	0	8e-05	1	0	(0.0-8036.8)	Uncertain significance
17	29557368	T	C	.	NF1	synonymous_variant	c.3081T>C	c.3081T>C	p.Asp1027Asp	p.Asp1027Asp	0	8e-05	1	0	(0.0-8036.8)	Uncertain significance
17	29557925	A	G	.	NF1	missense_variant	c.3179A>G	c.3179A>G	p.Asp1060Gly	p.Asp1060Gly	0	8e-05	1	0	(0.0-8036.8)	Uncertain significance
17	29559721	C	T	.	NF1	synonymous_variant	c.3318C>T	c.3318C>T	p.Tyr1106Tyr	p.Tyr1106Tyr	0	0.00016	1	0	(0.0-1329.6)	Benign
17	29559778	G	A	rs112589561	NF1	synonymous_variant	c.3375G>A	c.3375G>A	p.Ala1125Ala	p.Ala1125Ala	0	8e-05	1	0	(0.0-8036.8)	Benign
17	29559842	C	A	.	NF1	missense_variant	c.3439C>A	c.3439C>A	p.Leu1147Ile	p.Leu1147Ile	0	8e-05	1	0	(0.0-8036.8)	Uncertain significance
17	29559864	A	G	rs371544233	NF1	missense_variant	c.3461A>G	c.3461A>G	p.Asn1154Ser	p.Asn1154Ser	0	8e-05	1	0	(0.0-8036.8)	Uncertain significance
17	29560072	G	A	.	NF1	synonymous_variant	c.3549G>A	c.3549G>A	p.Leu1183Leu	p.Leu1183Leu	0	0.00016	1	0	(0.0-1329.6)	Uncertain significance
17	29560087	A	G	rs777859444	NF1	synonymous_variant	c.3564A>G	c.3564A>G	p.Gln1188Gln	p.Gln1188Gln	0	0.00032	1	0	(0.0-359.8)	Benign
17	29560105	C	T	.	NF1	synonymous_variant	c.3582C>T	c.3582C>T	p.Asp1194Asp	p.Asp1194Asp	0	8e-05	1	0	(0.0-8036.8)	Uncertain significance
17	29560134	G	A	.	NF1	missense_variant	c.3611G>A	c.3611G>A	p.Arg1204Gln	p.Arg1204Gln	0	8e-05	1	0	(0.0-8036.8)	Uncertain significance
17	29560194	C	T	.	NF1	missense_variant	c.3671C>T	c.3671C>T	p.Ala1224Val	p.Ala1224Val	0	8e-05	1	0	(0.0-8036.8)	Uncertain significance
17	29560209	A	G	rs140523180	NF1	missense_variant	c.3686A>G	c.3686A>G	p.Asn1229Ser	p.Asn1229Ser	0	0.00048	1	0	(0.0-202.2)	Benign
17	29560213	G	T	rs183296277	NF1	synonymous_variant	c.3690G>T	c.3690G>T	p.Val1230Val	p.Val1230Val	0.03774	0.01073	0.112959	3.56574	(0.4-13.5)	Benign
17	29562630	A	T	.	NF1	missense_variant&splice_region_variant	c.3710A>T	c.3710A>T	p.Asp1237Val	p.Asp1237Val	0	8e-05	1	0	(0.0-8036.8)	Uncertain significance
17	29562650	G	A	.	NF1	missense_variant	c.3730G>A	c.3730G>A	p.Val1244Ile	p.Val1244Ile	0	8e-05	1	0	(0.0-8036.8)	Uncertain significance
17	29562658	G	A	.	NF1	synonymous_variant	c.3738G>A	c.3738G>A	p.Leu1246Leu	p.Leu1246Leu	0	8e-05	1	0	(0.0-8036.8)	Uncertain significance
17	29562665	T	C	.	NF1	missense_variant	c.3745T>C	c.3745T>C	p.Ser1249Pro	p.Ser1249Pro	0	8e-05	1	0	(0.0-8036.8)	Uncertain significance
17	29562685	A	G	rs766896025	NF1	synonymous_variant	c.3765A>G	c.3765A>G	p.Gln1255Gln	p.Gln1255Gln	0	8e-05	1	0	(0.0-8036.8)	Uncertain significance
17	29563003	A	AT	.	NF1	frameshift_variant	c.3940dupT	c.3940dupT	p.Trp1314fs	p.Trp1314fs	0	8e-05	1	0	(0.0-8036.8)	Pathogenic
17	29576014	A	G	rs753270018	NF1	synonymous_variant	c.3987A>G	c.3987A>G	p.Ser1329Ser	p.Ser1329Ser	0	8e-05	1	0	(0.0-8036.8)	Benign
17	29576036	C	T	rs146306756	NF1	missense_variant	c.4009C>T	c.4009C>T	p.Arg1337Trp	p.Arg1337Trp	0	8e-05	1	0	(0.0-8036.8)	Uncertain significance
17	29576073	C	G	.	NF1	missense_variant	c.4046C>G	c.4046C>G	p.Ala1349Gly	p.Ala1349Gly	0	8e-05	1	0	(0.0-8036.8)	Uncertain significance
17	29576098	C	T	rs747272290	NF1	synonymous_variant	c.4071C>T	c.4071C>T	p.Phe1357Phe	p.Phe1357Phe	0	8e-05	1	0	(0.0-8036.8)	Benign
17	29585418	C	T	rs750213850	NF1	synonymous_variant	c.4230C>T	c.4230C>T;c.4167C>T	p.Phe1410Phe	p.Phe1410Phe;p.Phe1389Phe	0	8e-05	1	0	(0.0-8036.8)	Benign
17	29585450	C	T	rs753997885	NF1	missense_variant	c.4262C>T	c.4262C>T;c.4199C>T	p.Pro1421Leu	p.Pro1421Leu;p.Pro1400Leu	0	8e-05	1	0	(0.0-8036.8)	Uncertain significance
17	29585464	A	G	.	NF1	missense_variant	c.4276A>G	c.4276A>G;c.4213A>G	p.Ile1426Val	p.Ile1426Val;p.Ile1405Val	0	8e-05	1	0	(0.0-8036.8)	Uncertain significance
17	29585467	T	C	.	NF1	synonymous_variant	c.4279T>C	c.4279T>C;c.4216T>C	p.Leu1427Leu	p.Leu1427Leu;p.Leu1406Leu	0	8e-05	1	0	(0.0-8036.8)	Uncertain significance
17	29585494	G	A	.	NF1	missense_variant	c.4306G>A	c.4306G>A;c.4243G>A	p.Glu1436Lys	p.Glu1436Lys;p.Glu1415Lys	0	8e-05	1	0	(0.0-8036.8)	Uncertain significance
17	29586085	A	G	.	NF1	synonymous_variant	c.4368A>G	c.4368A>G;c.4305A>G	p.Thr1456Thr	p.Thr1456Thr;p.Thr1435Thr	0	0.00016	1	0	(0.0-1329.6)	Uncertain significance
17	29586092	G	C	.	NF1	missense_variant	c.4375G>C	c.4375G>C;c.4312G>C	p.Glu1459Gln	p.Glu1459Gln;p.Glu1438Gln	0	8e-05	1	0	(0.0-8036.8)	Uncertain significance
17	29586126	G	A	.	NF1	missense_variant	c.4409G>A	c.4409G>A;c.4346G>A	p.Ser1470Asn	p.Ser1470Asn;p.Ser1449Asn	0	0.00096	1	0	(0.0-86.0)	Uncertain significance
17	29587401	T	C	rs746994734	NF1	missense_variant	c.4445T>C	c.4445T>C;c.4382T>C	p.Ile1482Thr	p.Ile1482Thr;p.Ile1461Thr	0.01887	0.00104	0.0615578	16.9732	(0.4-113.6)	Uncertain significance
17	29587432	A	G	.	NF1	synonymous_variant	c.4476A>G	c.4476A>G;c.4413A>G	p.Val1492Val	p.Val1492Val;p.Val1471Val	0	8e-05	1	0	(0.0-8036.8)	Uncertain significance
17	29587459	C	T	rs577394398	NF1	synonymous_variant	c.4503C>T	c.4503C>T;c.4440C>T	p.Asp1501Asp	p.Asp1501Asp;p.Asp1480Asp	0	8e-05	1	0	(0.0-8036.8)	Benign
17	29587480	T	A	.	NF1	missense_variant	c.4524T>A	c.4524T>A;c.4461T>A	p.His1508Gln	p.His1508Gln;p.His1487Gln	0	8e-05	1	0	(0.0-8036.8)	Uncertain significance
17	29587501	G	A	.	NF1	synonymous_variant	c.4545G>A	c.4545G>A;c.4482G>A	p.Gln1515Gln	p.Gln1515Gln;p.Gln1494Gln	0	0.00024	1	0	(0.0-572.9)	Uncertain significance
17	29587535	T	G	.	NF1	splice_donor_variant&intron_variant	c.4577+2T>G	c.4577+2T>G;c.4514+2T>G			0	8e-05	1	0	(0.0-8036.8)	Pathogenic
17	29588752	G	A	rs867955218	NF1	missense_variant	c.4601G>A	c.4601G>A;c.4538G>A	p.Arg1534Gln	p.Arg1534Gln;p.Arg1513Gln	0	8e-05	1	0	(0.0-8036.8)	Uncertain significance
17	29592252	A	G	.	NF1	missense_variant	c.4730A>G	c.4730A>G;c.4667A>G	p.Gln1577Arg	p.Gln1577Arg;p.Gln1556Arg	0	8e-05	1	0	(0.0-8036.8)	Uncertain significance
17	29592288	C	T	rs185660700	NF1	missense_variant	c.4766C>T	c.4766C>T;c.4703C>T	p.Thr1589Met	p.Thr1589Met;p.Thr1568Met	0	0.00016	1	0	(0.0-1329.6)	Uncertain significance
17	29652944	A	G	rs770558820	NF1	missense_variant	c.4942A>G	c.4942A>G;c.4879A>G	p.Thr1648Ala	p.Thr1648Ala;p.Thr1627Ala	0	0.0044	1	0	(0.0-16.6)	Benign
17	29653024	C	G	.	NF1	synonymous_variant	c.5022C>G	c.5022C>G;c.4959C>G	p.Val1674Val	p.Val1674Val;p.Val1653Val	0	8e-05	1	0	(0.0-8036.8)	Uncertain significance
17	29653080	A	G	.	NF1	missense_variant	c.5078A>G	c.5078A>G;c.5015A>G	p.His1693Arg	p.His1693Arg;p.His1672Arg	0	8e-05	1	0	(0.0-8036.8)	Uncertain significance
17	29653133	T	A	.	NF1	missense_variant	c.5131T>A	c.5131T>A;c.5068T>A	p.Cys1711Ser	p.Cys1711Ser;p.Cys1690Ser	0	8e-05	1	0	(0.0-8036.8)	Uncertain significance
17	29653162	G	T	rs773378630	NF1	missense_variant	c.5160G>T	c.5160G>T;c.5097G>T	p.Glu1720Asp	p.Glu1720Asp;p.Glu1699Asp	0.01887	0.00761	0.33454	2.49448	(0.1-14.5)	Benign
17	29654526	A	G	.	NF1	missense_variant	c.5278A>G	c.5278A>G;c.5215A>G	p.Thr1760Ala	p.Thr1760Ala;p.Thr1739Ala	0	8e-05	1	0	(0.0-8036.8)	Uncertain significance
17	29654537	A	G	rs199703296	NF1	synonymous_variant	c.5289A>G	c.5289A>G;c.5226A>G	p.Gln1763Gln	p.Gln1763Gln;p.Gln1742Gln	0	8e-05	1	0	(0.0-8036.8)	Uncertain significance
17	29654544	T	A	.	NF1	missense_variant	c.5296T>A	c.5296T>A;c.5233T>A	p.Ser1766Thr	p.Ser1766Thr;p.Ser1745Thr	0	8e-05	1	0	(0.0-8036.8)	Uncertain significance
17	29654671	C	T	rs760649828	NF1	missense_variant	c.5423C>T	c.5423C>T;c.5360C>T	p.Thr1808Met	p.Thr1808Met;p.Thr1787Met	0	8e-05	1	0	(0.0-8036.8)	Uncertain significance
17	29654688	C	T	.	NF1	missense_variant	c.5440C>T	c.5440C>T;c.5377C>T	p.His1814Tyr	p.His1814Tyr;p.His1793Tyr	0	8e-05	1	0	(0.0-8036.8)	Uncertain significance
17	29654720	C	A	.	NF1	synonymous_variant	c.5472C>A	c.5472C>A;c.5409C>A	p.Ile1824Ile	p.Ile1824Ile;p.Ile1803Ile	0	8e-05	1	0	(0.0-8036.8)	Uncertain significance
17	29654756	C	T	rs786202557	NF1	synonymous_variant	c.5508C>T	c.5508C>T;c.5445C>T	p.Pro1836Pro	p.Pro1836Pro;p.Pro1815Pro	0	0.00016	1	0	(0.0-1329.6)	Benign
17	29654825	A	G	.	NF1	synonymous_variant	c.5577A>G	c.5577A>G;c.5514A>G	p.Leu1859Leu	p.Leu1859Leu;p.Leu1838Leu	0	8e-05	1	0	(0.0-8036.8)	Uncertain significance
17	29654842	C	G	.	NF1	missense_variant	c.5594C>G	c.5594C>G;c.5531C>G	p.Ser1865Cys	p.Ser1865Cys;p.Ser1844Cys	0	8e-05	1	0	(0.0-8036.8)	Uncertain significance
17	29657368	C	T	rs373685150	NF1	synonymous_variant	c.5664C>T	c.5664C>T;c.5601C>T	p.Ile1888Ile	p.Ile1888Ile;p.Ile1867Ile	0	0.00056	1	0	(0.0-165.6)	Benign
17	29657398	A	G	.	NF1	synonymous_variant	c.5694A>G	c.5694A>G;c.5631A>G	p.Leu1898Leu	p.Leu1898Leu;p.Leu1877Leu	0	0.00024	1	0	(0.0-572.9)	Uncertain significance
17	29657433	C	G	rs751904277	NF1	missense_variant	c.5729C>G	c.5729C>G;c.5666C>G	p.Ser1910Cys	p.Ser1910Cys;p.Ser1889Cys	0	8e-05	1	0	(0.0-8036.8)	Uncertain significance
17	29657473	G	A	rs780145472	NF1	synonymous_variant	c.5769G>A	c.5769G>A;c.5706G>A	p.Thr1923Thr	p.Thr1923Thr;p.Thr1902Thr	0	8e-05	1	0	(0.0-8036.8)	Uncertain significance
17	29661953	A	G	rs777021090	NF1	synonymous_variant	c.5910A>G	c.5910A>G;c.5847A>G	p.Arg1970Arg	p.Arg1970Arg;p.Arg1949Arg	0.01887	0.00024	0.016796	78.9261	(1.5-980.4)	Benign
17	29663377	A	G	rs147995863	NF1	synonymous_variant	c.6033A>G	c.6033A>G;c.5970A>G	p.Leu2011Leu	p.Leu2011Leu;p.Leu1990Leu	0	0.00024	1	0	(0.0-572.9)	Benign
17	29663408	G	C	.	NF1	missense_variant	c.6064G>C	c.6064G>C;c.6001G>C	p.Gly2022Arg	p.Gly2022Arg;p.Gly2001Arg	0	8e-05	1	0	(0.0-8036.8)	Uncertain significance
17	29663797	G	C	.	NF1	missense_variant	c.6292G>C	c.6292G>C;c.6229G>C	p.Ala2098Pro	p.Ala2098Pro;p.Ala2077Pro	0	8e-05	1	0	(0.0-8036.8)	Uncertain significance
17	29664390	G	A	.	NF1	synonymous_variant	c.6432G>A	c.6432G>A;c.6369G>A	p.Glu2144Glu	p.Glu2144Glu;p.Glu2123Glu	0	8e-05	1	0	(0.0-8036.8)	Uncertain significance
17	29664483	C	A	.	NF1	synonymous_variant	c.6525C>A	c.6525C>A;c.6462C>A	p.Val2175Val	p.Val2175Val;p.Val2154Val	0	8e-05	1	0	(0.0-8036.8)	Uncertain significance
17	29664851	T	G	rs786203831	NF1	missense_variant	c.6657T>G	c.6657T>G;c.6594T>G	p.Asp2219Glu	p.Asp2219Glu;p.Asp2198Glu	0	8e-05	1	0	(0.0-8036.8)	Uncertain significance
17	29665055	A	G	.	NF1	synonymous_variant	c.6717A>G	c.6717A>G;c.6654A>G	p.Gln2239Gln	p.Gln2239Gln;p.Gln2218Gln	0	8e-05	1	0	(0.0-8036.8)	Uncertain significance
17	29665111	G	A	rs786202030	NF1	missense_variant	c.6773G>A	c.6773G>A;c.6710G>A	p.Arg2258Gln	p.Arg2258Gln;p.Arg2237Gln	0	0.00088	1	0	(0.0-95.2)	Benign
17	29665799	C	T	.	NF1	synonymous_variant	c.6897C>T	c.6897C>T;c.6834C>T	p.Thr2299Thr	p.Thr2299Thr;p.Thr2278Thr	0	8e-05	1	0	(0.0-8036.8)	Uncertain significance
17	29667554	T	C	.	NF1	missense_variant	c.6953T>C	c.6953T>C;c.6890T>C	p.Val2318Ala	p.Val2318Ala;p.Val2297Ala	0	0.00024	1	0	(0.0-572.9)	Uncertain significance
17	29667647	G	T	.	NF1	missense_variant	c.7046G>T	c.7046G>T;c.6983G>T	p.Arg2349Leu	p.Arg2349Leu;p.Arg2328Leu	0	0.00056	1	0	(0.0-165.6)	Benign
17	29670074	C	T	rs201881479	NF1	synonymous_variant	c.7110C>T	c.7110C>T;c.7047C>T	p.His2370His	p.His2370His;p.His2349His	0	0.0024	1	0	(0.0-31.3)	Uncertain significance
17	29676161	A	G	rs565708398	NF1	missense_variant	c.7213A>G	c.7213A>G;c.7150A>G	p.Ile2405Val	p.Ile2405Val;p.Ile2384Val	0	0.0004	1	0	(0.0-259.5)	Benign
17	29676242	A	C	.	NF1	missense_variant	c.7294A>C	c.7294A>C;c.7231A>C	p.Asn2432His	p.Asn2432His;p.Asn2411His	0	8e-05	1	0	(0.0-8036.8)	Uncertain significance
17	29676254	G	A	.	NF1	missense_variant	c.7306G>A	c.7306G>A;c.7243G>A	p.Val2436Met	p.Val2436Met;p.Val2415Met	0	8e-05	1	0	(0.0-8036.8)	Uncertain significance
17	29677247	A	G	rs201287021	NF1	synonymous_variant	c.7368A>G	c.7368A>G;c.7305A>G	p.Lys2456Lys	p.Lys2456Lys;p.Lys2435Lys	0	0.00833	1	0	(0.0-8.6)	Benign
17	29677280	A	G	.	NF1	synonymous_variant	c.7401A>G	c.7401A>G;c.7338A>G	p.Ser2467Ser	p.Ser2467Ser;p.Ser2446Ser	0	8e-05	1	0	(0.0-8036.8)	Uncertain significance
17	29677303	C	T	rs770532573	NF1	missense_variant	c.7424C>T	c.7424C>T;c.7361C>T	p.Thr2475Ile	p.Thr2475Ile;p.Thr2454Ile	0	0.00016	1	0	(0.0-1329.6)	Uncertain significance
17	29679298	G	A	.	NF1	stop_gained	c.7481G>A	c.7481G>A;c.7418G>A	p.Trp2494*	p.Trp2494*;p.Trp2473*	0	8e-05	1	0	(0.0-8035.1)	Pathogenic
17	29683545	A	G	.	NF1	synonymous_variant	c.7683A>G	c.7683A>G;c.7620A>G	p.Ser2561Ser	p.Ser2561Ser;p.Ser2540Ser	0	8e-05	1	0	(0.0-8036.8)	Uncertain significance
17	29683555	A	G	rs786202548	NF1	missense_variant	c.7693A>G	c.7693A>G;c.7630A>G	p.Thr2565Ala	p.Thr2565Ala;p.Thr2544Ala	0	8e-05	1	0	(0.0-8036.8)	Uncertain significance
17	29684013	C	A	rs749460130	NF1	missense_variant	c.7774C>A	c.7774C>A;c.7711C>A	p.His2592Asn	p.His2592Asn;p.His2571Asn	0	0.0008	1	0	(0.0-106.7)	Uncertain significance
17	29684061	G	C	.	NF1	missense_variant	c.7822G>C	c.7822G>C;c.7759G>C	p.Glu2608Gln	p.Glu2608Gln;p.Glu2587Gln	0	0.00024	1	0	(0.0-572.9)	Uncertain significance
17	29684076	C	A	.	NF1	missense_variant	c.7837C>A	c.7837C>A;c.7774C>A	p.Pro2613Thr	p.Pro2613Thr;p.Pro2592Thr	0	8e-05	1	0	(0.0-8036.8)	Uncertain significance
17	29684077	C	T	rs750972729	NF1	missense_variant	c.7838C>T	c.7838C>T;c.7775C>T	p.Pro2613Leu	p.Pro2613Leu;p.Pro2592Leu	0	8e-05	1	0	(0.0-8036.8)	Uncertain significance
17	29684080	A	G	rs587781502	NF1	missense_variant	c.7841A>G	c.7841A>G;c.7778A>G	p.Lys2614Arg	p.Lys2614Arg;p.Lys2593Arg	0	0.00016	1	0	(0.0-1329.6)	Uncertain significance
17	29684090	G	T	rs751273275	NF1	synonymous_variant	c.7851G>T	c.7851G>T;c.7788G>T	p.Ala2617Ala	p.Ala2617Ala;p.Ala2596Ala	0	0.00104	1	0	(0.0-78.3)	Benign
17	29684292	A	G	rs763646216	NF1	synonymous_variant	c.7875A>G	c.7875A>G;c.7812A>G	p.Thr2625Thr	p.Thr2625Thr;p.Thr2604Thr	0	8e-05	1	0	(0.0-8036.8)	Uncertain significance
17	29686024	G	A	rs2285895	NF1	synonymous_variant	c.8151G>A	c.8151G>A;c.8088G>A	p.Pro2717Pro	p.Pro2717Pro;p.Pro2696Pro	0.07547	0.05957	0.567625	1.24803	(0.3-3.3)	Benign
17	29687516	T	C	.	NF1	synonymous_variant	c.8172T>C	c.8172T>C;c.8109T>C	p.Ile2724Ile	p.Ile2724Ile;p.Ile2703Ile	0	8e-05	1	0	(0.0-8036.8)	Uncertain significance
17	29687637	G	A	.	NF1	missense_variant	c.8293G>A	c.8293G>A;c.8230G>A	p.Ala2765Thr	p.Ala2765Thr;p.Ala2744Thr	0	8e-05	1	0	(0.0-8036.8)	Uncertain significance
17	29701036	G	A	.	NF1	missense_variant	c.8383G>A	c.8383G>A;c.8320G>A	p.Asp2795Asn	p.Asp2795Asn;p.Asp2774Asn	0	8e-05	1	0	(0.0-8036.8)	Uncertain significance
17	29701060	C	A	rs779180729	NF1	missense_variant	c.8407C>A	c.8407C>A;c.8344C>A	p.Pro2803Thr	p.Pro2803Thr;p.Pro2782Thr	0	0.00064	1	0	(0.0-139.8)	Uncertain significance
17	29701104	C	T	rs547090599	NF1	synonymous_variant	c.8451C>T	c.8451C>T;c.8388C>T	p.Ser2817Ser	p.Ser2817Ser;p.Ser2796Ser	0	0.00032	1	0	(0.0-359.8)	Benign
17	29701168	G	A	rs368149035	NF1	missense_variant	c.8515G>A	c.8515G>A;c.8452G>A	p.Val2839Met	p.Val2839Met;p.Val2818Met	0	0.00024	1	0	(0.0-572.9)	Uncertain significance
17	41197742	C	T	.	BRCA1	missense_variant	c.5608G>A	c.5608G>A;c.5545G>A;c.5404G>A;c.2233G>A	p.Glu1870Lys	p.Glu1870Lys;p.Glu1849Lys;p.Glu1802Lys;p.Glu745Lys	0	8e-05	1	0	(0.0-8036.8)	Uncertain significance
17	41197775	C	A	rs730881501	BRCA1	missense_variant	c.5575G>T	c.5575G>T;c.5512G>T;c.5371G>T;c.2200G>T	p.Val1859Leu	p.Val1859Leu;p.Val1838Leu;p.Val1791Leu;p.Val734Leu	0	8e-05	1	0	(0.0-8036.8)	Pathogenic
17	41197800	C	T	.	BRCA1	synonymous_variant	c.5550G>A	c.5550G>A;c.5487G>A;c.5346G>A;c.2175G>A	p.Glu1850Glu	p.Glu1850Glu;p.Glu1829Glu;p.Glu1782Glu;p.Glu725Glu	0	8e-05	1	0	(0.0-8036.8)	Uncertain significance
17	41199684	A	G	.	BRCA1	missense_variant	c.5506T>C	c.5506T>C;c.5443T>C;c.2057T>C;c.5302T>C;c.2131T>C	p.Trp1836Arg	p.Trp1836Arg;p.Trp1815Arg;p.Leu686Pro;p.Trp1768Arg;p.Trp711Arg	0	8e-05	1	0	(0.0-8036.8)	Uncertain significance
17	41201153	T	A	.	BRCA1	synonymous_variant	c.5454A>T	c.5454A>T;c.5391A>T;c.5250A>T;c.2079A>T	p.Ser1818Ser	p.Ser1818Ser;p.Ser1797Ser;p.Ser1750Ser;p.Ser693Ser	0	8e-05	1	0	(0.0-8036.8)	Uncertain significance
17	41203085	G	A	rs398122695	BRCA1	missense_variant	c.5390C>T	c.5390C>T;c.5327C>T;c.2015C>T;c.5186C>T;c.2015C>T	p.Pro1797Leu	p.Pro1797Leu;p.Pro1776Leu;p.Pro672Leu;p.Pro1729Leu;p.Pro672Leu	0	0.00024	1	0	(0.0-572.9)	Uncertain significance
17	41203094	G	A	rs80357428	BRCA1	missense_variant	c.5381C>T	c.5381C>T;c.5318C>T;c.2006C>T;c.5177C>T;c.2006C>T	p.Thr1794Ile	p.Thr1794Ile;p.Thr1773Ile;p.Thr669Ile;p.Thr1726Ile;p.Thr669Ile	0	0.00072	1	0	(0.0-120.7)	Uncertain significance
17	41203106	T	C	rs397509257	BRCA1	missense_variant	c.5369A>G	c.5369A>G;c.5306A>G;c.1994A>G;c.5165A>G;c.1994A>G	p.Tyr1790Cys	p.Tyr1790Cys;p.Tyr1769Cys;p.Tyr665Cys;p.Tyr1722Cys;p.Tyr665Cys	0	0.00024	1	0	(0.0-572.9)	Uncertain significance
17	41203109	C	A	.	BRCA1	missense_variant	c.5366G>T	c.5366G>T;c.5303G>T;c.1991G>T;c.5162G>T;c.1991G>T	p.Cys1789Phe	p.Cys1789Phe;p.Cys1768Phe;p.Cys664Phe;p.Cys1721Phe;p.Cys664Phe	0	8e-05	1	0	(0.0-8036.8)	Uncertain significance
17	41203124	C	T	.	BRCA1	missense_variant	c.5351G>A	c.5351G>A;c.5288G>A;c.1976G>A;c.5147G>A;c.1976G>A	p.Gly1784Glu	p.Gly1784Glu;p.Gly1763Glu;p.Gly659Glu;p.Gly1716Glu;p.Gly659Glu	0	8e-05	1	0	(0.0-8036.8)	Uncertain significance
17	41209091	G	C	.	BRCA1	missense_variant	c.5318C>G	c.5318C>G;c.5255C>G;c.1943C>G;c.5114C>G;c.1943C>G	p.Ala1773Gly	p.Ala1773Gly;p.Ala1752Gly;p.Ala648Gly;p.Ala1705Gly;p.Ala648Gly	0	0.00032	1	0	(0.0-359.8)	Uncertain significance
17	41209101	G	C	rs397509244	BRCA1	missense_variant	c.5308C>G	c.5308C>G;c.5245C>G;c.1933C>G;c.5104C>G;c.1933C>G	p.Pro1770Ala	p.Pro1770Ala;p.Pro1749Ala;p.Pro645Ala;p.Pro1702Ala;p.Pro645Ala	0	8e-05	1	0	(0.0-8036.8)	Uncertain significance
17	41215382	G	A	.	BRCA1	stop_gained	c.5224C>T	c.5224C>T;c.5161C>T;c.1849C>T;c.5020C>T;c.1849C>T	p.Gln1742*	p.Gln1742*;p.Gln1721*;p.Gln617*;p.Gln1674*;p.Gln617*	0	8e-05	1	0	(0.0-8036.8)	Pathogenic
17	41215947	C	T	rs41293459	BRCA1	missense_variant	c.5159G>A	c.5159G>A;c.5096G>A;c.1784G>A;c.4955G>A;c.1784G>A	p.Arg1720Gln	p.Arg1720Gln;p.Arg1699Gln;p.Arg595Gln;p.Arg1652Gln;p.Arg595Gln	0	0.00024	1	0	(0.0-572.9)	Pathogenic
17	41219631	T	G	rs397507239	BRCA1	missense_variant	c.5131A>C	c.5131A>C;c.5068A>C;c.1756A>C;c.4927A>C;c.1756A>C	p.Lys1711Gln	p.Lys1711Gln;p.Lys1690Gln;p.Lys586Gln;p.Lys1643Gln;p.Lys586Gln	0	0.00024	1	0	(0.0-572.9)	Uncertain significance
17	41219665	ATTAG	A	rs80357580	BRCA1	frameshift_variant	c.5093_5096delCTAA	c.5093_5096delCTAA;c.5030_5033delCTAA;c.1718_1721delCTAA;c.4889_4892delCTAA;c.1718_1721delCTAA	p.Thr1698fs	p.Thr1698fs;p.Thr1677fs;p.Thr573fs;p.Thr1630fs;p.Thr573fs	0	8e-05	1	0	(0.0-8036.8)	Pathogenic
17	41219701	G	A	rs730882165	BRCA1	synonymous_variant	c.5061C>T	c.5061C>T;c.4998C>T;c.1686C>T;c.4857C>T;c.1686C>T	p.Tyr1687Tyr	p.Tyr1687Tyr;p.Tyr1666Tyr;p.Tyr562Tyr;p.Tyr1619Tyr;p.Tyr562Tyr	0	0.00016	1	0	(0.0-1329.6)	Benign
17	41222946	A	G	rs28897695	BRCA1	missense_variant&splice_region_variant	c.5048T>C	c.5048T>C;c.4985T>C;c.1673T>C;c.4844T>C;c.1673T>C	p.Phe1683Ser	p.Phe1683Ser;p.Phe1662Ser;p.Phe558Ser;p.Phe1615Ser;p.Phe558Ser	0	0.00136	1	0	(0.0-57.9)	Benign
17	41222975	C	T	rs1799967	BRCA1	missense_variant	c.5019G>A	c.5019G>A;c.4956G>A;c.1644G>A;c.4815G>A;c.1644G>A	p.Met1673Ile	p.Met1673Ile;p.Met1652Ile;p.Met548Ile;p.Met1605Ile;p.Met548Ile	0	8e-05	1	0	(0.0-8036.8)	Benign
17	41222989	T	C	rs747694453	BRCA1	missense_variant	c.5005A>G	c.5005A>G;c.4942A>G;c.1630A>G;c.4801A>G;c.1630A>G	p.Lys1669Glu	p.Lys1669Glu;p.Lys1648Glu;p.Lys544Glu;p.Lys1601Glu;p.Lys544Glu	0	8e-05	1	0	(0.0-8036.8)	Uncertain significance
17	41223035	C	T	.	BRCA1	synonymous_variant	c.4959G>A	c.4959G>A;c.4896G>A;c.1584G>A;c.4755G>A;c.1584G>A	p.Val1653Val	p.Val1653Val;p.Val1632Val;p.Val528Val;p.Val1585Val;p.Val528Val	0	0.00016	1	0	(0.0-1329.6)	Uncertain significance
17	41223048	A	G	rs4986854	BRCA1	missense_variant	c.4946T>C	c.4946T>C;c.4883T>C;c.1571T>C;c.4742T>C;c.1571T>C	p.Met1649Thr	p.Met1649Thr;p.Met1628Thr;p.Met524Thr;p.Met1581Thr;p.Met524Thr	0.03774	0.03627	0.723893	1.02057	(0.1-3.8)	Benign
17	41223076	T	C	.	BRCA1	missense_variant	c.4918A>G	c.4918A>G;c.4855A>G;c.1543A>G;c.4714A>G;c.1543A>G	p.Thr1640Ala	p.Thr1640Ala;p.Thr1619Ala;p.Thr515Ala;p.Thr1572Ala;p.Thr515Ala	0	8e-05	1	0	(0.0-8036.8)	Uncertain significance
17	41223094	T	C	rs1799966	BRCA1	missense_variant	c.4900A>G	c.4900A>G;c.4837A>G;c.1525A>G;c.4696A>G;c.1525A>G	p.Ser1634Gly	p.Ser1634Gly;p.Ser1613Gly;p.Ser509Gly;p.Ser1566Gly;p.Ser509Gly	0.54717	0.55913	1	1.00683	(0.7-1.5)	Benign
17	41223119	T	C	rs28897693	BRCA1	synonymous_variant	c.4875A>G	c.4875A>G;c.4812A>G;c.1500A>G;c.4671A>G;c.1500A>G	p.Gln1625Gln	p.Gln1625Gln;p.Gln1604Gln;p.Gln500Gln;p.Gln1557Gln;p.Gln500Gln	0	0.00048	1	0	(0.0-202.2)	Benign
17	41223133	A	G	rs775837744	BRCA1	synonymous_variant	c.4861T>C	c.4861T>C;c.4798T>C;c.1486T>C;c.4657T>C;c.1486T>C	p.Leu1621Leu	p.Leu1621Leu;p.Leu1600Leu;p.Leu496Leu;p.Leu1553Leu;p.Leu496Leu	0	0.0004	1	0	(0.0-259.5)	Benign
17	41223165	C	T	rs80357341	BRCA1	missense_variant	c.4829G>A	c.4829G>A;c.4766G>A;c.1454G>A;c.4625G>A;c.1454G>A	p.Arg1610His	p.Arg1610His;p.Arg1589His;p.Arg485His;p.Arg1542His;p.Arg485His	0	8e-05	1	0	(0.0-8036.8)	Uncertain significance
17	41223171	G	A	.	BRCA1	missense_variant	c.4823C>T	c.4823C>T;c.4760C>T;c.1448C>T;c.4619C>T;c.1448C>T	p.Ser1608Leu	p.Ser1608Leu;p.Ser1587Leu;p.Ser483Leu;p.Ser1540Leu;p.Ser483Leu	0	0.00016	1	0	(0.0-1329.6)	Uncertain significance
17	41223202	A	G	rs80356909	BRCA1	missense_variant	c.4792T>C	c.4792T>C;c.4729T>C;c.1417T>C;c.4588T>C;c.1417T>C	p.Ser1598Pro	p.Ser1598Pro;p.Ser1577Pro;p.Ser473Pro;p.Ser1530Pro;p.Ser473Pro	0	0.01241	1	0	(0.0-5.7)	Benign
17	41223214	C	T	.	BRCA1	missense_variant	c.4780G>A	c.4780G>A;c.4717G>A;c.1405G>A;c.4576G>A;c.1405G>A	p.Asp1594Asn	p.Asp1594Asn;p.Asp1573Asn;p.Asp469Asn;p.Asp1526Asn;p.Asp469Asn	0	8e-05	1	0	(0.0-8036.8)	Uncertain significance
17	41226379	C	T	rs28897692	BRCA1	synonymous_variant	c.4707G>A	c.4707G>A;c.4644G>A;c.1332G>A;c.4503G>A;c.1332G>A	p.Thr1569Thr	p.Thr1569Thr;p.Thr1548Thr;p.Thr444Thr;p.Thr1501Thr;p.Thr444Thr	0	8e-05	1	0	(0.0-8036.8)	Benign
17	41228542	T	G	.	BRCA1	missense_variant	c.4510A>C	c.4510A>C;c.4447A>C;c.1135A>C;c.4306A>C;c.1135A>C	p.Ser1504Arg	p.Ser1504Arg;p.Ser1483Arg;p.Ser379Arg;p.Ser1436Arg;p.Ser379Arg	0	8e-05	1	0	(0.0-8036.8)	Uncertain significance
17	41228567	A	G	rs756281673	BRCA1	synonymous_variant	c.4485T>C	c.4485T>C;c.4422T>C;c.1110T>C;c.4281T>C;c.1110T>C	p.Ala1495Ala	p.Ala1495Ala;p.Ala1474Ala;p.Ala370Ala;p.Ala1427Ala;p.Ala370Ala	0	0.00064	1	0	(0.0-139.8)	Benign
17	41228613	T	C	.	BRCA1	missense_variant	c.4439A>G	c.4439A>G;c.4376A>G;c.1064A>G;c.4235A>G;c.1064A>G	p.Lys1480Arg	p.Lys1480Arg;p.Lys1459Arg;p.Lys355Arg;p.Lys1412Arg;p.Lys355Arg	0	8e-05	1	0	(0.0-8036.8)	Uncertain significance
17	41231398	T	C	.	BRCA1	missense_variant	c.4376A>G	c.4376A>G	p.Gln1459Arg	p.Gln1459Arg	0	0.00056	1	0	(0.0-165.6)	Uncertain significance
17	41234431	T	C	rs80356840	BRCA1	synonymous_variant	c.4347A>G	c.4347A>G;c.4347A>G;c.1038A>G;c.4206A>G;c.1038A>G	p.Thr1449Thr	p.Thr1449Thr;p.Thr1449Thr;p.Thr346Thr;p.Thr1402Thr;p.Thr346Thr	0.01887	0.01161	0.466631	1.60882	(0.0-9.3)	Benign
17	41234470	A	G	rs1060915	BRCA1	synonymous_variant	c.4308T>C	c.4308T>C;c.4308T>C;c.999T>C;c.4167T>C;c.999T>C	p.Ser1436Ser	p.Ser1436Ser;p.Ser1436Ser;p.Ser333Ser;p.Ser1389Ser;p.Ser333Ser	0.54717	0.55846	1	1.00924	(0.7-1.5)	Benign
17	41234472	A	G	.	BRCA1	missense_variant	c.4306T>C	c.4306T>C;c.4306T>C;c.997T>C;c.4165T>C;c.997T>C	p.Ser1436Pro	p.Ser1436Pro;p.Ser1436Pro;p.Ser333Pro;p.Ser1389Pro;p.Ser333Pro	0	8e-05	1	0	(0.0-8036.8)	Uncertain significance
17	41234489	G	A	.	BRCA1	missense_variant	c.4289C>T	c.4289C>T;c.4289C>T;c.980C>T;c.4148C>T;c.980C>T	p.Pro1430Leu	p.Pro1430Leu;p.Pro1430Leu;p.Pro327Leu;p.Pro1383Leu;p.Pro327Leu	0	0.00016	1	0	(0.0-1329.6)	Uncertain significance
17	41234510	C	T	.	BRCA1	missense_variant	c.4268G>A	c.4268G>A;c.4268G>A;c.959G>A;c.4127G>A;c.959G>A	p.Ser1423Asn	p.Ser1423Asn;p.Ser1423Asn;p.Ser320Asn;p.Ser1376Asn;p.Ser320Asn	0	8e-05	1	0	(0.0-8036.8)	Uncertain significance
17	41234580	T	C	rs80357306	BRCA1	missense_variant	c.4198A>G	c.4198A>G;c.4198A>G;c.889A>G;c.4057A>G;c.889A>G	p.Met1400Val	p.Met1400Val;p.Met1400Val;p.Met297Val;p.Met1353Val;p.Met297Val	0	8e-05	1	0	(0.0-8036.8)	Uncertain significance
17	41242987	A	G	.	BRCA1	missense_variant	c.4159T>C	c.4159T>C;c.4159T>C;c.850T>C;c.4018T>C;c.850T>C	p.Ser1387Pro	p.Ser1387Pro;p.Ser1387Pro;p.Ser284Pro;p.Ser1340Pro;p.Ser284Pro	0	0.00016	1	0	(0.0-1329.6)	Uncertain significance
17	41242988	G	A	.	BRCA1	synonymous_variant	c.4158C>T	c.4158C>T;c.4158C>T;c.849C>T;c.4017C>T;c.849C>T	p.Ser1386Ser	p.Ser1386Ser;p.Ser1386Ser;p.Ser283Ser;p.Ser1339Ser;p.Ser283Ser	0	8e-05	1	0	(0.0-8036.8)	Uncertain significance
17	41243040	G	T	.	BRCA1	missense_variant	c.4106C>A	c.4106C>A;c.4106C>A;c.797C>A;c.3965C>A;c.797C>A	p.Ala1369Glu	p.Ala1369Glu;p.Ala1369Glu;p.Ala266Glu;p.Ala1322Glu;p.Ala266Glu	0	8e-05	1	0	(0.0-8036.8)	Uncertain significance
17	41243501	C	T	rs758515222	BRCA1	synonymous_variant	c.4047G>A	c.4047G>A;c.4047G>A;c.3906G>A	p.Thr1349Thr	p.Thr1349Thr;p.Thr1349Thr;p.Thr1302Thr	0	8e-05	1	0	(0.0-8036.8)	Benign
17	41243502	G	A	rs80357345	BRCA1	missense_variant	c.4046C>T	c.4046C>T;c.4046C>T;c.3905C>T	p.Thr1349Met	p.Thr1349Met;p.Thr1349Met;p.Thr1302Met	0	8e-05	1	0	(0.0-8036.8)	Benign
17	41243573	C	T	rs761424661	BRCA1	synonymous_variant	c.3975G>A	c.3975G>A;c.3975G>A;c.3834G>A	p.Arg1325Arg	p.Arg1325Arg;p.Arg1325Arg;p.Arg1278Arg	0	8e-05	1	0	(0.0-8036.8)	Uncertain significance
17	41243663	C	T	.	BRCA1	synonymous_variant	c.3885G>A	c.3885G>A;c.3885G>A;c.3744G>A	p.Leu1295Leu	p.Leu1295Leu;p.Leu1295Leu;p.Leu1248Leu	0	8e-05	1	0	(0.0-8036.8)	Uncertain significance
17	41243696	G	A	rs776070899	BRCA1	synonymous_variant	c.3852C>T	c.3852C>T;c.3852C>T;c.3711C>T	p.His1284His	p.His1284His;p.His1284His;p.His1237His	0	8e-05	1	0	(0.0-8036.8)	Uncertain significance
17	41243737	T	G	.	BRCA1	missense_variant	c.3811A>C	c.3811A>C;c.3811A>C;c.3670A>C	p.Ser1271Arg	p.Ser1271Arg;p.Ser1271Arg;p.Ser1224Arg	0	8e-05	1	0	(0.0-8036.8)	Uncertain significance
17	41243776	C	T	.	BRCA1	missense_variant	c.3772G>A	c.3772G>A;c.3772G>A;c.3631G>A	p.Glu1258Lys	p.Glu1258Lys;p.Glu1258Lys;p.Glu1211Lys	0	8e-05	1	0	(0.0-8036.8)	Uncertain significance
17	41243800	C	T	rs28897686	BRCA1	missense_variant	c.3748G>A	c.3748G>A;c.3748G>A;c.3607G>A	p.Glu1250Lys	p.Glu1250Lys;p.Glu1250Lys;p.Glu1203Lys	0	8e-05	1	0	(0.0-8036.8)	Benign
17	41243801	G	A	rs587780801	BRCA1	synonymous_variant	c.3747C>T	c.3747C>T;c.3747C>T;c.3606C>T	p.Thr1249Thr	p.Thr1249Thr;p.Thr1249Thr;p.Thr1202Thr	0	8e-05	1	0	(0.0-8036.8)	Benign
17	41243841	T	C	rs863224760	BRCA1	missense_variant	c.3707A>G	c.3707A>G;c.3707A>G;c.3566A>G	p.Asn1236Ser	p.Asn1236Ser;p.Asn1236Ser;p.Asn1189Ser	0	0.0004	1	0	(0.0-259.5)	Uncertain significance
17	41243886	T	G	rs273900713	BRCA1	missense_variant	c.3662A>C	c.3662A>C;c.3662A>C;c.3521A>C	p.Glu1221Ala	p.Glu1221Ala;p.Glu1221Ala;p.Glu1174Ala	0	8e-05	1	0	(0.0-8036.8)	Uncertain significance
17	41243899	A	G	rs273900712	BRCA1	missense_variant	c.3649T>C	c.3649T>C;c.3649T>C;c.3508T>C	p.Ser1217Pro	p.Ser1217Pro;p.Ser1217Pro;p.Ser1170Pro	0	0.00024	1	0	(0.0-572.9)	Uncertain significance
17	41243908	C	A	rs80356923	BRCA1	stop_gained	c.3640G>T	c.3640G>T;c.3640G>T;c.3499G>T	p.Glu1214*	p.Glu1214*;p.Glu1214*;p.Glu1167*	0.01887	0	0.00422546	Inf	(6.0-Inf)	Pathogenic
17	41243929	T	G	.	BRCA1	missense_variant	c.3619A>C	c.3619A>C;c.3619A>C;c.3478A>C	p.Lys1207Gln	p.Lys1207Gln;p.Lys1207Gln;p.Lys1160Gln	0	0.00016	1	0	(0.0-1329.6)	Uncertain significance
17	41244000	T	C	rs16942	BRCA1	missense_variant	c.3548A>G	c.3548A>G;c.3548A>G;c.3407A>G	p.Lys1183Arg	p.Lys1183Arg;p.Lys1183Arg;p.Lys1136Arg	0.54717	0.55865	1	1.00864	(0.7-1.5)	Benign
17	41244004	G	A	rs80357296	BRCA1	stop_gained	c.3544C>T	c.3544C>T;c.3544C>T;c.3403C>T	p.Gln1182*	p.Gln1182*;p.Gln1182*;p.Gln1135*	0	8e-05	1	0	(0.0-8036.8)	Pathogenic
17	41244069	TTTA	T	.	BRCA1	disruptive_inframe_deletion	c.3476_3478delTAA	c.3476_3478delTAA;c.3476_3478delTAA;c.3335_3337delTAA	p.Ile1159del	p.Ile1159del;p.Ile1159del;p.Ile1112del	0	8e-05	1	0	(0.0-8036.8)	Uncertain significance
17	41244082	C	T	.	BRCA1	missense_variant	c.3466G>A	c.3466G>A;c.3466G>A;c.3325G>A	p.Asp1156Asn	p.Asp1156Asn;p.Asp1156Asn;p.Asp1109Asn	0	8e-05	1	0	(0.0-8036.8)	Uncertain significance
17	41244100	G	A	rs80357272	BRCA1	missense_variant	c.3448C>T	c.3448C>T;c.3448C>T;c.3307C>T	p.Pro1150Ser	p.Pro1150Ser;p.Pro1150Ser;p.Pro1103Ser	0	0.00184	1	0	(0.0-41.6)	Uncertain significance
17	41244113	A	G	rs786201222	BRCA1	synonymous_variant	c.3435T>C	c.3435T>C;c.3435T>C;c.3294T>C	p.Val1145Val	p.Val1145Val;p.Val1145Val;p.Val1098Val	0	8e-05	1	0	(0.0-8036.8)	Benign
17	41244129	C	A	.	BRCA1	missense_variant	c.3419G>T	c.3419G>T;c.3419G>T;c.3278G>T	p.Ser1140Ile	p.Ser1140Ile;p.Ser1140Ile;p.Ser1093Ile	0	8e-05	1	0	(0.0-8036.8)	Uncertain significance
17	41244250	C	T	.	BRCA1	missense_variant	c.3298G>A	c.3298G>A;c.3298G>A;c.3157G>A	p.Gly1100Arg	p.Gly1100Arg;p.Gly1100Arg;p.Gly1053Arg	0	8e-05	1	0	(0.0-8036.8)	Uncertain significance
17	41244265	T	C	.	BRCA1	missense_variant	c.3283A>G	c.3283A>G;c.3283A>G;c.3142A>G	p.Lys1095Glu	p.Lys1095Glu;p.Lys1095Glu;p.Lys1048Glu	0	8e-05	1	0	(0.0-8036.8)	Uncertain significance
17	41244333	A	G	.	BRCA1	missense_variant	c.3215T>C	c.3215T>C;c.3215T>C;c.3074T>C	p.Leu1072Pro	p.Leu1072Pro;p.Leu1072Pro;p.Leu1025Pro	0	8e-05	1	0	(0.0-8036.8)	Uncertain significance
17	41244342	T	C	.	BRCA1	missense_variant	c.3206A>G	c.3206A>G;c.3206A>G;c.3065A>G	p.Gln1069Arg	p.Gln1069Arg;p.Gln1069Arg;p.Gln1022Arg	0	8e-05	1	0	(0.0-8036.8)	Uncertain significance
17	41244405	C	T	rs80356899	BRCA1	missense_variant	c.3143G>A	c.3143G>A;c.3143G>A;c.3002G>A	p.Gly1048Asp	p.Gly1048Asp;p.Gly1048Asp;p.Gly1001Asp	0	8e-05	1	0	(0.0-8036.8)	Uncertain significance
17	41244429	C	T	rs4986852	BRCA1	missense_variant	c.3119G>A	c.3119G>A;c.3119G>A;c.2978G>A	p.Ser1040Asn	p.Ser1040Asn;p.Ser1040Asn;p.Ser993Asn	0	8e-05	1	0	(0.0-8036.8)	Benign
17	41244435	T	C	rs16941	BRCA1	missense_variant	c.3113A>G	c.3113A>G;c.3113A>G;c.2972A>G	p.Glu1038Gly	p.Glu1038Gly;p.Glu1038Gly;p.Glu991Gly	0.54717	0.55869	1	1.00858	(0.7-1.5)	Benign
17	41244465	C	T	rs80357459	BRCA1	missense_variant	c.3083G>A	c.3083G>A;c.3083G>A;c.2942G>A	p.Arg1028His	p.Arg1028His;p.Arg1028His;p.Arg981His	0	0.00016	1	0	(0.0-1329.6)	Benign
17	41244526	T	C	rs56321129	BRCA1	missense_variant	c.3022A>G	c.3022A>G;c.3022A>G;c.2881A>G	p.Met1008Val	p.Met1008Val;p.Met1008Val;p.Met961Val	0	0.00024	1	0	(0.0-572.9)	Uncertain significance
17	41244584	T	C	.	BRCA1	synonymous_variant	c.2964A>G	c.2964A>G;c.2964A>G;c.2823A>G	p.Ser988Ser	p.Ser988Ser;p.Ser988Ser;p.Ser941Ser	0	0.00128	1	0	(0.0-62.0)	Uncertain significance
17	41244612	C	T	rs80356985	BRCA1	missense_variant	c.2936G>A	c.2936G>A;c.2936G>A;c.2795G>A	p.Arg979His	p.Arg979His;p.Arg979His;p.Arg932His	0	8e-05	1	0	(0.0-8036.8)	Uncertain significance
17	41244665	G	A	rs201190540	BRCA1	synonymous_variant	c.2883C>T	c.2883C>T;c.2883C>T;c.2742C>T	p.Asn961Asn	p.Asn961Asn;p.Asn961Asn;p.Asn914Asn	0	8e-05	1	0	(0.0-8036.8)	Benign
17	41244820	G	C	.	BRCA1	missense_variant	c.2728C>G	c.2728C>G;c.2728C>G;c.2587C>G	p.Gln910Glu	p.Gln910Glu;p.Gln910Glu;p.Gln863Glu	0	8e-05	1	0	(0.0-8036.8)	Uncertain significance
17	41244822	T	A	rs80357127	BRCA1	missense_variant	c.2726A>T	c.2726A>T;c.2726A>T;c.2585A>T	p.Asn909Ile	p.Asn909Ile;p.Asn909Ile;p.Asn862Ile	0	0.00064	1	0	(0.0-139.8)	Uncertain significance
17	41244849	G	A	.	BRCA1	missense_variant	c.2699C>T	c.2699C>T;c.2699C>T;c.2558C>T	p.Thr900Ile	p.Thr900Ile;p.Thr900Ile;p.Thr853Ile	0	8e-05	1	0	(0.0-8036.8)	Uncertain significance
17	41244876	G	A	.	BRCA1	missense_variant	c.2672C>T	c.2672C>T;c.2672C>T;c.2531C>T	p.Ser891Phe	p.Ser891Phe;p.Ser891Phe;p.Ser844Phe	0	8e-05	1	0	(0.0-8036.8)	Uncertain significance
17	41244935	C	T	rs587782608	BRCA1	synonymous_variant	c.2613G>A	c.2613G>A;c.2613G>A;c.2472G>A	p.Pro871Pro	p.Pro871Pro;p.Pro871Pro;p.Pro824Pro	0	0.00056	1	0	(0.0-165.6)	Benign
17	41244936	G	A	rs799917	BRCA1	missense_variant	c.2612C>T	c.2612C>T;c.2612C>T;c.2471C>T	p.Pro871Leu	p.Pro871Leu;p.Pro871Leu;p.Pro824Leu	0.54717	0.55861	1	1.00876	(0.7-1.5)	Benign
17	41244982	A	G	rs80356892	BRCA1	missense_variant	c.2566T>C	c.2566T>C;c.2566T>C;c.2425T>C	p.Tyr856His	p.Tyr856His;p.Tyr856His;p.Tyr809His	0	0.01697	1	0	(0.0-4.2)	Benign
17	41244984	T	G	rs768001441	BRCA1	missense_variant	c.2564A>C	c.2564A>C;c.2564A>C;c.2423A>C	p.Gln855Pro	p.Gln855Pro;p.Gln855Pro;p.Gln808Pro	0	0.0004	1	0	(0.0-259.5)	Uncertain significance
17	41245021	T	C	rs80357435	BRCA1	missense_variant	c.2527A>G	c.2527A>G;c.2527A>G;c.2386A>G	p.Thr843Ala	p.Thr843Ala;p.Thr843Ala;p.Thr796Ala	0	0.00024	1	0	(0.0-572.9)	Uncertain significance
17	41245067	T	G	rs397508970	BRCA1	missense_variant	c.2481A>C	c.2481A>C;c.2481A>C;c.2340A>C	p.Glu827Asp	p.Glu827Asp;p.Glu827Asp;p.Glu780Asp	0	8e-05	1	0	(0.0-8036.8)	Uncertain significance
17	41245201	T	C	rs80356948	BRCA1	missense_variant	c.2347A>G	c.2347A>G;c.2347A>G;c.2206A>G	p.Ile783Val	p.Ile783Val;p.Ile783Val;p.Ile736Val	0	0.00016	1	0	(0.0-1329.6)	Benign
17	41245203	C	A	.	BRCA1	missense_variant	c.2345G>T	c.2345G>T;c.2345G>T;c.2204G>T	p.Ser782Ile	p.Ser782Ile;p.Ser782Ile;p.Ser735Ile	0	8e-05	1	0	(0.0-8036.8)	Uncertain significance
17	41245224	G	C	.	BRCA1	missense_variant	c.2324C>G	c.2324C>G;c.2324C>G;c.2183C>G	p.Thr775Ser	p.Thr775Ser;p.Thr775Ser;p.Thr728Ser	0	8e-05	1	0	(0.0-8036.8)	Uncertain significance
17	41245228	C	T	.	BRCA1	missense_variant	c.2320G>A	c.2320G>A;c.2320G>A;c.2179G>A	p.Gly774Ser	p.Gly774Ser;p.Gly774Ser;p.Gly727Ser	0	0.00016	1	0	(0.0-1329.6)	Uncertain significance
17	41245236	A	G	rs730881481	BRCA1	missense_variant	c.2312T>C	c.2312T>C;c.2312T>C;c.2171T>C	p.Leu771Ser	p.Leu771Ser;p.Leu771Ser;p.Leu724Ser	0	8e-05	1	0	(0.0-8036.8)	Uncertain significance
17	41245237	A	G	rs16940	BRCA1	synonymous_variant	c.2311T>C	c.2311T>C;c.2311T>C;c.2170T>C	p.Leu771Leu	p.Leu771Leu;p.Leu771Leu;p.Leu724Leu	0.54717	0.55853	1	1.00876	(0.7-1.5)	Benign
17	41245262	T	A	rs273898682	BRCA1	missense_variant	c.2286A>T	c.2286A>T;c.2286A>T;c.2145A>T	p.Arg762Ser	p.Arg762Ser;p.Arg762Ser;p.Arg715Ser	0	8e-05	1	0	(0.0-8036.8)	Uncertain significance
17	41245272	T	A	.	BRCA1	missense_variant	c.2276A>T	c.2276A>T;c.2276A>T;c.2135A>T	p.Gln759Leu	p.Gln759Leu;p.Gln759Leu;p.Gln712Leu	0	8e-05	1	0	(0.0-8036.8)	Uncertain significance
17	41245310	G	A	.	BRCA1	synonymous_variant	c.2238C>T	c.2238C>T;c.2238C>T;c.2097C>T	p.Asp746Asp	p.Asp746Asp;p.Asp746Asp;p.Asp699Asp	0	8e-05	1	0	(0.0-8036.8)	Uncertain significance
17	41245409	T	C	.	BRCA1	synonymous_variant	c.2139A>G	c.2139A>G;c.2139A>G;c.1998A>G	p.Ser713Ser	p.Ser713Ser;p.Ser713Ser;p.Ser666Ser	0	8e-05	1	0	(0.0-8036.8)	Uncertain significance
17	41245466	G	A	rs1799949	BRCA1	synonymous_variant	c.2082C>T	c.2082C>T;c.2082C>T;c.1941C>T	p.Ser694Ser	p.Ser694Ser;p.Ser694Ser;p.Ser647Ser	0.54717	0.55853	1	1.00948	(0.7-1.5)	Benign
17	41245662	C	T	.	BRCA1	missense_variant	c.1886G>A	c.1886G>A;c.1886G>A;c.1745G>A	p.Arg629Lys	p.Arg629Lys;p.Arg629Lys;p.Arg582Lys	0	8e-05	1	0	(0.0-8036.8)	Uncertain significance
17	41245669	C	T	rs80357425	BRCA1	missense_variant	c.1879G>A	c.1879G>A;c.1879G>A;c.1738G>A	p.Val627Ile	p.Val627Ile;p.Val627Ile;p.Val580Ile	0	0.00048	1	0	(0.0-202.2)	Uncertain significance
17	41245759	C	T	rs55650082	BRCA1	missense_variant	c.1789G>A	c.1789G>A;c.1789G>A;c.1648G>A	p.Glu597Lys	p.Glu597Lys;p.Glu597Lys;p.Glu550Lys	0	0.00016	1	0	(0.0-1329.6)	Uncertain significance
17	41245769	A	G	.	BRCA1	synonymous_variant	c.1779T>C	c.1779T>C;c.1779T>C;c.1638T>C	p.Asn593Asn	p.Asn593Asn;p.Asn593Asn;p.Asn546Asn	0	8e-05	1	0	(0.0-8036.8)	Uncertain significance
17	41245830	G	A	.	BRCA1	missense_variant	c.1718C>T	c.1718C>T;c.1718C>T;c.1577C>T	p.Ser573Leu	p.Ser573Leu;p.Ser573Leu;p.Ser526Leu	0	8e-05	1	0	(0.0-8036.8)	Uncertain significance
17	41245932	G	A	rs80357374	BRCA1	missense_variant	c.1616C>T	c.1616C>T;c.1616C>T;c.1475C>T	p.Thr539Met	p.Thr539Met;p.Thr539Met;p.Thr492Met	0	8e-05	1	0	(0.0-8036.8)	Uncertain significance
17	41246015	G	T	.	BRCA1	synonymous_variant	c.1533C>A	c.1533C>A;c.1533C>A;c.1392C>A	p.Gly511Gly	p.Gly511Gly;p.Gly511Gly;p.Gly464Gly	0	8e-05	1	0	(0.0-8036.8)	Uncertain significance
17	41246037	C	T	rs56272539	BRCA1	missense_variant	c.1511G>A	c.1511G>A;c.1511G>A;c.1370G>A	p.Arg504His	p.Arg504His;p.Arg504His;p.Arg457His	0	8e-05	1	0	(0.0-8036.2)	Uncertain significance
17	41246064	T	G	.	BRCA1	missense_variant	c.1484A>C	c.1484A>C;c.1484A>C;c.1343A>C	p.Glu495Ala	p.Glu495Ala;p.Glu495Ala;p.Glu448Ala	0	8e-05	1	0	(0.0-8036.2)	Uncertain significance
17	41246081	C	T	rs794726997	BRCA1	synonymous_variant	c.1467G>A	c.1467G>A;c.1467G>A;c.1326G>A	p.Glu489Glu	p.Glu489Glu;p.Glu489Glu;p.Glu442Glu	0	8e-05	1	0	(0.0-8036.2)	Uncertain significance
17	41246084	A	G	.	BRCA1	synonymous_variant	c.1464T>C	c.1464T>C;c.1464T>C;c.1323T>C	p.Thr488Thr	p.Thr488Thr;p.Thr488Thr;p.Thr441Thr	0	8e-05	1	0	(0.0-8036.2)	Uncertain significance
17	41246156	G	A	rs533802049	BRCA1	synonymous_variant	c.1392C>T	c.1392C>T;c.1392C>T;c.1251C>T	p.Thr464Thr	p.Thr464Thr;p.Thr464Thr;p.Thr417Thr	0	8e-05	1	0	(0.0-8036.2)	Benign
17	41246191	C	G	rs768054411	BRCA1	missense_variant	c.1357G>C	c.1357G>C;c.1357G>C;c.1216G>C	p.Glu453Gln	p.Glu453Gln;p.Glu453Gln;p.Glu406Gln	0	0.00016	1	0	(0.0-1329.6)	Uncertain significance
17	41246208	A	G	.	BRCA1	missense_variant	c.1340T>C	c.1340T>C;c.1340T>C;c.1199T>C	p.Val447Ala	p.Val447Ala;p.Val447Ala;p.Val400Ala	0	8e-05	1	0	(0.0-8036.8)	Uncertain significance
17	41246238	T	C	.	BRCA1	missense_variant	c.1310A>G	c.1310A>G;c.1310A>G;c.1169A>G	p.His437Arg	p.His437Arg;p.His437Arg;p.His390Arg	0	0.00016	1	0	(0.0-1329.6)	Uncertain significance
17	41246248	T	G	.	BRCA1	missense_variant	c.1300A>C	c.1300A>C;c.1300A>C;c.1159A>C	p.Ser434Arg	p.Ser434Arg;p.Ser434Arg;p.Ser387Arg	0	8e-05	1	0	(0.0-8036.8)	Uncertain significance
17	41246305	C	T	rs587782770	BRCA1	missense_variant	c.1243G>A	c.1243G>A;c.1243G>A;c.1102G>A	p.Val415Ile	p.Val415Ile;p.Val415Ile;p.Val368Ile	0	0.00016	1	0	(0.0-1329.6)	Uncertain significance
17	41246346	C	T	rs397507184	BRCA1	missense_variant	c.1202G>A	c.1202G>A;c.1202G>A;c.1061G>A	p.Gly401Glu	p.Gly401Glu;p.Gly401Glu;p.Gly354Glu	0	0.0012	1	0	(0.0-66.6)	Uncertain significance
17	41246365	A	T	.	BRCA1	missense_variant	c.1183T>A	c.1183T>A;c.1183T>A;c.1042T>A	p.Ser395Thr	p.Ser395Thr;p.Ser395Thr;p.Ser348Thr	0	8e-05	1	0	(0.0-8036.8)	Uncertain significance
17	41246663	G	A	.	BRCA1	synonymous_variant	c.885C>T	c.885C>T;c.885C>T;c.744C>T	p.Asp295Asp	p.Asp295Asp;p.Asp295Asp;p.Asp248Asp	0	8e-05	1	0	(0.0-8036.8)	Uncertain significance
17	41246667	T	C	.	BRCA1	missense_variant	c.881A>G	c.881A>G;c.881A>G;c.740A>G	p.Lys294Arg	p.Lys294Arg;p.Lys294Arg;p.Lys247Arg	0	8e-05	1	0	(0.0-8036.8)	Uncertain significance
17	41246696	C	G	.	BRCA1	missense_variant	c.852G>C	c.852G>C;c.852G>C;c.711G>C	p.Gln284His	p.Gln284His;p.Gln284His;p.Gln237His	0	0.00032	1	0	(0.0-359.8)	Uncertain significance
17	41246724	C	T	rs397509327	BRCA1	missense_variant	c.824G>A	c.824G>A;c.824G>A;c.683G>A	p.Gly275Asp	p.Gly275Asp;p.Gly275Asp;p.Gly228Asp	0	0.00208	1	0	(0.0-36.5)	Uncertain significance
17	41246733	T	C	.	BRCA1	missense_variant	c.815A>G	c.815A>G;c.815A>G;c.674A>G	p.Glu272Gly	p.Glu272Gly;p.Glu272Gly;p.Glu225Gly	0	8e-05	1	0	(0.0-8036.8)	Uncertain significance
17	41246737	C	T	rs80357244	BRCA1	missense_variant	c.811G>A	c.811G>A;c.811G>A;c.670G>A	p.Val271Met	p.Val271Met;p.Val271Met;p.Val224Met	0	0.00721	1	0	(0.0-9.9)	Uncertain significance
17	41246753	A	G	rs201441987	BRCA1	splice_region_variant&intron_variant;splice_region_variant&intron_variant;synonymous_variant;synonymous_variant;synonymous_variant	c.795T>C	c.787+8T>C;c.787+8T>C;c.795T>C;c.795T>C;c.654T>C	p.Ser265Ser	;p.Ser265Ser;p.Ser265Ser;p.Ser218Ser	0	0.0008	1	0	(0.0-106.7)	Uncertain significance
17	41246789	T	C	.	BRCA1	synonymous_variant	c.759A>G	c.759A>G;c.759A>G;c.759A>G;c.618A>G;c.759A>G	p.Ala253Ala	p.Ala253Ala;p.Ala253Ala;p.Ala253Ala;p.Ala206Ala;p.Ala253Ala	0	8e-05	1	0	(0.0-8036.8)	Uncertain significance
17	41246791	C	T	rs80357293	BRCA1	missense_variant	c.757G>A	c.757G>A;c.757G>A;c.757G>A;c.616G>A;c.757G>A	p.Ala253Thr	p.Ala253Thr;p.Ala253Thr;p.Ala253Thr;p.Ala206Thr;p.Ala253Thr	0	8e-05	1	0	(0.0-8036.8)	Uncertain significance
17	41246792	A	G	rs786201338	BRCA1	synonymous_variant	c.756T>C	c.756T>C;c.756T>C;c.756T>C;c.615T>C;c.756T>C	p.Arg252Arg	p.Arg252Arg;p.Arg252Arg;p.Arg252Arg;p.Arg205Arg;p.Arg252Arg	0	0.00152	1	0	(0.0-51.3)	Benign
17	41246855	C	T	rs62625298	BRCA1	synonymous_variant	c.693G>A	c.693G>A;c.693G>A;c.693G>A;c.552G>A;c.693G>A	p.Thr231Thr	p.Thr231Thr;p.Thr231Thr;p.Thr231Thr;p.Thr184Thr;p.Thr231Thr	0	0.00016	1	0	(0.0-1329.6)	Uncertain significance
17	41247881	A	G	rs765950064	BRCA1	synonymous_variant	c.652T>C	c.652T>C;c.652T>C;c.652T>C;c.511T>C;c.652T>C	p.Leu218Leu	p.Leu218Leu;p.Leu218Leu;p.Leu218Leu;p.Leu171Leu;p.Leu218Leu	0	8e-05	1	0	(0.0-8036.8)	Benign
17	41247907	G	A	rs201596327	BRCA1	missense_variant	c.626C>T	c.626C>T;c.626C>T;c.626C>T;c.485C>T;c.626C>T	p.Pro209Leu	p.Pro209Leu;p.Pro209Leu;p.Pro209Leu;p.Pro162Leu;p.Pro209Leu	0	0.0012	1	0	(0.0-66.6)	Uncertain significance
17	41249264	C	T	.	BRCA1	missense_variant	c.590G>A	c.590G>A;c.590G>A;c.590G>A;c.449G>A;c.590G>A	p.Cys197Tyr	p.Cys197Tyr;p.Cys197Tyr;p.Cys197Tyr;p.Cys150Tyr;p.Cys197Tyr	0	0.00024	1	0	(0.0-572.9)	Uncertain significance
17	41249283	C	T	rs80357090	BRCA1	missense_variant	c.571G>A	c.571G>A;c.571G>A;c.571G>A;c.430G>A;c.571G>A	p.Val191Ile	p.Val191Ile;p.Val191Ile;p.Val191Ile;p.Val144Ile;p.Val191Ile	0	0.00032	1	0	(0.0-359.8)	Benign
17	41249284	G	A	rs201536070	BRCA1	synonymous_variant	c.570C>T	c.570C>T;c.570C>T;c.570C>T;c.429C>T;c.570C>T	p.Thr190Thr	p.Thr190Thr;p.Thr190Thr;p.Thr190Thr;p.Thr143Thr;p.Thr190Thr	0	8e-05	1	0	(0.0-8036.8)	Benign
17	41251831	G	A	rs80357325	BRCA1	missense_variant	c.508C>T	c.508C>T;c.508C>T;c.508C>T;c.367C>T;c.508C>T	p.Arg170Trp	p.Arg170Trp;p.Arg170Trp;p.Arg170Trp;p.Arg123Trp;p.Arg170Trp	0	8e-05	1	0	(0.0-8036.8)	Uncertain significance
17	41251841	C	G	.	BRCA1	missense_variant	c.498G>C	c.498G>C;c.498G>C;c.498G>C;c.357G>C;c.498G>C	p.Arg166Ser	p.Arg166Ser;p.Arg166Ser;p.Arg166Ser;p.Arg119Ser;p.Arg166Ser	0	8e-05	1	0	(0.0-8036.8)	Uncertain significance
17	41251881	CTG	C	rs80357882	BRCA1	frameshift_variant	c.456_457delCA	c.456_457delCA;c.456_457delCA;c.456_457delCA;c.315_316delCA;c.456_457delCA	p.Ser153fs	p.Ser153fs;p.Ser153fs;p.Ser153fs;p.Ser106fs;p.Ser153fs	0	8e-05	1	0	(0.0-8036.8)	Pathogenic
17	41256154	G	A	rs542687218	BRCA1	synonymous_variant	c.426C>T	c.426C>T;c.426C>T;c.426C>T;c.285C>T;c.426C>T	p.Pro142Pro	p.Pro142Pro;p.Pro142Pro;p.Pro142Pro;p.Pro95Pro;p.Pro142Pro	0	0.00032	1	0	(0.0-359.8)	Benign
17	41256210	T	C	rs80357448	BRCA1	missense_variant	c.370A>G	c.370A>G;c.370A>G;c.370A>G;c.229A>G;c.370A>G	p.Ile124Val	p.Ile124Val;p.Ile124Val;p.Ile124Val;p.Ile77Val;p.Ile124Val	0	0.00072	1	0	(0.0-120.7)	Benign
17	41256246	T	A	.	BRCA1	missense_variant	c.334A>T	c.334A>T;c.334A>T;c.334A>T;c.193A>T;c.334A>T	p.Asn112Tyr	p.Asn112Tyr;p.Asn112Tyr;p.Asn112Tyr;p.Asn65Tyr;p.Asn112Tyr	0	0.00016	1	0	(0.0-1329.6)	Uncertain significance
17	41256271	G	A	.	BRCA1	synonymous_variant	c.309C>T	c.309C>T;c.309C>T;c.309C>T;c.168C>T;c.309C>T	p.Asn103Asn	p.Asn103Asn;p.Asn103Asn;p.Asn103Asn;p.Asn56Asn;p.Asn103Asn	0	8e-05	1	0	(0.0-8036.8)	Benign
17	41256904	C	A	.	BRCA1	missense_variant	c.282G>T	c.282G>T;c.282G>T;c.282G>T;c.141G>T;c.282G>T	p.Gln94His	p.Gln94His;p.Gln94His;p.Gln94His;p.Gln47His;p.Gln94His	0	0.00048	1	0	(0.0-202.2)	Uncertain significance
17	41256973	C	A	.	BRCA1	missense_variant&splice_region_variant	c.213G>T	c.213G>T;c.213G>T;c.213G>T;c.72G>T;c.213G>T	p.Arg71Ser	p.Arg71Ser;p.Arg71Ser;p.Arg71Ser;p.Arg24Ser;p.Arg71Ser	0	0.00024	1	0	(0.0-572.9)	Uncertain significance
17	41258487	A	G	.	BRCA1	synonymous_variant	c.198T>C	c.198T>C;c.198T>C;c.198T>C;c.57T>C;c.198T>C	p.Asn66Asn	p.Asn66Asn;p.Asn66Asn;p.Asn66Asn;p.Asn19Asn;p.Asn66Asn	0	0.0004	1	0	(0.0-259.5)	Benign
17	41258497	A	T	rs80357086	BRCA1	stop_gained	c.188T>A	c.188T>A;c.188T>A;c.188T>A;c.47T>A;c.188T>A	p.Leu63*	p.Leu63*;p.Leu63*;p.Leu63*;p.Leu16*;p.Leu63*	0	0.00024	1	0	(0.0-572.9)	Pathogenic
17	41258510	A	C	.	BRCA1	missense_variant	c.175T>G	c.175T>G;c.175T>G;c.175T>G;c.34T>G;c.175T>G	p.Ser59Ala	p.Ser59Ala;p.Ser59Ala;p.Ser59Ala;p.Ser12Ala;p.Ser59Ala	0	8e-05	1	0	(0.0-8036.8)	Uncertain significance
17	41258531	G	A	rs80357084	BRCA1	missense_variant	c.154C>T	c.154C>T;c.154C>T;c.154C>T;c.13C>T;c.154C>T	p.Leu52Phe	p.Leu52Phe;p.Leu52Phe;p.Leu52Phe;p.Leu5Phe;p.Leu52Phe	0.03774	0.00657	0.0503349	5.76737	(0.7-22.0)	Benign
17	41267763	C	T	rs1800062	BRCA1	synonymous_variant	c.114G>A	c.114G>A	p.Lys38Lys	p.Lys38Lys	0.13208	0.14261	1	0.875766	(0.3-1.9)	Benign
17	41276079	T	C	.	BRCA1	missense_variant	c.35A>G	c.35A>G	p.Gln12Arg	p.Gln12Arg	0	8e-05	1	0	(0.0-8036.8)	Uncertain significance
17	41276083	C	G	.	BRCA1	missense_variant	c.31G>C	c.31G>C	p.Val11Leu	p.Val11Leu	0	8e-05	1	0	(0.0-8036.8)	Uncertain significance
17	41276094	C	T	rs144792613	BRCA1	missense_variant	c.20G>A	c.20G>A	p.Arg7His	p.Arg7His	0	8e-05	1	0	(0.0-8036.8)	Uncertain significance
19	1206950	C	T	.	STK11	missense_variant	c.38C>T	c.38C>T	p.Thr13Met	p.Thr13Met	0	8e-05	1	0	(0.0-8008.0)	Uncertain significance
19	1206951	G	C	.	STK11	synonymous_variant	c.39G>C	c.39G>C	p.Thr13Thr	p.Thr13Thr	0	8e-05	1	0	(0.0-8035.6)	Uncertain significance
19	1206978	G	C	.	STK11	missense_variant	c.66G>C	c.66G>C	p.Met22Ile	p.Met22Ile	0	8e-05	1	0	(0.0-8035.6)	Uncertain significance
19	1207008	C	G	rs79175212	STK11	synonymous_variant	c.96C>G	c.96C>G	p.Thr32Thr	p.Thr32Thr	0.03774	0.0213	0.314729	1.77989	(0.2-6.7)	Benign
19	1207019	A	G	.	STK11	missense_variant	c.107A>G	c.107A>G	p.Tyr36Cys	p.Tyr36Cys	0	8e-05	1	0	(0.0-8036.8)	Uncertain significance
19	1207037	G	T	rs148830698	STK11	missense_variant	c.125G>T	c.125G>T	p.Arg42Leu	p.Arg42Leu	0	0.0004	1	0	(0.0-259.5)	Uncertain significance
19	1207038	G	C	.	STK11	synonymous_variant	c.126G>C	c.126G>C	p.Arg42Arg	p.Arg42Arg	0	8e-05	1	0	(0.0-8036.8)	Uncertain significance
19	1207050	C	G	.	STK11	missense_variant	c.138C>G	c.138C>G	p.Ile46Met	p.Ile46Met	0	0.00016	1	0	(0.0-1329.6)	Uncertain significance
19	1207070	A	G	.	STK11	missense_variant	c.158A>G	c.158A>G	p.Asp53Gly	p.Asp53Gly	0	0.00016	1	0	(0.0-1329.6)	Uncertain significance
19	1207134	G	T	.	STK11	missense_variant	c.222G>T	c.222G>T	p.Arg74Ser	p.Arg74Ser	0	8e-05	1	0	(0.0-8036.8)	Uncertain significance
19	1207143	C	T	.	STK11	synonymous_variant	c.231C>T	c.231C>T	p.Val77Val	p.Val77Val	0	8e-05	1	0	(0.0-8022.1)	Uncertain significance
19	1207155	G	A	.	STK11	synonymous_variant	c.243G>A	c.243G>A	p.Lys81Lys	p.Lys81Lys	0	8e-05	1	0	(0.0-8022.1)	Uncertain significance
19	1207182	C	T	.	STK11	synonymous_variant	c.270C>T	c.270C>T	p.Asn90Asn	p.Asn90Asn	0	8e-05	1	0	(0.0-8022.1)	Uncertain significance
19	1218465	G	A	.	STK11	missense_variant	c.340G>A	c.340G>A	p.Val114Met	p.Val114Met	0	8e-05	1	0	(0.0-8036.8)	Uncertain significance
19	1220393	C	T	.	STK11	synonymous_variant	c.486C>T	c.486C>T	p.Asp162Asp	p.Asp162Asp	0	0.0008	1	0	(0.0-108.9)	Uncertain significance
19	1220420	C	T	.	STK11	synonymous_variant	c.513C>T	c.513C>T	p.Gly171Gly	p.Gly171Gly	0	8e-05	1	0	(0.0-8171.6)	Uncertain significance
19	1220429	C	T	.	STK11	synonymous_variant	c.522C>T	c.522C>T	p.His174His	p.His174His	0	8e-05	1	0	(0.0-8036.8)	Uncertain significance
19	1220466	G	A	rs587782032	STK11	missense_variant	c.559G>A	c.559G>A	p.Gly187Ser	p.Gly187Ser	0	0.00016	1	0	(0.0-1329.6)	Uncertain significance
19	1220473	C	T	rs587781515	STK11	missense_variant	c.566C>T	c.566C>T	p.Thr189Ile	p.Thr189Ile	0	0.00088	1	0	(0.0-95.2)	Uncertain significance
19	1220590	C	T	rs587782379	STK11	missense_variant	c.608C>T	c.608C>T	p.Pro203Leu	p.Pro203Leu	0	8e-05	1	0	(0.0-8171.6)	Uncertain significance
19	1220599	C	T	rs764244639	STK11	missense_variant	c.617C>T	c.617C>T	p.Ala206Val	p.Ala206Val	0	8e-05	1	0	(0.0-8171.6)	Uncertain significance
19	1220612	C	T	rs786201213	STK11	synonymous_variant	c.630C>T	c.630C>T	p.Cys210Cys	p.Cys210Cys	0	8e-05	1	0	(0.0-8171.6)	Benign
19	1220681	C	T	.	STK11	synonymous_variant	c.699C>T	c.699C>T	p.Gly233Gly	p.Gly233Gly	0	8e-05	1	0	(0.0-8171.6)	Uncertain significance
19	1220700	T	G	.	STK11	missense_variant	c.718T>G	c.718T>G	p.Ser240Ala	p.Ser240Ala	0	8e-05	1	0	(0.0-8171.6)	Pathogenic
19	1220705	T	C	rs533550278	STK11	synonymous_variant	c.723T>C	c.723T>C	p.Ala241Ala	p.Ala241Ala	0	0.00232	1	0	(0.0-33.1)	Benign
19	1220708	G	A	rs776823114	STK11	synonymous_variant	c.726G>A	c.726G>A	p.Gly242Gly	p.Gly242Gly	0	8e-05	1	0	(0.0-8171.6)	Uncertain significance
19	1221227	G	A	rs748112446	STK11	synonymous_variant	c.750G>A	c.750G>A	p.Thr250Thr	p.Thr250Thr	0	8e-05	1	0	(0.0-8036.8)	Uncertain significance
19	1221278	C	T	rs539772540	STK11	synonymous_variant	c.801C>T	c.801C>T	p.Ile267Ile	p.Ile267Ile	0	0.00024	1	0	(0.0-572.9)	Uncertain significance
19	1221294	G	A	rs587782199	STK11	missense_variant	c.817G>A	c.817G>A	p.Ala273Thr	p.Ala273Thr	0	8e-05	1	0	(0.0-8036.8)	Uncertain significance
19	1221319	C	T	rs121913322	STK11	missense_variant	c.842C>T	c.842C>T	p.Pro281Leu	p.Pro281Leu	0.01887	0.0237	1	0.788757	(0.0-4.5)	Benign
19	1221961	C	T	rs148928808	STK11	synonymous_variant	c.876C>T	c.876C>T	p.Tyr292Tyr	p.Tyr292Tyr	0	0.0036	1	0	(0.0-20.4)	Benign
19	1221963	A	C	.	STK11	missense_variant	c.878A>C	c.878A>C	p.Glu293Ala	p.Glu293Ala	0	0.00016	1	0	(0.0-1329.6)	Uncertain significance
19	1223035	G	A	rs553474397	STK11	synonymous_variant	c.972G>A	c.972G>A	p.Pro324Pro	p.Pro324Pro	0	8e-05	1	0	(0.0-8036.8)	Benign
19	1223103	C	T	.	STK11	missense_variant	c.1040C>T	c.1040C>T	p.Ala347Val	p.Ala347Val	0	0.00016	1	0	(0.0-1329.6)	Uncertain significance
19	1223107	C	T	rs778274196	STK11	synonymous_variant	c.1044C>T	c.1044C>T	p.Asp348Asp	p.Asp348Asp	0	8e-05	1	0	(0.0-8036.8)	Benign
19	1223108	G	A	rs553752236	STK11	missense_variant	c.1045G>A	c.1045G>A	p.Glu349Lys	p.Glu349Lys	0	8e-05	1	0	(0.0-8036.8)	Uncertain significance
19	1223125	C	G	rs59912467	STK11	missense_variant	c.1062C>G	c.1062C>G	p.Phe354Leu	p.Phe354Leu	0.15094	0.0869	0.0564135	1.9833	(0.9-3.9)	Benign
19	1223126	G	A	rs769403473	STK11	missense_variant	c.1063G>A	c.1063G>A	p.Asp355Asn	p.Asp355Asn	0	8e-05	1	0	(0.0-8036.8)	Uncertain significance
19	1223136	A	G	rs752781994	STK11	missense_variant	c.1073A>G	c.1073A>G	p.Asp358Gly	p.Asp358Gly	0	0.00024	1	0	(0.0-572.9)	Uncertain significance
19	1223170	C	T	rs376069854	STK11	splice_region_variant&synonymous_variant	c.1107C>T	c.1107C>T	p.Pro369Pro	p.Pro369Pro	0	8e-05	1	0	(0.0-8036.2)	Uncertain significance
19	1226519	T	C	.	STK11	missense_variant	c.1175T>C	c.1175T>C	p.Met392Thr	p.Met392Thr	0	8e-05	1	0	(0.0-8035.6)	Uncertain significance
19	1226523	C	G	.	STK11	missense_variant	c.1179C>G	c.1179C>G	p.Asn393Lys	p.Asn393Lys	0	8e-05	1	0	(0.0-8035.6)	Uncertain significance
19	1226534	C	T	rs558040549	STK11	missense_variant	c.1190C>T	c.1190C>T	p.Ala397Val	p.Ala397Val	0	0.0004	1	0	(0.0-259.4)	Benign
19	1226535	G	A	rs774759899	STK11	synonymous_variant	c.1191G>A	c.1191G>A	p.Ala397Ala	p.Ala397Ala	0	0.00056	1	0	(0.0-165.6)	Benign
19	1226536	G	A	.	STK11	missense_variant	c.1192G>A	c.1192G>A	p.Ala398Thr	p.Ala398Thr	0	0.00016	1	0	(0.0-1329.6)	Uncertain significance
19	1226570	G	A	rs587782364	STK11	missense_variant	c.1226G>A	c.1226G>A	p.Arg409Gln	p.Arg409Gln	0	8e-05	1	0	(0.0-8036.8)	Uncertain significance
19	1226582	C	G	.	STK11	missense_variant	c.1238C>G	c.1238C>G	p.Pro413Arg	p.Pro413Arg	0	8e-05	1	0	(0.0-8036.8)	Uncertain significance
19	1226620	C	T	rs587782687	STK11	missense_variant	c.1276C>T	c.1276C>T	p.Arg426Trp	p.Arg426Trp	0	0.00032	1	0	(0.0-381.5)	Uncertain significance
19	1226621	G	A	rs752699287	STK11	missense_variant	c.1277G>A	c.1277G>A	p.Arg426Gln	p.Arg426Gln	0	0.00016	1	0	(0.0-1331.1)	Uncertain significance
22	29083920	T	C	rs562517792	CHEK2	missense_variant	c.1726A>G	c.1726A>G;c.1510A>G;c.934A>G;c.1597A>G;c.1597A>G;c.1597A>G;c.1510A>G	p.Thr576Ala	p.Thr576Ala;p.Thr504Ala;p.Thr312Ala;p.Thr533Ala;p.Thr533Ala;p.Thr533Ala;p.Thr504Ala	0	8e-05	1	0	(0.0-8036.8)	Benign
22	29083943	C	T	.	CHEK2	missense_variant	c.1703G>A	c.1703G>A;c.1487G>A;c.911G>A;c.1574G>A;c.1574G>A;c.1574G>A;c.1487G>A	p.Gly568Glu	p.Gly568Glu;p.Gly496Glu;p.Gly304Glu;p.Gly525Glu;p.Gly525Glu;p.Gly525Glu;p.Gly496Glu	0	0.00024	1	0	(0.0-572.9)	Uncertain significance
22	29083955	C	T	rs373959274	CHEK2	missense_variant	c.1691G>A	c.1691G>A;c.1475G>A;c.899G>A;c.1562G>A;c.1562G>A;c.1562G>A;c.1475G>A	p.Arg564Gln	p.Arg564Gln;p.Arg492Gln;p.Arg300Gln;p.Arg521Gln;p.Arg521Gln;p.Arg521Gln;p.Arg492Gln	0	8e-05	1	0	(0.0-8036.8)	Uncertain significance
22	29083956	G	A	rs533475838	CHEK2	missense_variant	c.1690C>T	c.1690C>T;c.1474C>T;c.898C>T;c.1561C>T;c.1561C>T;c.1561C>T;c.1474C>T	p.Arg564Trp	p.Arg564Trp;p.Arg492Trp;p.Arg300Trp;p.Arg521Trp;p.Arg521Trp;p.Arg521Trp;p.Arg492Trp	0	0.00216	1	0	(0.0-35.0)	Uncertain significance
22	29083962	G	A	rs200432447	CHEK2	stop_gained	c.1684C>T	c.1684C>T;c.1468C>T;c.892C>T;c.1555C>T;c.1555C>T;c.1555C>T;c.1468C>T	p.Arg562*	p.Arg562*;p.Arg490*;p.Arg298*;p.Arg519*;p.Arg519*;p.Arg519*;p.Arg490*	0	0.00064	1	0	(0.0-139.8)	Pathogenic
22	29085125	G	T	.	CHEK2	missense_variant&splice_region_variant	c.1669C>A	c.1669C>A;c.1453C>A;c.877C>A;c.1540C>A;c.1540C>A;c.1540C>A;c.1453C>A	p.Gln557Lys	p.Gln557Lys;p.Gln485Lys;p.Gln293Lys;p.Gln514Lys;p.Gln514Lys;p.Gln514Lys;p.Gln485Lys	0	8e-05	1	0	(0.0-8036.8)	Uncertain significance
22	29085152	A	T	rs587781960	CHEK2	missense_variant	c.1642T>A	c.1642T>A;c.1426T>A;c.850T>A;c.1513T>A;c.1513T>A;c.1513T>A;c.1426T>A	p.Ser548Thr	p.Ser548Thr;p.Ser476Thr;p.Ser284Thr;p.Ser505Thr;p.Ser505Thr;p.Ser505Thr;p.Ser476Thr	0	0.00168	1	0	(0.0-46.0)	Uncertain significance
22	29090036	C	G	.	CHEK2	missense_variant	c.1574G>C	c.1574G>C;c.1358G>C;c.782G>C;c.1445G>C;c.1445G>C;c.1445G>C;c.1358G>C	p.Arg525Thr	p.Arg525Thr;p.Arg453Thr;p.Arg261Thr;p.Arg482Thr;p.Arg482Thr;p.Arg482Thr;p.Arg453Thr	0	8e-05	1	0	(0.0-8036.8)	Uncertain significance
22	29090043	C	T	rs773600515	CHEK2	missense_variant	c.1567G>A	c.1567G>A;c.1351G>A;c.775G>A;c.1438G>A;c.1438G>A;c.1438G>A;c.1351G>A	p.Ala523Thr	p.Ala523Thr;p.Ala451Thr;p.Ala259Thr;p.Ala480Thr;p.Ala480Thr;p.Ala480Thr;p.Ala451Thr	0	8e-05	1	0	(0.0-8036.8)	Uncertain significance
22	29090079	C	T	.	CHEK2	missense_variant	c.1531G>A	c.1531G>A;c.1315G>A;c.739G>A;c.1402G>A;c.1402G>A;c.1402G>A;c.1315G>A	p.Val511Ile	p.Val511Ile;p.Val439Ile;p.Val247Ile;p.Val468Ile;p.Val468Ile;p.Val468Ile;p.Val439Ile	0	8e-05	1	0	(0.0-8036.8)	Uncertain significance
22	29091132	G	A	.	CHEK2	missense_variant	c.1487C>T	c.1487C>T;c.1271C>T;c.695C>T;c.1358C>T;c.1358C>T;c.1358C>T;c.1271C>T	p.Ala496Val	p.Ala496Val;p.Ala424Val;p.Ala232Val;p.Ala453Val;p.Ala453Val;p.Ala453Val;p.Ala424Val	0	8e-05	1	0	(0.0-8036.8)	Uncertain significance
22	29091133	C	G	rs763395924	CHEK2	missense_variant	c.1486G>C	c.1486G>C;c.1270G>C;c.694G>C;c.1357G>C;c.1357G>C;c.1357G>C;c.1270G>C	p.Ala496Pro	p.Ala496Pro;p.Ala424Pro;p.Ala232Pro;p.Ala453Pro;p.Ala453Pro;p.Ala453Pro;p.Ala424Pro	0	0.0004	1	0	(0.0-259.5)	Uncertain significance
22	29091183	A	C	.	CHEK2	missense_variant	c.1436T>G	c.1436T>G;c.1220T>G;c.644T>G;c.1307T>G;c.1307T>G;c.1307T>G;c.1220T>G	p.Leu479Arg	p.Leu479Arg;p.Leu407Arg;p.Leu215Arg;p.Leu436Arg;p.Leu436Arg;p.Leu436Arg;p.Leu407Arg	0	8e-05	1	0	(0.0-8036.8)	Uncertain significance
22	29091225	C	G	rs549755590	CHEK2	missense_variant	c.1394G>C	c.1394G>C;c.1178G>C;c.602G>C;c.1265G>C;c.1265G>C;c.1265G>C;c.1178G>C	p.Ser465Thr	p.Ser465Thr;p.Ser393Thr;p.Ser201Thr;p.Ser422Thr;p.Ser422Thr;p.Ser422Thr;p.Ser393Thr	0	0.00072	1	0	(0.0-120.7)	Uncertain significance
22	29091702	T	A	.	CHEK2	missense_variant	c.1384A>T	c.1384A>T;c.1168A>T;c.592A>T;c.1255A>T;c.1255A>T;c.1255A>T;c.1168A>T	p.Ile462Phe	p.Ile462Phe;p.Ile390Phe;p.Ile198Phe;p.Ile419Phe;p.Ile419Phe;p.Ile419Phe;p.Ile390Phe	0	8e-05	1	0	(0.0-8036.8)	Uncertain significance
22	29091754	A	G	rs560781587	CHEK2	synonymous_variant	c.1332T>C	c.1332T>C;c.1116T>C;c.540T>C;c.1203T>C;c.1203T>C;c.1203T>C;c.1116T>C	p.Thr444Thr	p.Thr444Thr;p.Thr372Thr;p.Thr180Thr;p.Thr401Thr;p.Thr401Thr;p.Thr401Thr;p.Thr372Thr	0	0.0012	1	0	(0.0-66.6)	Benign
22	29091762	C	T	.	CHEK2	missense_variant	c.1324G>A	c.1324G>A;c.1108G>A;c.532G>A;c.1195G>A;c.1195G>A;c.1195G>A;c.1108G>A	p.Val442Ile	p.Val442Ile;p.Val370Ile;p.Val178Ile;p.Val399Ile;p.Val399Ile;p.Val399Ile;p.Val370Ile	0	0.0016	1	0	(0.0-48.5)	Benign
22	29091781	C	T	rs142692907	CHEK2	synonymous_variant	c.1305G>A	c.1305G>A;c.1089G>A;c.513G>A;c.1176G>A;c.1176G>A;c.1176G>A;c.1089G>A	p.Ala435Ala	p.Ala435Ala;p.Ala363Ala;p.Ala171Ala;p.Ala392Ala;p.Ala392Ala;p.Ala392Ala;p.Ala363Ala	0	0.00072	1	0	(0.0-120.7)	Benign
22	29091826	C	T	.	CHEK2	synonymous_variant	c.1260G>A	c.1260G>A;c.1044G>A;c.468G>A;c.1131G>A;c.1131G>A;c.1131G>A;c.1044G>A	p.Glu420Glu	p.Glu420Glu;p.Glu348Glu;p.Glu156Glu;p.Glu377Glu;p.Glu377Glu;p.Glu377Glu;p.Glu348Glu	0	8e-05	1	0	(0.0-8036.8)	Uncertain significance
22	29091846	G	A	rs531398630	CHEK2	missense_variant	c.1240C>T	c.1240C>T;c.1024C>T;c.448C>T;c.1111C>T;c.1111C>T;c.1111C>T;c.1024C>T	p.His414Tyr	p.His414Tyr;p.His342Tyr;p.His150Tyr;p.His371Tyr;p.His371Tyr;p.His371Tyr;p.His342Tyr	0	0.00104	1	0	(0.0-78.3)	Uncertain significance
22	29092904	C	T	.	CHEK2	synonymous_variant	c.1209G>A	c.1209G>A;c.417G>A;c.1080G>A;c.1080G>A;c.1080G>A	p.Glu403Glu	p.Glu403Glu;p.Glu139Glu;p.Glu360Glu;p.Glu360Glu;p.Glu360Glu	0	8e-05	1	0	(0.0-8036.8)	Uncertain significance
22	29092948	G	A	rs201206424	CHEK2	missense_variant	c.1165C>T	c.1165C>T;c.373C>T;c.1036C>T;c.1036C>T;c.1036C>T	p.Arg389Cys	p.Arg389Cys;p.Arg125Cys;p.Arg346Cys;p.Arg346Cys;p.Arg346Cys	0	8e-05	1	0	(0.0-8036.8)	Uncertain significance
22	29092952	T	C	rs202051128	CHEK2	missense_variant	c.1161A>G	c.1161A>G;c.369A>G;c.1032A>G;c.1032A>G;c.1032A>G	p.Ile387Met	p.Ile387Met;p.Ile123Met;p.Ile344Met;p.Ile344Met;p.Ile344Met	0	0.0004	1	0	(0.0-259.5)	Uncertain significance
22	29099515	C	A	.	CHEK2	missense_variant	c.1015G>T	c.1015G>T;c.886G>T;c.223G>T;c.886G>T;c.886G>T;c.886G>T;c.886G>T	p.Asp339Tyr	p.Asp339Tyr;p.Asp296Tyr;p.Asp75Tyr;p.Asp296Tyr;p.Asp296Tyr;p.Asp296Tyr;p.Asp296Tyr	0	0.00072	1	0	(0.0-120.7)	Uncertain significance
22	29099544	A	G	.	CHEK2	missense_variant	c.986T>C	c.986T>C;c.857T>C;c.194T>C;c.857T>C;c.857T>C;c.857T>C;c.857T>C	p.Ile329Thr	p.Ile329Thr;p.Ile286Thr;p.Ile65Thr;p.Ile286Thr;p.Ile286Thr;p.Ile286Thr;p.Ile286Thr	0	8e-05	1	0	(0.0-8036.8)	Uncertain significance
22	29099552	A	C	.	CHEK2	splice_region_variant&synonymous_variant	c.978T>G	c.978T>G;c.849T>G;c.186T>G;c.849T>G;c.849T>G;c.849T>G;c.849T>G	p.Pro326Pro	p.Pro326Pro;p.Pro283Pro;p.Pro62Pro;p.Pro283Pro;p.Pro283Pro;p.Pro283Pro;p.Pro283Pro	0	0.00016	1	0	(0.0-572.9)	Uncertain significance
22	29107899	C	A	.	CHEK2	missense_variant&splice_region_variant	c.919G>T	c.919G>T;c.790G>T;c.127G>T;c.790G>T;c.790G>T;c.790G>T;c.790G>T	p.Ala307Ser	p.Ala307Ser;p.Ala264Ser;p.Ala43Ser;p.Ala264Ser;p.Ala264Ser;p.Ala264Ser;p.Ala264Ser	0	0.00072	1	0	(0.0-120.7)	Uncertain significance
22	29107934	C	T	rs587781379	CHEK2	missense_variant	c.884G>A	c.884G>A;c.755G>A;c.92G>A;c.755G>A;c.755G>A;c.755G>A;c.755G>A	p.Ser295Asn	p.Ser295Asn;p.Ser252Asn;p.Ser31Asn;p.Ser252Asn;p.Ser252Asn;p.Ser252Asn;p.Ser252Asn	0	0.00136	1	0	(0.0-57.9)	Uncertain significance
22	29115383	C	T	.	CHEK2	missense_variant&splice_region_variant	c.812G>A	c.812G>A;c.683G>A;c.20G>A;c.683G>A;c.683G>A;c.683G>A;c.683G>A	p.Ser271Asn	p.Ser271Asn;p.Ser228Asn;p.Ser7Asn;p.Ser228Asn;p.Ser228Asn;p.Ser228Asn;p.Ser228Asn	0	8e-05	1	0	(0.0-8036.8)	Uncertain significance
22	29115409	T	G	.	CHEK2	missense_variant	c.786A>C	c.786A>C;c.657A>C;c.657A>C;c.657A>C;c.657A>C;c.657A>C	p.Glu262Asp	p.Glu262Asp;p.Glu219Asp;p.Glu219Asp;p.Glu219Asp;p.Glu219Asp;p.Glu219Asp	0	0.00032	1	0	(0.0-359.8)	Uncertain significance
22	29115420	A	G	.	CHEK2	synonymous_variant	c.775T>C	c.775T>C;c.646T>C;c.646T>C;c.646T>C;c.646T>C;c.646T>C	p.Leu259Leu	p.Leu259Leu;p.Leu216Leu;p.Leu216Leu;p.Leu216Leu;p.Leu216Leu;p.Leu216Leu	0	0.00016	1	0	(0.0-1329.6)	Uncertain significance
22	29115428	G	T	.	CHEK2	missense_variant	c.767C>A	c.767C>A;c.638C>A;c.638C>A;c.638C>A;c.638C>A;c.638C>A	p.Pro256His	p.Pro256His;p.Pro213His;p.Pro213His;p.Pro213His;p.Pro213His;p.Pro213His	0	0.00056	1	0	(0.0-165.6)	Uncertain significance
22	29121015	C	T	rs121908701	CHEK2	missense_variant	c.671G>A	c.671G>A;c.542G>A;c.542G>A;c.542G>A;c.542G>A;c.542G>A	p.Arg224His	p.Arg224His;p.Arg181His;p.Arg181His;p.Arg181His;p.Arg181His;p.Arg181His	0	0.00144	1	0	(0.0-54.4)	Uncertain significance
22	29121019	G	A	rs77130927	CHEK2	missense_variant	c.667C>T	c.667C>T;c.538C>T;c.538C>T;c.538C>T;c.538C>T;c.538C>T	p.Arg223Cys	p.Arg223Cys;p.Arg180Cys;p.Arg180Cys;p.Arg180Cys;p.Arg180Cys;p.Arg180Cys	0	0.00144	1	0	(0.0-48.5)	Pathogenic
22	29121066	C	G	.	CHEK2	missense_variant	c.620G>C	c.620G>C;c.491G>C;c.491G>C;c.491G>C;c.491G>C;c.491G>C	p.Ser207Thr	p.Ser207Thr;p.Ser164Thr;p.Ser164Thr;p.Ser164Thr;p.Ser164Thr;p.Ser164Thr	0	8e-05	1	0	(0.0-8036.8)	Pathogenic
22	29121265	C	T	rs368570187	CHEK2	missense_variant	c.539G>A	c.539G>A;c.410G>A;c.410G>A;c.410G>A;c.410G>A;c.410G>A	p.Arg180Gln	p.Arg180Gln;p.Arg137Gln;p.Arg137Gln;p.Arg137Gln;p.Arg137Gln;p.Arg137Gln	0	0.00016	1	0	(0.0-1329.6)	Benign
22	29121283	T	C	.	CHEK2	missense_variant	c.521A>G	c.521A>G;c.392A>G;c.392A>G;c.392A>G;c.392A>G;c.392A>G	p.Lys174Arg	p.Lys174Arg;p.Lys131Arg;p.Lys131Arg;p.Lys131Arg;p.Lys131Arg;p.Lys131Arg	0	0.00016	1	0	(0.0-1329.6)	Uncertain significance
22	29121329	C	G	.	CHEK2	missense_variant	c.475G>C	c.475G>C;c.346G>C;c.346G>C;c.346G>C;c.346G>C;c.346G>C	p.Gly159Arg	p.Gly159Arg;p.Gly116Arg;p.Gly116Arg;p.Gly116Arg;p.Gly116Arg;p.Gly116Arg	0	8e-05	1	0	(0.0-8036.8)	Uncertain significance
22	29130458	T	C	rs1805129	CHEK2	synonymous_variant	c.252A>G	c.252A>G	p.Glu84Glu	p.Glu84Glu	0.03774	0.05412	1	0.67901	(0.1-2.5)	Benign
22	29130490	T	C	.	CHEK2	missense_variant	c.220A>G	c.220A>G	p.Ile74Val	p.Ile74Val	0	8e-05	1	0	(0.0-8036.8)	Uncertain significance
22	29130651	T	C	rs753257724	CHEK2	missense_variant	c.59A>G	c.59A>G	p.Gln20Arg	p.Gln20Arg	0	8e-05	1	0	(0.0-8031.7)	Uncertain significance
All HGVS.c and All HGVS.p shows all possiblities accoding to transcripts registered in CCDS.
